# Supplementary material for: Crystal structure of [{FeCl3}2(μ-PCHP)2] [PCHP = 1,3-bis­(2-di­phenyl­phosphanyleth­yl)-3H-imidazol-1-ium] with an unknown solvent
Source: Acta Crystallogr E Crystallogr Commun. 2018 Oct 31;74(Pt 11):1686–90. doi: 10.1107/S205698901801472X (PMC6218919; doi:10.1107/S205698901801472X)
Supplement: Supplementary file 1 [file e-74-01686-sup1.cif]

##############################################################################
#                                                                            #
# This CIF contains the data in a paper accepted for publication in          #
# Acta Crystallographica Section E. It conforms to the requirements of       #
# Notes for Authors for Acta Crystallographica Section E, and has been       #
# peer reviewed under the auspices of the IUCr Commission on Journals.       #
#                                                                            #
# Full details of the Crystallographic Information File format               #
# are given in the paper "The Crystallographic Information File (CIF):       #
# a New Standard Archive File for Crystallography" by S. R. Hall, F. H.      #
# Allen and I. D. Brown [Acta Cryst. (1991), A47, 655-685].                  #
#                                                                            #
# The current version of the core CIF dictionary is obtainable from          #
# ftp://ftp.iucr.org/pub/cif_core.dic.                                       #
#                                                                            #
# Software is freely available for graphical display of the structure(s)     #
# in this CIF. For information consult the CIF software page                 #
# http://www.iucr.org/resources/cif/software.                                #
#                                                                            #
# This file may be used for bona fide research purposes within the           #
# scientific community so long as proper attribution is given to the journal # 
# article from which it was obtained.                                        #
#                                                                            #
##############################################################################
data_I
_audit_creation_method     SHELXL-2014
_journal_date_recd_electronic     2018-10-10
_journal_date_accepted     2018-10-17
_journal_name_full     'Acta Crystallographica, Section E'
_journal_year     2018
_journal_volume     74
_journal_issue     11
_journal_page_first     1686
_journal_page_last     1690
_journal_paper_category     GM
_journal_paper_doi     10.1107/S205698901801472X
_journal_coeditor_code     WM5467
_publ_contact_author_name     'Felix Tuczek'
_publ_contact_author_address
;
Institut f\"ur Anorganische Chemie, Universit\"at Kiel, Max-Eyth.-Str. 2, 24118
Kiel,
Germany
;
_publ_contact_author_email     ftuczek@ac.uni-kiel.de
_publ_contact_author_fax     ?
_publ_contact_author_phone     ?
_publ_section_title
;
Crystal structure of [{FeCl~3~}~2~(\m-PC^H^P)~2~] [PC^H^P =
1,3-bis(2-diphenylphosphanylethyl)-3<i>H</i>-imidazol-1-ium] with an unknown
solvent
;
_publ_section_title_footnote     .
loop_
    _publ_author_name
    _publ_author_footnote
    _publ_author_address
    'Stucke, Nadja' .
;
Institut f\"ur Anorganische Chemie, Universit\"at Kiel, Max-Eyth-Str. 2, 24118
Kiel,
Germany
;
    'N\"ather, Christian' .
;
Institut f\"ur Anorganische Chemie, Universit\"at Kiel, Max-Eyth-Str. 2, 24118
Kiel,
Germany
;
    'Tuczek, Felix' .
;
Institut f\"ur Anorganische Chemie, Universit\"at Kiel, Max-Eyth-Str. 2, 24118
Kiel,
Germany
;
_publ_section_synopsis
;
In the crystal structure of the title compound, binuclear centrosymmetric
molecules are present. The Fe^III^ cation exhibits a trigonal--bipyramidal
environment, being coordinated by three Cl ligands in the equatorial plane and
two P atoms of symmetry-related PC^H^P ligands at the axial sites. The
complex molecules are linked into layers by intermolecular C---H...Cl
hydrogen bonding.
;
_chemical_name_systematic
;\
Bis{\m-1,3-bis[2-(diphenylphosphanyl)ethyl]-1<i>H</i>-imidazole-\
\k^2^<i>P</i>:<i>P</i>'}bis[trichloridoiron(III)]
;
_chemical_name_common     ?
_chemical_formula_moiety     'C62 H62 Cl6 Fe2 N4 P4'
_chemical_formula_sum     'C62 H62 Cl6 Fe2 N4 P4'
_chemical_formula_iupac     '[Fe2 Cl6 (C31 H31 N2 P2)2]'
_chemical_formula_weight     1311.44
_chemical_melting_point     ?
_space_group_crystal_system     monoclinic
_space_group_name_H-M_alt     'P 21/n'
_space_group_name_Hall     '-P 2yn'
loop_
    _space_group_symop_operation_xyz
    'x, y, z'
    '-x+1/2, y+1/2, -z+1/2'
    '-x, -y, -z'
    'x-1/2, -y-1/2, z-1/2'
_cell_length_a     13.5685(3)
_cell_length_b     11.02270(10)
_cell_length_c     24.1575(5)
_cell_angle_alpha     90
_cell_angle_beta     100.142(2)
_cell_angle_gamma     90
_cell_volume     3556.58(11)
_cell_formula_units_Z     2
_cell_measurement_reflns_used     54486
_cell_measurement_theta_min     1.713
_cell_measurement_theta_max     27.948
_cell_measurement_temperature     170(2)
_exptl_crystal_description     block
_exptl_crystal_colour     colorless
_exptl_crystal_size_max     0.15
_exptl_crystal_size_mid     0.12
_exptl_crystal_size_min     0.07
_exptl_crystal_density_diffrn     1.225
_exptl_crystal_density_meas     ?
_exptl_crystal_density_method     ?
_exptl_crystal_F_000     1352
_exptl_absorpt_coefficient_mu     0.760
_exptl_absorpt_correction_type     numerical
_exptl_absorpt_process_details
;
(X-RED and X-SHAPE; Stoe & Cie, 2008)
;
_exptl_absorpt_correction_T_min     0.8395
_exptl_absorpt_correction_T_max     0.9490
_exptl_special_details     ?
_diffrn_ambient_temperature     170(2)
_diffrn_source     ?
_diffrn_radiation_type     MoK\a
_diffrn_radiation_wavelength     0.71073
_diffrn_measurement_device_type     'Stoe IPDS-2'
_diffrn_measurement_method     '\w scans'
_diffrn_detector_area_resol_mean     ?
_diffrn_reflns_number     54486
_diffrn_reflns_av_R_equivalents     0.0367
_diffrn_reflns_av_unetI/netI     0.0170
_diffrn_reflns_theta_min     1.713
_diffrn_reflns_theta_max     27.948
_diffrn_reflns_theta_full     25.242
_diffrn_measured_fraction_theta_max     0.992
_diffrn_measured_fraction_theta_full     0.995
_diffrn_reflns_limit_h_min     -17
_diffrn_reflns_limit_h_max     17
_diffrn_reflns_limit_k_min     -13
_diffrn_reflns_limit_k_max     14
_diffrn_reflns_limit_l_min     -31
_diffrn_reflns_limit_l_max     31
_refine_special_details     ?
_reflns_number_total     8468
_reflns_number_gt     7787
_reflns_threshold_expression     'I > 2\s(I)'
_refine_ls_structure_factor_coef     Fsqd
_refine_ls_matrix_type     full
_refine_ls_R_factor_all     0.0392
_refine_ls_R_factor_gt     0.0358
_refine_ls_wR_factor_gt     0.0854
_refine_ls_wR_factor_ref     0.0872
_refine_ls_goodness_of_fit_ref     1.067
_refine_ls_restrained_S_all     1.067
_refine_ls_number_reflns     8468
_refine_ls_number_parameters     352
_refine_ls_number_restraints     0
_refine_ls_hydrogen_treatment     constr
_refine_ls_weighting_scheme     calc
_refine_ls_weighting_details
              'w=1/[\s^2^(Fo^2^)+(0.0386P)^2^+1.7166P] where P=(Fo^2^+2Fc^2^)/3'
_atom_sites_solution_hydrogens     geom
_atom_sites_solution_primary     ?
_atom_sites_solution_secondary     ?
_refine_ls_shift/su_max     0.002
_refine_ls_shift/su_mean     0.000
_refine_diff_density_max     0.366
_refine_diff_density_min     -0.341
_refine_ls_extinction_method     none
_refine_ls_extinction_coef     .
loop_
    _atom_type_symbol
    _atom_type_description
    _atom_type_scat_dispersion_real
    _atom_type_scat_dispersion_imag
    _atom_type_scat_source
    'C' 'C' 0.0033 0.0016
                         'International Tables Vol C Tables 4.2.6.8 and 6.1.1.4'
    'H' 'H' 0.0000 0.0000
                         'International Tables Vol C Tables 4.2.6.8 and 6.1.1.4'
    'N' 'N' 0.0061 0.0033
                         'International Tables Vol C Tables 4.2.6.8 and 6.1.1.4'
    'P' 'P' 0.1023 0.0942
                         'International Tables Vol C Tables 4.2.6.8 and 6.1.1.4'
    'Cl' 'Cl' 0.1484 0.1585
                         'International Tables Vol C Tables 4.2.6.8 and 6.1.1.4'
    'Fe' 'Fe' 0.3463 0.8444
                         'International Tables Vol C Tables 4.2.6.8 and 6.1.1.4'
_computing_data_collection
;
X-AREA (Stoe & Cie, 2008)
;
_computing_cell_refinement
;
X-AREA (Stoe & Cie, 2008)
;
_computing_data_reduction
;
X-AREA (Stoe & Cie, 2008)
;
_computing_structure_solution
;
SHELXS97 (Sheldrick, 2008)
;
_computing_structure_refinement
;
SHELXL2014 (Sheldrick, 2015)
;
_computing_molecular_graphics
;
XP (Sheldrick, 2008) and DIAMOND (Brandenburg, 2014)
;
_computing_publication_material
;
publCIF (Westrip, 2010)
;
loop_
    _atom_site_type_symbol
    _atom_site_label
    _atom_site_fract_x
    _atom_site_fract_y
    _atom_site_fract_z
    _atom_site_U_iso_or_equiv
    _atom_site_adp_type
    _atom_site_calc_flag
    _atom_site_occupancy
    _atom_site_disorder_assembly
    _atom_site_disorder_group
    Fe Fe1 0.63910(2) 0.28699(2) 0.60806(2) 0.03183(7) Uani d 1 . .
    Cl Cl1 0.51169(3) 0.14406(4) 0.59404(2) 0.04101(10) Uani d 1 . .
    Cl Cl2 0.63279(4) 0.45216(4) 0.54744(2) 0.04799(12) Uani d 1 . .
    Cl Cl3 0.78456(3) 0.28478(4) 0.67715(2) 0.04270(11) Uani d 1 . .
    C C1 0.55808(12) 0.69486(15) 0.61066(7) 0.0340(3) Uani d 1 . .
    H H1 0.5664 0.6344 0.5839 0.041 Uiso calc 1 . .
    N N1 0.59768(10) 0.69243(13) 0.66511(6) 0.0343(3) Uani d 1 . .
    C C2 0.56772(15) 0.79492(17) 0.69012(7) 0.0445(4) Uani d 1 . .
    H H2 0.5846 0.8159 0.7288 0.053 Uiso calc 1 . .
    C C3 0.50986(15) 0.86009(17) 0.64948(7) 0.0448(4) Uani d 1 . .
    H H3 0.4785 0.9356 0.6541 0.054 Uiso calc 1 . .
    N N2 0.50507(11) 0.79597(13) 0.60010(6) 0.0350(3) Uani d 1 . .
    C C4 0.66873(12) 0.60071(16) 0.69286(7) 0.0367(3) Uani d 1 . .
    H H4A 0.7229 0.6424 0.7187 0.044 Uiso calc 1 . .
    H H4B 0.6995 0.5588 0.6639 0.044 Uiso calc 1 . .
    C C5 0.62115(12) 0.50624(16) 0.72590(7) 0.0351(3) Uani d 1 . .
    H H5A 0.5782 0.5484 0.7489 0.042 Uiso calc 1 . .
    H H5B 0.6749 0.4643 0.7520 0.042 Uiso calc 1 . .
    C C6 0.45503(12) 0.83335(16) 0.54351(6) 0.0360(3) Uani d 1 . .
    H H6A 0.4809 0.7843 0.5149 0.043 Uiso calc 1 . .
    H H6B 0.4704 0.9196 0.5373 0.043 Uiso calc 1 . .
    C C7 0.34257(12) 0.81690(16) 0.53670(7) 0.0355(3) Uani d 1 . .
    H H7A 0.3158 0.8778 0.5603 0.043 Uiso calc 1 . .
    H H7B 0.3286 0.7356 0.5509 0.043 Uiso calc 1 . .
    P P1 0.54491(3) 0.39123(4) 0.68183(2) 0.03175(9) Uani d 1 . .
    C C11 0.42554(12) 0.46751(16) 0.65615(7) 0.0355(3) Uani d 1 . .
    C C12 0.38523(15) 0.5591(2) 0.68493(8) 0.0479(4) Uani d 1 . .
    H H12 0.4205 0.5857 0.7203 0.057 Uiso calc 1 . .
    C C13 0.29422(16) 0.6119(2) 0.66253(9) 0.0551(5) Uani d 1 . .
    H H13 0.2674 0.6740 0.6827 0.066 Uiso calc 1 . .
    C C14 0.24243(14) 0.5746(2) 0.61094(8) 0.0470(4) Uani d 1 . .
    H H14 0.1793 0.6094 0.5961 0.056 Uiso calc 1 . .
    C C15 0.28280(14) 0.4868(2) 0.58128(8) 0.0466(4) Uani d 1 . .
    H H15 0.2481 0.4625 0.5454 0.056 Uiso calc 1 . .
    C C16 0.37388(13) 0.43355(18) 0.60342(7) 0.0418(4) Uani d 1 . .
    H H16 0.4012 0.3733 0.5824 0.050 Uiso calc 1 . .
    C C21 0.51823(12) 0.28897(16) 0.73749(7) 0.0364(3) Uani d 1 . .
    C C22 0.45819(15) 0.3229(2) 0.77591(8) 0.0468(4) Uani d 1 . .
    H H22 0.4249 0.3991 0.7720 0.056 Uiso calc 1 . .
    C C23 0.44646(16) 0.2461(2) 0.82003(9) 0.0548(5) Uani d 1 . .
    H H23 0.4057 0.2702 0.8463 0.066 Uiso calc 1 . .
    C C24 0.49388(16) 0.1350(2) 0.82568(9) 0.0548(5) Uani d 1 . .
    H H24 0.4860 0.0828 0.8559 0.066 Uiso calc 1 . .
    C C25 0.55305(16) 0.0996(2) 0.78729(9) 0.0510(5) Uani d 1 . .
    H H25 0.5854 0.0228 0.7910 0.061 Uiso calc 1 . .
    C C26 0.56500(14) 0.17639(18) 0.74351(8) 0.0412(4) Uani d 1 . .
    H H26 0.6057 0.1518 0.7173 0.049 Uiso calc 1 . .
    P P2 0.27552(3) 0.83192(4) 0.46365(2) 0.03108(9) Uani d 1 . .
    C C31 0.25966(12) 0.99424(15) 0.45051(7) 0.0329(3) Uani d 1 . .
    C C32 0.29258(13) 1.08429(17) 0.48956(8) 0.0410(4) Uani d 1 . .
    H H32 0.3247 1.0628 0.5264 0.049 Uiso calc 1 . .
    C C33 0.27869(14) 1.20583(18) 0.47496(9) 0.0467(4) Uani d 1 . .
    H H33 0.3025 1.2668 0.5018 0.056 Uiso calc 1 . .
    C C34 0.23076(14) 1.23876(17) 0.42205(9) 0.0435(4) Uani d 1 . .
    H H34 0.2199 1.3220 0.4127 0.052 Uiso calc 1 . .
    C C35 0.19850(15) 1.14984(18) 0.38268(8) 0.0455(4) Uani d 1 . .
    H H35 0.1658 1.1720 0.3460 0.055 Uiso calc 1 . .
    C C36 0.21367(15) 1.02863(17) 0.39651(7) 0.0421(4) Uani d 1 . .
    H H36 0.1926 0.9682 0.3689 0.051 Uiso calc 1 . .
    C C41 0.15144(13) 0.78454(16) 0.47522(7) 0.0360(3) Uani d 1 . .
    C C42 0.09715(15) 0.85216(19) 0.50838(9) 0.0469(4) Uani d 1 . .
    H H42 0.1225 0.9278 0.5235 0.056 Uiso calc 1 . .
    C C43 0.00641(16) 0.8097(2) 0.51940(10) 0.0557(5) Uani d 1 . .
    H H43 -0.0302 0.8560 0.5420 0.067 Uiso calc 1 . .
    C C44 -0.03052(16) 0.7005(2) 0.49754(10) 0.0584(6) Uani d 1 . .
    H H44 -0.0927 0.6714 0.5051 0.070 Uiso calc 1 . .
    C C45 0.02225(17) 0.6330(2) 0.46464(10) 0.0568(5) Uani d 1 . .
    H H45 -0.0038 0.5575 0.4497 0.068 Uiso calc 1 . .
    C C46 0.11314(14) 0.67456(18) 0.45325(8) 0.0443(4) Uani d 1 . .
    H H46 0.1491 0.6278 0.4304 0.053 Uiso calc 1 . .
loop_
    _atom_site_aniso_label
    _atom_site_aniso_U_11
    _atom_site_aniso_U_22
    _atom_site_aniso_U_33
    _atom_site_aniso_U_12
    _atom_site_aniso_U_13
    _atom_site_aniso_U_23
    Fe1 0.03217(12) 0.03458(13) 0.02699(11) -0.00087(9) 0.00044(8) -0.00086(9)
    Cl1 0.0426(2) 0.0440(2) 0.0352(2) -0.00998(17) 0.00339(16) -0.00436(16)
    Cl2 0.0718(3) 0.0384(2) 0.0373(2) 0.0130(2) 0.0192(2) 0.00647(17)
    Cl3 0.0369(2) 0.0575(3) 0.02998(19) 0.00243(18) -0.00435(15) -0.00324(17)
    C1 0.0352(8) 0.0361(8) 0.0286(7) -0.0002(6) 0.0004(6) -0.0016(6)
    N1 0.0364(7) 0.0341(7) 0.0294(6) 0.0017(6) -0.0029(5) 0.0011(5)
    C2 0.0590(11) 0.0406(9) 0.0289(8) 0.0068(8) -0.0060(7) -0.0050(7)
    C3 0.0604(11) 0.0392(9) 0.0310(8) 0.0110(8) -0.0026(8) -0.0040(7)
    N2 0.0390(7) 0.0374(7) 0.0258(6) 0.0033(6) -0.0023(5) -0.0004(5)
    C4 0.0326(8) 0.0376(8) 0.0364(8) 0.0004(7) -0.0038(6) 0.0037(7)
    C5 0.0362(8) 0.0393(8) 0.0272(7) 0.0025(7) -0.0017(6) -0.0003(6)
    C6 0.0385(8) 0.0417(9) 0.0244(7) 0.0027(7) -0.0036(6) 0.0020(6)
    C7 0.0386(8) 0.0408(9) 0.0255(7) 0.0022(7) 0.0013(6) -0.0002(6)
    P1 0.03150(19) 0.0367(2) 0.02601(18) 0.00026(16) 0.00210(14) 0.00051(15)
    C11 0.0336(8) 0.0417(9) 0.0308(8) 0.0006(7) 0.0045(6) 0.0016(7)
    C12 0.0437(10) 0.0584(12) 0.0391(9) 0.0106(9) 0.0006(7) -0.0086(8)
    C13 0.0479(11) 0.0642(13) 0.0519(11) 0.0175(10) 0.0055(9) -0.0080(10)
    C14 0.0342(8) 0.0597(12) 0.0461(10) 0.0093(8) 0.0048(7) 0.0047(9)
    C15 0.0383(9) 0.0598(12) 0.0384(9) 0.0017(8) -0.0025(7) -0.0002(8)
    C16 0.0385(9) 0.0491(10) 0.0360(8) 0.0041(8) 0.0017(7) -0.0039(7)
    C21 0.0344(8) 0.0431(9) 0.0302(8) -0.0043(7) 0.0014(6) 0.0013(7)
    C22 0.0449(10) 0.0556(11) 0.0418(10) -0.0023(8) 0.0123(8) 0.0028(8)
    C23 0.0510(11) 0.0728(14) 0.0441(10) -0.0108(10) 0.0175(9) 0.0049(10)
    C24 0.0535(11) 0.0652(13) 0.0452(10) -0.0149(10) 0.0073(9) 0.0167(10)
    C25 0.0522(11) 0.0494(11) 0.0488(11) -0.0055(9) 0.0020(9) 0.0129(9)
    C26 0.0408(9) 0.0458(10) 0.0355(8) -0.0025(8) 0.0024(7) 0.0052(7)
    P2 0.03107(19) 0.0346(2) 0.02607(18) 0.00111(15) 0.00082(14) -0.00094(15)
    C31 0.0301(7) 0.0356(8) 0.0321(7) 0.0008(6) 0.0033(6) -0.0015(6)
    C32 0.0381(8) 0.0426(9) 0.0384(9) 0.0021(7) -0.0037(7) -0.0054(7)
    C33 0.0417(9) 0.0389(9) 0.0565(11) 0.0006(7) 0.0007(8) -0.0098(8)
    C34 0.0407(9) 0.0352(9) 0.0560(11) 0.0023(7) 0.0125(8) 0.0038(8)
    C35 0.0512(10) 0.0451(10) 0.0395(9) 0.0064(8) 0.0064(8) 0.0071(8)
    C36 0.0529(10) 0.0395(9) 0.0319(8) 0.0021(8) 0.0020(7) -0.0007(7)
    C41 0.0350(8) 0.0396(9) 0.0325(8) 0.0017(7) 0.0034(6) 0.0024(7)
    C42 0.0443(10) 0.0476(11) 0.0513(11) 0.0003(8) 0.0157(8) -0.0051(8)
    C43 0.0471(11) 0.0623(13) 0.0622(13) 0.0046(10) 0.0218(10) -0.0033(10)
    C44 0.0430(10) 0.0674(14) 0.0682(14) -0.0082(10) 0.0190(10) 0.0003(11)
    C45 0.0531(11) 0.0568(12) 0.0632(13) -0.0166(10) 0.0174(10) -0.0089(10)
    C46 0.0432(9) 0.0472(10) 0.0435(9) -0.0059(8) 0.0106(8) -0.0060(8)
_geom_special_details
;
 All esds (except the esd in the dihedral angle between two l.s. planes)
 are estimated using the full covariance matrix.  The cell esds are taken
 into account individually in the estimation of esds in distances, angles
 and torsion angles; correlations between esds in cell parameters are only
 used when they are defined by crystal symmetry.  An approximate (isotropic)
 treatment of cell esds is used for estimating esds involving l.s. planes.
;
loop_
    _geom_bond_atom_site_label_1
    _geom_bond_atom_site_label_2
    _geom_bond_site_symmetry_2
    _geom_bond_distance
    _geom_bond_publ_flag
    Fe1 Cl1 . 2.3193(5) y
    Fe1 Cl2 . 2.3285(5) y
    Fe1 Cl3 . 2.3499(4) y
    Fe1 P2 3_666 2.6014(5) y
    Fe1 P1 . 2.6329(5) y
    C1 N2 . 1.327(2) ?
    C1 N1 . 1.331(2) ?
    C1 H1 . 0.9500 ?
    N1 C2 . 1.376(2) ?
    N1 C4 . 1.474(2) ?
    C2 C3 . 1.351(2) ?
    C2 H2 . 0.9500 ?
    C3 N2 . 1.378(2) ?
    C3 H3 . 0.9500 ?
    N2 C6 . 1.4740(19) ?
    C4 C5 . 1.523(2) ?
    C4 H4A . 0.9900 ?
    C4 H4B . 0.9900 ?
    C5 P1 . 1.8500(17) ?
    C5 H5A . 0.9900 ?
    C5 H5B . 0.9900 ?
    C6 C7 . 1.517(2) ?
    C6 H6A . 0.9900 ?
    C6 H6B . 0.9900 ?
    C7 P2 . 1.8450(16) ?
    C7 H7A . 0.9900 ?
    C7 H7B . 0.9900 ?
    P1 C11 . 1.8334(17) ?
    P1 C21 . 1.8387(18) ?
    C11 C12 . 1.391(3) ?
    C11 C16 . 1.393(2) ?
    C12 C13 . 1.386(3) ?
    C12 H12 . 0.9500 ?
    C13 C14 . 1.381(3) ?
    C13 H13 . 0.9500 ?
    C14 C15 . 1.373(3) ?
    C14 H14 . 0.9500 ?
    C15 C16 . 1.388(3) ?
    C15 H15 . 0.9500 ?
    C16 H16 . 0.9500 ?
    C21 C22 . 1.390(3) ?
    C21 C26 . 1.390(3) ?
    C22 C23 . 1.392(3) ?
    C22 H22 . 0.9500 ?
    C23 C24 . 1.379(3) ?
    C23 H23 . 0.9500 ?
    C24 C25 . 1.385(3) ?
    C24 H24 . 0.9500 ?
    C25 C26 . 1.387(3) ?
    C25 H25 . 0.9500 ?
    C26 H26 . 0.9500 ?
    P2 C31 . 1.8233(17) ?
    P2 C41 . 1.8306(18) ?
    P2 Fe1 3_666 2.6013(5) ?
    C31 C32 . 1.388(2) ?
    C31 C36 . 1.396(2) ?
    C32 C33 . 1.390(3) ?
    C32 H32 . 0.9500 ?
    C33 C34 . 1.377(3) ?
    C33 H33 . 0.9500 ?
    C34 C35 . 1.382(3) ?
    C34 H34 . 0.9500 ?
    C35 C36 . 1.384(3) ?
    C35 H35 . 0.9500 ?
    C36 H36 . 0.9500 ?
    C41 C46 . 1.387(3) ?
    C41 C42 . 1.395(3) ?
    C42 C43 . 1.386(3) ?
    C42 H42 . 0.9500 ?
    C43 C44 . 1.373(3) ?
    C43 H43 . 0.9500 ?
    C44 C45 . 1.378(3) ?
    C44 H44 . 0.9500 ?
    C45 C46 . 1.388(3) ?
    C45 H45 . 0.9500 ?
    C46 H46 . 0.9500 ?
loop_
    _geom_angle_atom_site_label_1
    _geom_angle_atom_site_label_2
    _geom_angle_atom_site_label_3
    _geom_angle_site_symmetry_1
    _geom_angle_site_symmetry_3
    _geom_angle
    _geom_angle_publ_flag
    Cl1 Fe1 Cl2 . . 119.70(2) y
    Cl1 Fe1 Cl3 . . 127.439(19) y
    Cl2 Fe1 Cl3 . . 112.83(2) y
    Cl1 Fe1 P2 . 3_666 88.188(16) y
    Cl2 Fe1 P2 . 3_666 86.935(16) y
    Cl3 Fe1 P2 . 3_666 92.918(16) y
    Cl1 Fe1 P1 . . 87.544(16) y
    Cl2 Fe1 P1 . . 96.663(17) y
    Cl3 Fe1 P1 . . 88.327(16) y
    P2 Fe1 P1 3_666 . 175.405(17) y
    N2 C1 N1 . . 108.54(15) ?
    N2 C1 H1 . . 125.7 ?
    N1 C1 H1 . . 125.7 ?
    C1 N1 C2 . . 108.56(14) ?
    C1 N1 C4 . . 125.54(15) ?
    C2 N1 C4 . . 125.71(14) ?
    C3 C2 N1 . . 107.24(15) ?
    C3 C2 H2 . . 126.4 ?
    N1 C2 H2 . . 126.4 ?
    C2 C3 N2 . . 106.81(16) ?
    C2 C3 H3 . . 126.6 ?
    N2 C3 H3 . . 126.6 ?
    C1 N2 C3 . . 108.85(14) ?
    C1 N2 C6 . . 123.97(14) ?
    C3 N2 C6 . . 127.10(15) ?
    N1 C4 C5 . . 113.80(14) ?
    N1 C4 H4A . . 108.8 ?
    C5 C4 H4A . . 108.8 ?
    N1 C4 H4B . . 108.8 ?
    C5 C4 H4B . . 108.8 ?
    H4A C4 H4B . . 107.7 ?
    C4 C5 P1 . . 114.37(11) ?
    C4 C5 H5A . . 108.7 ?
    P1 C5 H5A . . 108.7 ?
    C4 C5 H5B . . 108.7 ?
    P1 C5 H5B . . 108.7 ?
    H5A C5 H5B . . 107.6 ?
    N2 C6 C7 . . 110.95(14) ?
    N2 C6 H6A . . 109.4 ?
    C7 C6 H6A . . 109.4 ?
    N2 C6 H6B . . 109.4 ?
    C7 C6 H6B . . 109.4 ?
    H6A C6 H6B . . 108.0 ?
    C6 C7 P2 . . 114.23(11) ?
    C6 C7 H7A . . 108.7 ?
    P2 C7 H7A . . 108.7 ?
    C6 C7 H7B . . 108.7 ?
    P2 C7 H7B . . 108.7 ?
    H7A C7 H7B . . 107.6 ?
    C11 P1 C21 . . 104.64(8) ?
    C11 P1 C5 . . 104.57(8) ?
    C21 P1 C5 . . 99.29(8) ?
    C11 P1 Fe1 . . 118.44(5) ?
    C21 P1 Fe1 . . 114.14(6) ?
    C5 P1 Fe1 . . 113.56(6) ?
    C12 C11 C16 . . 118.24(16) ?
    C12 C11 P1 . . 124.42(13) ?
    C16 C11 P1 . . 117.30(13) ?
    C13 C12 C11 . . 120.75(18) ?
    C13 C12 H12 . . 119.6 ?
    C11 C12 H12 . . 119.6 ?
    C14 C13 C12 . . 120.26(19) ?
    C14 C13 H13 . . 119.9 ?
    C12 C13 H13 . . 119.9 ?
    C15 C14 C13 . . 119.60(17) ?
    C15 C14 H14 . . 120.2 ?
    C13 C14 H14 . . 120.2 ?
    C14 C15 C16 . . 120.46(18) ?
    C14 C15 H15 . . 119.8 ?
    C16 C15 H15 . . 119.8 ?
    C15 C16 C11 . . 120.62(17) ?
    C15 C16 H16 . . 119.7 ?
    C11 C16 H16 . . 119.7 ?
    C22 C21 C26 . . 118.75(17) ?
    C22 C21 P1 . . 122.51(15) ?
    C26 C21 P1 . . 118.61(13) ?
    C21 C22 C23 . . 120.5(2) ?
    C21 C22 H22 . . 119.8 ?
    C23 C22 H22 . . 119.8 ?
    C24 C23 C22 . . 120.1(2) ?
    C24 C23 H23 . . 119.9 ?
    C22 C23 H23 . . 119.9 ?
    C23 C24 C25 . . 119.97(19) ?
    C23 C24 H24 . . 120.0 ?
    C25 C24 H24 . . 120.0 ?
    C24 C25 C26 . . 119.8(2) ?
    C24 C25 H25 . . 120.1 ?
    C26 C25 H25 . . 120.1 ?
    C25 C26 C21 . . 120.84(19) ?
    C25 C26 H26 . . 119.6 ?
    C21 C26 H26 . . 119.6 ?
    C31 P2 C41 . . 102.89(8) ?
    C31 P2 C7 . . 106.13(8) ?
    C41 P2 C7 . . 98.06(8) ?
    C31 P2 Fe1 . 3_666 115.55(5) ?
    C41 P2 Fe1 . 3_666 119.17(6) ?
    C7 P2 Fe1 . 3_666 112.91(6) ?
    C32 C31 C36 . . 118.58(16) ?
    C32 C31 P2 . . 124.71(13) ?
    C36 C31 P2 . . 116.67(13) ?
    C31 C32 C33 . . 120.26(17) ?
    C31 C32 H32 . . 119.9 ?
    C33 C32 H32 . . 119.9 ?
    C34 C33 C32 . . 120.70(18) ?
    C34 C33 H33 . . 119.7 ?
    C32 C33 H33 . . 119.7 ?
    C33 C34 C35 . . 119.51(18) ?
    C33 C34 H34 . . 120.2 ?
    C35 C34 H34 . . 120.2 ?
    C34 C35 C36 . . 120.19(18) ?
    C34 C35 H35 . . 119.9 ?
    C36 C35 H35 . . 119.9 ?
    C35 C36 C31 . . 120.73(17) ?
    C35 C36 H36 . . 119.6 ?
    C31 C36 H36 . . 119.6 ?
    C46 C41 C42 . . 119.10(17) ?
    C46 C41 P2 . . 118.91(14) ?
    C42 C41 P2 . . 121.86(14) ?
    C43 C42 C41 . . 120.41(19) ?
    C43 C42 H42 . . 119.8 ?
    C41 C42 H42 . . 119.8 ?
    C44 C43 C42 . . 119.9(2) ?
    C44 C43 H43 . . 120.0 ?
    C42 C43 H43 . . 120.0 ?
    C43 C44 C45 . . 120.2(2) ?
    C43 C44 H44 . . 119.9 ?
    C45 C44 H44 . . 119.9 ?
    C44 C45 C46 . . 120.4(2) ?
    C44 C45 H45 . . 119.8 ?
    C46 C45 H45 . . 119.8 ?
    C41 C46 C45 . . 119.92(19) ?
    C41 C46 H46 . . 120.0 ?
    C45 C46 H46 . . 120.0 ?
loop_
    _geom_hbond_atom_site_label_D
    _geom_hbond_atom_site_label_H
    _geom_hbond_atom_site_label_A
    _geom_hbond_site_symmetry_A
    _geom_hbond_distance_DH
    _geom_hbond_distance_HA
    _geom_hbond_distance_DA
    _geom_hbond_angle_DHA
    C2 H2 Cl3 2_656 0.95 2.65 3.4710(18) 145.2
    C3 H3 Cl1 1_565 0.95 2.80 3.406(2) 122.9
    C4 H4A Cl3 2_656 0.99 2.98 3.6985(18) 130.2
    C6 H6A Cl1 3_666 0.99 2.77 3.4402(17) 125.8
    C6 H6B Cl1 1_565 0.99 2.84 3.6716(19) 142.6
    C16 H16 Cl1 . 0.95 2.93 3.726(2) 142.5
    C32 H32 Cl1 1_565 0.95 2.91 3.6057(17) 131.4
    C1 H1 Cl2 . 0.95 2.43 3.3260(17) 157.4
_shelx_space_group_comment
;
The symmetry employed for this shelxl refinement is uniquely defined
by the following loop, which should always be used as a source of
symmetry information in preference to the above space-group names.
They are only intended as comments.
;
_shelx_estimated_absorpt_T_min     ?
_shelx_estimated_absorpt_T_max     ?
_shelx_hkl_file
;
  -1   0   0    1.80    9.39   0
   1   0   0    3.01    9.82   0
   1   0   0    3.45   10.33   0
   2   0   0  292.17   10.70   0
   2   0   0  300.63   10.57   0
  -2   0   0  302.21   10.52   0
   2   0   0  292.44   10.53   0
   3   0   0   -0.25    6.94   0
   3   0   0    1.76    8.57   0
  -3   0   0    5.46    8.36   0
   3   0   0   -0.59    6.99   0
   4   0   0 4186.22   16.57   0
  -4   0   0 4139.66   15.62   0
   4   0   0 4103.30   17.60   0
   4   0   0 4237.15   17.77   0
   5   0   0   -0.88    5.55   0
   5   0   0    3.96    4.75   0
  -5   0   0    4.19    5.56   0
   5   0   0   -4.00    4.78   0
   6   0   0  201.19    5.81   0
   6   0   0  202.01    5.25   0
   6   0   0  205.02    5.48   0
  -6   0   0  187.34    4.40   0
   7   0   0    3.56    3.94   0
   7   0   0    4.91    3.23   0
   7   0   0   -1.05    3.95   0
  -7   0   0    0.19    4.41   0
  -8   0   0 2182.00    9.45   0
   8   0   0 2196.48   10.67   0
   8   0   0 2222.59   10.16   0
   8   0   0 2228.14    9.51   0
   9   0   0    1.87    3.65   0
  -9   0   0   -0.05    4.35   0
   9   0   0    4.13    3.86   0
   9   0   0    6.64    4.38   0
  10   0   0  114.49    4.52   0
 -10   0   0  105.41    4.51   0
  10   0   0  101.26    4.90   0
  10   0   0  104.97    4.22   0
  11   0   0    6.17    3.60   0
  11   0   0   -6.72    3.55   0
 -11   0   0   11.73    4.19   0
  11   0   0    5.51    4.25   0
 -12   0   0  917.36    6.38   0
  12   0   0  955.44    6.46   0
  12   0   0  904.97    7.03   0
  12   0   0  923.16    6.90   0
  13   0   0   -0.29    3.72   0
  13   0   0   -2.21    3.88   0
 -13   0   0    2.79    3.84   0
  13   0   0    8.18    4.27   0
  14   0   0  788.58    6.15   0
  14   0   0  811.92    6.88   0
  14   0   0  796.19    6.78   0
 -14   0   0  802.67    6.25   0
 -15   0   0   -7.98    3.91   0
  15   0   0   -5.79    4.07   0
  15   0   0    3.60    4.65   0
  15   0   0    2.66    3.55   0
  16   0   0   26.08    3.97   0
  16   0   0   23.90    3.79   0
 -16   0   0   25.12    2.82   0
  16   0   0   30.50    3.86   0
  17   0   0    5.73    3.97   0
 -17   0   0   -0.01    3.84   0
  17   0   0    7.58    4.76   0
  17   0   0    1.71    3.78   0
   0  -1   0    9.43   11.54   0
   0   1   0    9.85    9.70   0
   1   1   0 2901.90   25.63   0
  -1  -1   0 2617.70   19.25   0
   1  -1   0 2896.34   23.51   0
   1   1   0 2817.70   21.05   0
  -1  -1   0 2855.79   24.68   0
  -1   1   0 2874.84   23.12   0
   2   1   0 2125.72   17.15   0
  -2  -1   0 2096.49   16.74   0
   2  -1   0 2169.64   28.11   0
   2  -1   0 2143.53   16.71   0
   2  -1   0 2149.99   27.92   0
   2   1   0 2084.53   15.51   0
  -2   1   0 2151.52   16.49   0
   4  -1   0  218.21    8.46   0
  -4  -1   0  235.45    7.29   0
   4  -1   0  234.05    7.54   0
  -4   1   0  224.97    7.32   0
   4   1   0  230.13    5.25   0
   4   1   0  226.40    7.75   0
   4   1   0  216.36    6.53   0
   4  -1   0  234.81    7.39   0
   5  -1   0 4361.50   18.32   0
   5  -1   0 4256.64   14.01   0
   5   1   0 4328.34   15.01   0
  -5  -1   0 4313.28   15.01   0
   5   1   0 4391.95   15.06   0
   5   1   0 4186.33   14.76   0
  -5   1   0 4256.65   14.08   0
   6  -1   0   92.15    5.41   0
   6   1   0   88.65    5.42   0
  -6   1   0   90.79    5.37   0
   6  -1   0   88.52    5.52   0
   6   1   0   87.13    4.70   0
   6   1   0   92.32    4.67   0
  -6  -1   0   84.36    5.28   0
   6  -1   0   84.52    3.95   0
   7  -1   0  110.04    5.34   0
   7  -1   0  106.54    4.89   0
   7   1   0  106.68    4.55   0
   7   1   0  117.11    4.98   0
   7  -1   0  102.52    4.55   0
  -7  -1   0  106.65    4.75   0
  -7   1   0  102.71    4.82   0
   7   1   0  113.49    4.55   0
   8  -1   0 1715.94   10.14   0
   8  -1   0 1775.99    8.72   0
   8   1   0 1731.75    8.63   0
   8   1   0 1697.88    8.62   0
  -8  -1   0 1697.24    7.90   0
   8   1   0 1758.61    8.72   0
  -8   1   0 1732.93    8.67   0
   8  -1   0 1764.04   10.11   0
  -9  -1   0  228.91    3.97   0
   9  -1   0  222.94    5.10   0
   9   1   0  232.91    5.16   0
   9  -1   0  225.20    5.07   0
   9  -1   0  223.56    5.11   0
  -9   1   0  229.35    5.05   0
   9   1   0  230.57    4.55   0
   9   1   0  223.71    4.50   0
  10  -1   0  652.84    7.13   0
  10  -1   0  650.76    5.96   0
  10   1   0  636.19    5.86   0
  10   1   0  667.09    6.11   0
  10   1   0  649.93    5.93   0
  10  -1   0  660.70    7.08   0
 -10   1   0  638.72    5.97   0
 -10  -1   0  642.72    5.14   0
  11  -1   0  200.40    4.79   0
 -11  -1   0  191.20    4.71   0
  11  -1   0  188.70    5.33   0
 -11   1   0  195.21    4.76   0
  11   1   0  186.16    4.45   0
  11  -1   0  189.57    4.59   0
  11   1   0  193.12    4.34   0
  11   1   0  199.90    4.90   0
  12  -1   0  216.00    5.39   0
 -12   1   0  217.99    4.58   0
  12   1   0  226.33    4.46   0
 -12  -1   0  228.37    4.57   0
  12   1   0  222.27    4.69   0
  12  -1   0  220.91    4.82   0
  12  -1   0  218.04    4.59   0
  12   1   0  220.52    4.59   0
  13   1   0  245.02    4.85   0
  13   1   0  252.82    4.84   0
  13  -1   0  253.01    3.76   0
  13   1   0  254.28    4.63   0
 -13  -1   0  257.57    4.75   0
  13  -1   0  241.11    4.60   0
 -13   1   0  233.77    4.61   0
  13  -1   0  247.78    5.56   0
  14  -1   0    7.76    3.88   0
  14  -1   0    0.48    3.68   0
  14   1   0    2.02    3.71   0
  14   1   0    9.55    3.92   0
 -14  -1   0    5.18    3.79   0
  14   1   0    5.01    3.90   0
  14  -1   0    4.86    4.25   0
 -14   1   0    9.14    3.70   0
 -15  -1   0   27.19    3.96   0
  15  -1   0   27.75    4.10   0
  15  -1   0   25.65    4.64   0
 -15   1   0   22.22    3.91   0
  15   1   0   28.85    3.92   0
  15  -1   0   30.14    3.72   0
  15   1   0   28.79    4.71   0
  15   1   0   28.44    2.97   0
  16  -1   0   16.90    3.94   0
  16   1   0   17.72    3.92   0
  16  -1   0   21.53    4.61   0
 -16   1   0   23.37    3.93   0
  16  -1   0   24.37    3.90   0
  16   1   0   22.78    3.75   0
 -16  -1   0   21.04    3.85   0
  16   1   0   27.91    3.86   0
 -17   1   0    4.44    3.77   0
  17  -1   0    9.12    3.94   0
  17  -1   0    8.43    4.79   0
  17   1   0   11.75    4.64   0
  17   1   0   12.81    3.96   0
  17   1   0    5.60    3.98   0
  17  -1   0    8.67    3.73   0
 -17  -1   0    7.65    4.01   0
  -1   2   0 1909.27   16.04   0
   1   2   0 1842.84   14.32   0
  -1   2   0 1868.92   22.47   0
   1   2   0 1929.11   17.99   0
  -1  -2   0 1876.40   17.18   0
  -2   2   0 2307.11   15.37   0
   2  -2   0 2324.97   15.40   0
  -2  -2   0 2306.58   16.11   0
   2   2   0 2267.30   13.65   0
   2   2   0 2313.75   17.04   0
  -3  -2   0  606.63    8.89   0
   3  -2   0  612.50    9.08   0
   3   2   0  616.81    9.19   0
  -3   2   0  602.46    9.09   0
   3   2   0  589.01    6.96   0
   4   2   0  948.40    8.09   0
   4  -2   0  927.09   15.01   0
   4   2   0  910.64    8.11   0
  -4   2   0  924.84    9.04   0
   4   2   0  930.43    9.11   0
  -4  -2   0  929.32    8.85   0
   4  -2   0  919.45    8.81   0
   4  -2   0  932.00   14.80   0
   5  -2   0  375.05    6.59   0
  -5   2   0  361.58    6.71   0
   5   2   0  361.54    6.84   0
  -5  -2   0  355.62    6.58   0
   5  -2   0  362.46    9.08   0
   5  -2   0  360.93    8.32   0
   5   2   0  349.88    5.96   0
   5   2   0  374.89    6.01   0
  -6   2   0  534.30    6.57   0
   6   2   0  522.55    6.08   0
  -6  -2   0  526.21    6.63   0
   6   2   0  557.83    6.28   0
   6  -2   0  538.94    8.50   0
   6   2   0  538.26    6.87   0
   6  -2   0  551.78    6.57   0
   6  -2   0  534.38    8.36   0
  -7   2   0    6.18    3.16   0
   7  -2   0   -0.15    4.80   0
   7   2   0    1.83    3.85   0
   7  -2   0    4.40    3.67   0
   7   2   0    5.23    3.79   0
  -7  -2   0    4.02    4.34   0
   7   2   0    5.90    4.43   0
   7  -2   0    2.04    4.36   0
  -8  -2   0   79.92    4.51   0
   8  -2   0   81.56    5.21   0
  -8   2   0   77.20    3.49   0
   8   2   0   79.72    4.09   0
   8   2   0   75.79    4.10   0
   8  -2   0   79.83    4.27   0
   8  -2   0   78.01    4.60   0
   8   2   0   88.11    4.73   0
   9   2   0  136.48    4.17   0
   9   2   0  132.92    4.26   0
  -9   2   0  134.86    4.81   0
   9   2   0  133.27    4.91   0
   9  -2   0  132.33    5.23   0
  -9  -2   0  147.04    4.63   0
   9  -2   0  136.07    5.19   0
   9  -2   0  133.74    4.78   0
 -10   2   0   19.30    3.02   0
  10  -2   0   16.80    4.61   0
  10   2   0   13.29    3.61   0
  10   2   0   13.90    4.29   0
  10   2   0   20.09    3.67   0
  10  -2   0   19.62    4.49   0
 -10  -2   0   14.58    4.07   0
  10  -2   0   16.67    2.98   0
  11  -2   0  116.05    4.45   0
  11  -2   0  124.04    4.62   0
 -11  -2   0  117.21    4.44   0
  11   2   0  115.87    3.90   0
  11   2   0  113.80    4.74   0
  11   2   0  116.62    3.92   0
 -11   2   0  126.87    4.56   0
  11  -2   0  109.86    4.22   0
  12   2   0   14.25    3.68   0
  12  -2   0   17.89    3.66   0
 -12  -2   0   18.32    3.84   0
  12   2   0   19.56    3.62   0
  12  -2   0   14.92    4.59   0
 -12   2   0   20.37    3.92   0
  12   2   0   19.17    4.10   0
  12  -2   0   18.38    3.97   0
 -13  -2   0  282.40    4.75   0
  13  -2   0  280.08    5.82   0
  13  -2   0  296.93    4.72   0
  13   2   0  282.71    4.79   0
  13   2   0  278.08    4.67   0
  13  -2   0  284.54    5.93   0
  13   2   0  278.94    4.95   0
 -13   2   0  288.53    4.78   0
  14   2   0  399.61    5.15   0
  14  -2   0  398.60    6.49   0
  14   2   0  426.99    5.36   0
 -14  -2   0  411.67    5.20   0
  14   2   0  439.06    5.18   0
  14  -2   0  419.86    5.84   0
 -14   2   0  421.63    5.19   0
  14  -2   0  435.78    5.39   0
 -15   2   0   21.75    3.88   0
  15   2   0   28.62    3.76   0
 -15  -2   0   24.20    2.92   0
  15   2   0   31.36    3.79   0
  15  -2   0   30.70    2.83   0
  15  -2   0   23.82    4.73   0
  15  -2   0   33.07    3.73   0
  15   2   0   29.06    4.02   0
  16  -2   0   53.09    4.86   0
 -16  -2   0   59.14    4.17   0
 -16   2   0   62.65    4.16   0
  16  -2   0   65.58    4.98   0
  16   2   0   58.64    4.89   0
  16   2   0   62.68    3.94   0
  16  -2   0   69.75    4.17   0
  16   2   0   65.84    4.16   0
 -17   2   0   -2.62    3.68   0
  17   2   0    9.25    3.77   0
  17  -2   0    2.39    4.67   0
  17  -2   0    5.76    4.85   0
  17   2   0    6.18    3.88   0
  17   2   0    7.07    4.66   0
 -17  -2   0    4.51    3.89   0
  17  -2   0    2.41    3.99   0
   0   3   0    3.94    7.28   0
   0   3   0   -0.38    6.24   0
   1   3   0 3097.63   14.91   0
  -1  -3   0 3086.28   17.60   0
  -1   3   0 3254.69   17.11   0
   1   3   0 3221.67   18.56   0
  -2   3   0  212.28   11.79   0
   2   3   0  213.32    6.42   0
  -2   3   0  218.25    6.80   0
   2   3   0  211.50    7.05   0
   2  -3   0  224.57    8.13   0
  -2   3   0  224.19   11.42   0
  -2  -3   0  200.22    6.90   0
   3   3   0   87.00    5.41   0
   3   3   0   90.60    6.06   0
  -3   3   0   88.92    5.93   0
   3   3   0   91.50    5.38   0
  -3  -3   0   92.49    6.07   0
   3  -3   0   97.72    5.93   0
   4  -3   0 1178.33    8.97   0
   4   3   0 1185.35    8.13   0
   4   3   0 1111.17    8.02   0
   4   3   0 1158.24    9.30   0
  -4   3   0 1167.43    9.09   0
  -4  -3   0 1146.70    9.26   0
   5   3   0 2124.05    9.71   0
  -5  -3   0 2071.01   10.60   0
  -5   3   0 2047.94   10.43   0
   5   3   0 2025.43    9.56   0
   5   3   0 2076.15   10.74   0
   5  -3   0 2065.58   10.29   0
   6   3   0 1647.05    9.28   0
   6   3   0 1654.85    8.39   0
   6  -3   0 1660.24   17.10   0
   6  -3   0 1576.80   16.60   0
   6   3   0 1583.30    8.26   0
   6  -3   0 1658.88    8.93   0
  -6   3   0 1609.41    8.98   0
  -6  -3   0 1626.94    9.12   0
   7   3   0  166.91    4.97   0
   7  -3   0  161.52    6.79   0
  -7   3   0  163.32    4.92   0
  -7  -3   0  161.57    4.78   0
   7  -3   0  168.43    4.79   0
   7   3   0  163.50    4.41   0
   7   3   0  160.42    3.46   0
   7  -3   0  165.47    6.99   0
   8  -3   0  154.08    4.83   0
   8  -3   0  138.77    5.52   0
   8   3   0  136.95    4.27   0
   8   3   0  146.99    4.95   0
  -8  -3   0  137.12    3.68   0
   8   3   0  137.67    4.31   0
   8  -3   0  140.84    6.19   0
  -8   3   0  144.75    5.03   0
   9  -3   0 1507.28   12.03   0
   9  -3   0 1515.93    7.27   0
   9   3   0 1482.78    7.58   0
   9   3   0 1514.79    8.24   0
   9  -3   0 1454.31   11.58   0
  -9  -3   0 1506.56    8.12   0
   9   3   0 1547.83    7.75   0
  -9   3   0 1474.80    7.88   0
 -10  -3   0   15.37    4.00   0
  10  -3   0   18.16    2.95   0
  10   3   0   16.29    3.73   0
  10  -3   0   16.32    4.49   0
  10   3   0   24.86    4.18   0
  10   3   0   16.07    3.59   0
 -10   3   0   17.53    4.21   0
  10  -3   0   20.39    4.47   0
 -11  -3   0    2.19    3.96   0
  11  -3   0   -6.99    4.04   0
  11   3   0    4.40    3.53   0
  11   3   0   -2.27    4.24   0
  11   3   0   -0.40    3.51   0
  11  -3   0    4.92    5.02   0
 -11   3   0    5.40    4.20   0
  11  -3   0    3.40    4.40   0
 -12  -3   0    6.70    3.94   0
  12   3   0   14.85    3.92   0
  12   3   0   14.05    3.53   0
  12  -3   0    2.94    3.88   0
 -12   3   0   12.18    3.82   0
  12  -3   0    9.74    4.36   0
  12   3   0   10.88    3.51   0
  12  -3   0    7.40    4.47   0
  13  -3   0  154.35    5.27   0
  13   3   0  175.85    4.55   0
 -13   3   0  148.32    3.45   0
  13   3   0  163.22    4.31   0
  13  -3   0  171.34    6.12   0
 -13  -3   0  155.46    3.40   0
  13  -3   0  177.66    4.48   0
  13   3   0  154.52    4.28   0
 -14   3   0   53.01    3.96   0
  14  -3   0   48.64    4.58   0
  14   3   0   54.35    3.72   0
  14  -3   0   52.18    4.90   0
  14  -3   0   57.03    3.94   0
  14   3   0   49.58    3.83   0
 -14  -3   0   56.60    3.98   0
  14   3   0   49.85    3.09   0
  15   3   0    1.80    4.43   0
  15  -3   0    0.87    5.26   0
  15   3   0    4.11    3.60   0
  15   3   0    2.34    3.80   0
 -15   3   0    3.22    3.78   0
 -15  -3   0    5.94    3.68   0
  15  -3   0   -3.16    3.93   0
  15  -3   0    1.67    4.36   0
  16  -3   0   68.64    4.12   0
 -16  -3   0   49.60    4.09   0
  16  -3   0   52.57    5.32   0
  16   3   0   51.23    4.17   0
 -16   3   0   51.34    4.14   0
  16   3   0   48.81    3.91   0
  16  -3   0   49.78    5.18   0
  16   3   0   50.12    3.99   0
  17  -3   0   26.29    4.96   0
  17   3   0   22.49    4.06   0
  17  -3   0   29.92    5.16   0
  17   3   0   34.88    3.96   0
  17   3   0   32.10    4.18   0
  17  -3   0   32.64    4.04   0
 -17  -3   0   26.60    3.02   0
 -17   3   0    5.92    3.65   0
   0   4   0   54.81    4.97   0
   0   4   0   30.78    5.02   0
   0   4   0   45.46    4.97   0
  -1  -4   0  103.58    6.72   0
   1   4   0  109.65    5.69   0
   1   4   0  106.50    5.12   0
  -1   4   0  110.67    6.46   0
  -1   4   0  108.71    6.38   0
  -1   4   0  111.54    6.40   0
   1   4   0  110.52    5.23   0
   2   4   0 5070.49   15.78   0
  -2  -4   0 5119.24   18.73   0
   2   4   0 5290.11   16.08   0
   3   4   0  306.28    4.80   0
  -3   4   0  319.24   13.65   0
   3   4   0  313.68    7.38   0
  -3   4   0  287.22   13.15   0
  -3  -4   0  312.05    6.28   0
   3  -4   0  325.67    6.24   0
   3   4   0  319.16    5.81   0
  -3   4   0  319.37    6.22   0
  -4  -4   0 2190.67   11.42   0
   4  -4   0 2203.55   10.84   0
   4   4   0 2126.31   11.29   0
   4   4   0 2115.38    9.62   0
  -4   4   0 2133.92   10.91   0
   4   4   0 2197.24    9.84   0
   5   4   0  759.94    6.25   0
  -5  -4   0  735.76    7.48   0
  -5   4   0  725.24    7.20   0
   5   4   0  729.85    7.51   0
   5   4   0  706.78    5.48   0
   5  -4   0  765.38    7.11   0
   6   4   0  251.19    5.60   0
   6   4   0  241.29    3.81   0
  -6  -4   0  241.67    5.24   0
  -6   4   0  248.59    5.50   0
   6  -4   0  254.48    5.32   0
   6   4   0  261.49    4.78   0
   7   4   0   32.77    4.52   0
   7   4   0   25.59    3.88   0
   7  -4   0   27.62    4.17   0
  -7  -4   0   28.64    4.17   0
   7   4   0   27.71    3.88   0
  -7   4   0   26.16    4.48   0
  -8  -4   0  249.44    5.05   0
   8   4   0  241.17    4.52   0
  -8   4   0  260.43    5.40   0
   8  -4   0  250.58   10.37   0
   8   4   0  243.64    5.21   0
   8  -4   0  230.31   10.33   0
   8   4   0  246.26    3.68   0
   8  -4   0  259.59    5.19   0
   9  -4   0    4.32    6.33   0
   9  -4   0    1.20    6.23   0
   9   4   0    0.81    2.57   0
  -9  -4   0    2.19    4.04   0
  -9   4   0    3.90    4.25   0
   9  -4   0   -3.01    4.02   0
   9   4   0   -1.31    3.09   0
   9   4   0    0.07    3.64   0
  10  -4   0  153.71    7.14   0
 -10  -4   0  152.45    4.49   0
  10   4   0  158.12    4.14   0
  10   4   0  145.94    4.76   0
  10  -4   0  161.11    4.58   0
  10   4   0  162.16    4.22   0
  10  -4   0  141.76    6.94   0
 -10   4   0  158.43    4.84   0
  11  -4   0    3.23    5.63   0
  11  -4   0    7.45    3.93   0
  11   4   0    6.18    3.96   0
  11   4   0    0.39    3.57   0
 -11   4   0    1.26    4.05   0
  11   4   0    3.44    3.48   0
  11  -4   0    2.10    5.70   0
 -11  -4   0    0.96    2.66   0
 -12   4   0   21.88    3.86   0
 -12  -4   0   23.66    3.77   0
  12  -4   0   25.35    5.16   0
  12  -4   0   22.54    5.08   0
  12   4   0   28.61    2.56   0
  12   4   0   33.79    3.89   0
  12  -4   0   24.39    3.83   0
  12   4   0   29.13    3.67   0
 -13   4   0   59.46    4.10   0
  13   4   0   67.93    3.73   0
  13   4   0   62.19    3.76   0
  13  -4   0   64.98    5.63   0
  13   4   0   63.13    4.21   0
 -13  -4   0   67.47    4.06   0
  13  -4   0   67.14    5.84   0
  13  -4   0   63.88    4.01   0
  14   4   0  205.65    4.44   0
 -14   4   0  199.40    4.64   0
  14   4   0  208.66    4.48   0
  14  -4   0  205.83    6.98   0
  14   4   0  197.71    4.78   0
  14  -4   0  214.93    4.53   0
 -14  -4   0  180.98    3.77   0
  14  -4   0  193.43    6.80   0
  15   4   0   35.01    3.74   0
  15  -4   0   36.28    5.59   0
  15  -4   0   37.10    3.91   0
 -15   4   0   38.33    3.91   0
 -15  -4   0   36.34    3.81   0
  15   4   0   36.22    3.78   0
  15   4   0   35.59    4.10   0
  15  -4   0   33.31    5.44   0
  16   4   0    1.06    3.91   0
 -16  -4   0   -1.86    3.80   0
  16  -4   0   -0.25    5.52   0
  16  -4   0   -1.06    5.37   0
  16   4   0    0.59    3.71   0
  16  -4   0    3.37    2.77   0
  16   4   0    5.86    3.78   0
 -16   4   0    1.97    3.79   0
   0   5   0    0.30    4.99   0
   0   5   0    1.52    4.16   0
   0   5   0    0.11    4.75   0
  -1   5   0  201.57    5.33   0
   1   5   0  201.01    5.80   0
  -1   5   0  193.66    5.93   0
  -1   5   0  193.81    5.18   0
   1   5   0  196.25    5.12   0
   1   5   0  192.23    5.46   0
   2   5   0  151.85    5.04   0
  -2   5   0  152.92    7.00   0
   2   5   0  155.26    5.10   0
   2   5   0  162.28    4.93   0
  -2   5   0  155.92    4.87   0
  -2  -5   0  151.64    5.10   0
  -2   5   0  158.14    6.29   0
  -3   5   0  254.67    8.71   0
   3   5   0  274.29    5.71   0
  -3   5   0  262.92    8.50   0
   3   5   0  262.40    5.13   0
  -3   5   0  270.02    5.54   0
  -3  -5   0  270.04    5.59   0
   3   5   0  267.86    4.21   0
   4   5   0   20.55    4.08   0
  -4  -5   0   28.17    5.43   0
   4   5   0   20.99    4.58   0
   4  -5   0   25.09    4.40   0
   4   5   0   16.75    4.08   0
  -4   5   0   23.09    4.41   0
   5   5   0  312.98    5.03   0
  -5  -5   0  305.65    5.62   0
   5   5   0  314.31    5.77   0
   5   5   0  318.23    5.05   0
   5  -5   0  318.05    5.42   0
  -5   5   0  310.52    5.67   0
  -6  -5   0 2770.63   11.23   0
   6   5   0 2788.12   11.23   0
   6  -5   0 2884.05   10.80   0
   6   5   0 2748.83    9.79   0
   6   5   0 2875.05   10.00   0
  -6   5   0 2757.90   10.90   0
   7  -5   0 2019.53    9.16   0
   7   5   0 1900.64    9.32   0
  -7   5   0 1942.79    9.27   0
   7   5   0 1951.29    8.35   0
  -7  -5   0 1905.68    9.44   0
   7   5   0 1859.26    8.13   0
  -8  -5   0  174.71    4.63   0
   8  -5   0  183.19    4.66   0
  -8   5   0  176.49    4.91   0
   8   5   0  176.69    4.08   0
   8   5   0  174.71    4.89   0
   8   5   0  171.15    4.07   0
  -9   5   0   -2.80    4.24   0
  -9  -5   0   -0.56    4.01   0
   9   5   0   -0.63    3.57   0
   9   5   0    1.93    4.29   0
   9   5   0    5.32    3.62   0
   9  -5   0    4.52    3.97   0
  10   5   0    2.59    3.94   0
  10  -5   0   10.17    4.07   0
  10   5   0    6.25    3.55   0
 -10  -5   0    7.14    3.91   0
 -10   5   0    2.28    4.16   0
  10   5   0   -0.00    3.48   0
  11   5   0   11.01    4.03   0
  11   5   0    3.69    3.51   0
 -11  -5   0    3.03    3.70   0
  11  -5   0    5.00    2.58   0
  11   5   0   11.02    3.43   0
 -11   5   0    2.20    3.81   0
  12   5   0   21.45    4.00   0
  12   5   0   20.81    3.42   0
 -12   5   0   24.54    3.79   0
  12   5   0   20.50    3.49   0
  12  -5   0   24.07    3.80   0
 -12  -5   0   24.99    3.84   0
  13  -5   0   20.30    2.77   0
 -13   5   0   18.50    3.78   0
  13   5   0   20.79    3.60   0
 -13  -5   0   21.44    3.96   0
  13   5   0   18.28    3.54   0
  13   5   0   26.59    4.19   0
 -14  -5   0   24.44    3.87   0
  14   5   0   18.48    2.78   0
  14   5   0   19.64    2.89   0
  14   5   0   26.95    3.72   0
 -14   5   0   22.25    3.98   0
  14  -5   0   26.80    3.97   0
 -15   5   0  147.34    4.45   0
  15   5   0  127.80    3.46   0
 -15  -5   0  146.47    4.75   0
  15  -5   0  149.95    4.39   0
  15   5   0  151.84    4.73   0
  15   5   0  132.58    4.41   0
 -16   5   0   -1.94    3.55   0
  16   5   0    3.24    3.82   0
  16   5   0    3.89    2.78   0
  16   5   0    0.29    3.73   0
  16  -5   0    3.79    3.87   0
 -16  -5   0    8.59    4.16   0
   0   6   0 1043.22    8.48   0
   0   6   0  998.69    7.77   0
   0   6   0  997.62    8.91   0
  -1   6   0 1807.09   10.82   0
   1   6   0 1786.44    9.44   0
   1   6   0 1828.72   10.63   0
  -1   6   0 1866.42   10.43   0
  -1   6   0 1868.90   10.91   0
   1   6   0 1887.72    9.52   0
   2   6   0  155.52    4.66   0
  -2   6   0  157.19    6.05   0
  -2   6   0  156.95    4.69   0
  -2  -6   0  147.11    4.83   0
   2   6   0  154.59    5.59   0
  -2   6   0  166.02    6.06   0
   2   6   0  151.20    4.62   0
   3   6   0   56.88    5.23   0
   3   6   0   51.87    3.89   0
  -3   6   0   57.43    5.93   0
  -3   6   0   56.52    4.24   0
  -3   6   0   52.43    6.08   0
   3   6   0   47.50    3.93   0
  -3  -6   0   51.19    4.46   0
  -4   6   0  613.91    6.50   0
   4   6   0  643.59    5.95   0
   4   6   0  613.85    5.83   0
  -4   6   0  606.65   15.81   0
  -4   6   0  554.41   15.69   0
   4   6   0  623.43    6.93   0
  -4  -6   0  614.92    6.77   0
   5   6   0 1259.66    7.20   0
   5   6   0 1238.62    8.57   0
  -5  -6   0 1243.29    8.43   0
  -5   6   0 1259.37    8.05   0
   5   6   0 1290.87    7.40   0
   5  -6   0 1332.07    7.94   0
   6   6   0    6.55    3.75   0
   6   6   0    6.57    3.69   0
  -6   6   0    5.68    4.19   0
   6   6   0    5.30    4.39   0
   6  -6   0    7.54    3.88   0
  -6  -6   0    7.75    3.90   0
  -7  -6   0  339.44    5.41   0
   7  -6   0  362.03    5.21   0
   7   6   0  335.61    3.99   0
   7   6   0  368.24    5.63   0
  -7   6   0  355.58    5.62   0
   7   6   0  362.52    4.90   0
   8   6   0  121.10    3.18   0
   8  -6   0  132.44    4.54   0
   8   6   0  129.53    4.88   0
  -8  -6   0  130.65    4.62   0
   8   6   0  132.62    4.20   0
  -8   6   0  131.23    4.85   0
   9   6   0  389.01    4.78   0
   9   6   0  385.38    4.79   0
   9  -6   0  384.95    4.26   0
  -9  -6   0  385.12    5.40   0
   9   6   0  386.53    5.44   0
  -9   6   0  385.63    5.27   0
  10   6   0  240.15    4.26   0
  10   6   0  227.62    5.12   0
  10   6   0  225.72    4.29   0
 -10   6   0  225.80    4.81   0
  10  -6   0  245.38    4.72   0
 -10  -6   0  238.92    4.94   0
 -11   6   0   88.84    4.18   0
  11   6   0   72.98    2.83   0
  11   6   0   81.52    3.81   0
  11  -6   0   91.62    3.05   0
 -11  -6   0   88.71    4.31   0
  11   6   0   80.34    4.47   0
  12   6   0   80.34    3.85   0
 -12   6   0   79.29    4.19   0
 -12  -6   0   87.45    4.21   0
  12   6   0   85.44    4.13   0
  12   6   0   81.97    3.80   0
  12  -6   0   90.85    4.13   0
  13   6   0  121.45    4.07   0
 -13  -6   0  120.21    4.31   0
  13  -6   0  125.50    4.43   0
  13   6   0  114.24    4.53   0
  13   6   0  118.52    3.97   0
 -13   6   0  122.23    4.47   0
  14  -6   0   44.64    4.13   0
  14   6   0   37.93    4.06   0
 -14  -6   0   32.10    4.16   0
  14   6   0   31.92    3.75   0
 -14   6   0   35.54    4.19   0
  14   6   0   32.45    3.66   0
  15   6   0  135.17    4.44   0
 -15   6   0  147.00    4.75   0
 -15  -6   0  178.29    4.96   0
  15  -6   0  152.41    4.74   0
  15   6   0  116.06    4.85   0
  15   6   0  126.33    4.30   0
  16   6   0   -3.90    4.10   0
 -16   6   0    3.05    3.64   0
   0   7   0    1.24    3.85   0
   0   7   0    2.90    3.86   0
   0   7   0    4.69    4.99   0
  -1   7   0 1630.48   10.02   0
   1   7   0 1614.99    8.89   0
  -1   7   0 1548.73    9.48   0
  -1   7   0 1551.17   10.33   0
   1   7   0 1577.61    8.75   0
   1   7   0 1578.80    9.81   0
  -1   7   0 1656.19   10.34   0
   2   7   0   39.87    3.72   0
   2   7   0   45.50    3.80   0
  -2   7   0   41.87    3.92   0
   2   7   0   46.10    5.13   0
  -2   7   0   43.46    5.11   0
  -2   7   0   43.27    4.73   0
   3   7   0   10.94    3.70   0
  -3   7   0   12.41    5.23   0
  -3   7   0    8.85    4.62   0
  -3   7   0   13.75    4.96   0
   3   7   0   13.20    5.05   0
  -3  -7   0   10.62    4.06   0
   3   7   0   10.82    3.68   0
   4   7   0 1084.40    6.97   0
  -4   7   0 1109.40    8.52   0
   4   7   0 1081.57    8.75   0
  -4   7   0 1023.88   14.86   0
  -4   7   0 1105.45   15.05   0
  -4  -7   0 1075.00    8.63   0
   4   7   0 1141.18    7.17   0
   5   7   0  136.98    4.29   0
  -5  -7   0  137.61    4.66   0
   5   7   0  131.64    4.74   0
   5   7   0  138.89    3.34   0
  -5   7   0  137.33    4.76   0
   6   7   0  127.31    4.03   0
   6   7   0  129.07    4.03   0
  -6  -7   0  127.22    4.66   0
  -6   7   0  123.82    4.70   0
   6   7   0  133.95    4.92   0
  -7  -7   0 2708.79   10.81   0
   7   7   0 2795.58    9.68   0
   7   7   0 2744.40    9.49   0
   7   7   0 2695.42   10.91   0
   7  -7   0 2860.79   10.82   0
  -7   7   0 2727.41   10.91   0
  -8  -7   0   12.08    4.90   0
   8   7   0   13.51    3.60   0
   8   7   0   11.19    4.23   0
  -8   7   0    8.23    4.15   0
   8  -7   0   12.80    3.96   0
   8   7   0    8.49    3.57   0
   9   7   0   22.10    3.60   0
  -9   7   0   32.72    3.90   0
   9   7   0   31.13    2.56   0
   9  -7   0   27.64    3.84   0
  -9  -7   0   28.68    3.93   0
   9   7   0   29.00    4.05   0
 -10   7   0   40.94    4.05   0
 -10  -7   0   47.39    3.89   0
  10   7   0   54.08    3.77   0
  10   7   0   47.43    3.64   0
  10  -7   0   37.10    3.89   0
  10   7   0   49.77    4.08   0
 -11  -7   0   56.87    4.02   0
  11   7   0   60.00    4.16   0
  11   7   0   49.12    3.62   0
  11   7   0   44.95    3.68   0
 -11   7   0   56.39    4.07   0
  11  -7   0   56.37    3.81   0
  12   7   0   52.44    3.80   0
  12   7   0   52.29    3.76   0
  12   7   0   54.89    4.34   0
  12  -7   0   55.13    3.98   0
 -12   7   0   44.91    4.14   0
 -12  -7   0   55.70    4.09   0
  13  -7   0   67.29    4.10   0
  13   7   0   64.33    3.82   0
  13   7   0   67.74    4.30   0
  13   7   0   59.37    2.88   0
 -13   7   0   55.76    3.02   0
 -13  -7   0   59.20    4.10   0
  14   7   0   21.63    3.74   0
 -14   7   0   25.22    3.90   0
  14  -7   0   29.46    4.01   0
 -14  -7   0   25.37    4.10   0
  14   7   0   24.13    3.64   0
  14   7   0   37.35    4.01   0
  15  -7   0   16.80    4.10   0
 -15   7   0   13.01    4.18   0
  15   7   0   25.42    4.21   0
  15   7   0   16.07    3.69   0
 -15  -7   0   17.94    4.20   0
   0   8   0  681.80    6.70   0
   0   8   0  636.38    6.83   0
   0   8   0  651.13    7.17   0
  -1   8   0 1405.62    9.88   0
   1   8   0 1410.26    8.21   0
   1   8   0 1497.25    9.02   0
  -1   8   0 1479.39    9.47   0
  -1   8   0 1481.26    9.34   0
   1   8   0 1395.98    9.13   0
  -1   8   0 1415.47    9.61   0
  -2   8   0   92.88    4.88   0
  -2   8   0   94.51    4.24   0
   2   8   0   98.69    4.07   0
  -2   8   0   96.92    4.91   0
  -2   8   0   96.62    4.47   0
   2   8   0   98.88    4.01   0
   2   8   0   98.33    4.48   0
   3   8   0   10.09    3.55   0
  -3   8   0    8.51    4.93   0
  -3   8   0    7.65    4.43   0
  -3   8   0    6.55    4.50   0
   3   8   0    9.66    4.03   0
   3   8   0    3.32    3.70   0
   4   8   0  545.53    6.28   0
  -4   8   0  517.33   10.24   0
  -4   8   0  560.10   10.27   0
   4   8   0  521.05    5.40   0
  -4  -8   0  540.80    6.18   0
  -4   8   0  546.29    6.21   0
   4   8   0  572.09    5.55   0
   5   8   0  476.58    6.17   0
  -5  -8   0  479.34    5.99   0
  -5   8   0  461.28    6.07   0
   5   8   0  470.47    5.16   0
   5   8   0  473.37    5.38   0
   6   8   0   33.40    4.40   0
   6   8   0   36.76    3.78   0
   6   8   0   38.12    3.80   0
  -6   8   0   37.44    4.20   0
  -6  -8   0   33.07    4.02   0
  -7  -8   0    3.40    4.74   0
  -7   8   0    2.01    4.22   0
   7   8   0    5.96    3.56   0
   7   8   0    7.82    3.52   0
   7   8   0   -1.69    4.18   0
  -8  -8   0  104.90    4.29   0
   8   8   0  103.70    4.57   0
   8   8   0   97.68    3.87   0
   8   8   0   96.84    3.89   0
  -8   8   0   96.10    4.44   0
   9  -8   0  130.47    4.38   0
   9   8   0  125.05    4.00   0
  -9  -8   0  138.96    4.53   0
   9   8   0  135.62    4.71   0
  -9   8   0  129.74    4.49   0
   9   8   0  143.13    3.97   0
  10  -8   0    0.10    3.73   0
  10   8   0    5.30    3.46   0
 -10   8   0    2.80    3.95   0
  10   8   0    3.44    3.53   0
  10   8   0    0.98    4.82   0
 -10  -8   0   -2.91    3.71   0
  11   8   0   39.43    3.72   0
 -11   8   0   29.90    3.94   0
  11   8   0   32.19    3.71   0
  11  -8   0   37.13    3.82   0
  11   8   0   35.08    4.18   0
 -11  -8   0   35.41    4.03   0
  12   8   0    3.93    3.49   0
 -12  -8   0    8.30    3.95   0
 -12   8   0   13.81    3.98   0
  12  -8   0   13.56    3.82   0
  12   8   0   10.92    3.94   0
  12   8   0    5.18    3.65   0
  13   8   0  103.08    4.12   0
 -13  -8   0  113.88    4.47   0
  13   8   0  101.25    4.19   0
 -13   8   0  113.53    4.58   0
  13   8   0  111.90    4.63   0
  13  -8   0  139.22    4.61   0
  14   8   0   41.21    4.34   0
 -14   8   0   38.37    4.15   0
 -14  -8   0   40.11    4.17   0
  14   8   0   34.71    3.94   0
  14  -8   0   34.71    4.23   0
  14   8   0   32.88    3.88   0
   0   9   0    3.04    4.32   0
   0   9   0    3.77    3.59   0
   0   9   0   -0.45    3.73   0
  -1   9   0  299.34    6.00   0
   1   9   0  282.02    5.32   0
   1   9   0  297.10    4.80   0
   1   9   0  287.88    4.65   0
  -1   9   0  297.18    5.25   0
  -1   9   0  277.06    5.84   0
  -1   9   0  287.79    5.94   0
  -2   9   0    1.23    3.41   0
   2   9   0    7.85    3.55   0
  -2   9   0    1.46    3.71   0
   2   9   0   -0.05    4.63   0
   2   9   0    2.73    3.57   0
  -2   9   0    4.22    4.68   0
  -2   9   0    3.62    4.52   0
   3   9   0   44.31    3.70   0
  -3   9   0   42.07    5.52   0
   3   9   0   37.61    3.84   0
  -3   9   0   45.54    3.94   0
   3   9   0   41.08    3.99   0
  -3   9   0   44.97    5.55   0
  -4   9   0   80.44    6.62   0
   4   9   0   78.32    4.35   0
  -4   9   0   77.06    4.35   0
   4   9   0   81.48    3.98   0
   4   9   0   89.23    3.85   0
  -4   9   0   78.38    6.62   0
   5   9   0   35.88    3.66   0
   5   9   0   39.83    4.03   0
  -5   9   0   34.34    4.24   0
   5   9   0   44.25    3.60   0
  -5  -9   0   35.43    4.68   0
  -6   9   0  122.46    5.23   0
   6   9   0  135.42    3.85   0
   6   9   0  126.89    3.83   0
   6   9   0  121.12    5.31   0
  -6  -9   0  118.98    5.20   0
   7   9   0   49.86    3.67   0
  -7  -9   0   54.37    4.25   0
   7   9   0   60.95    5.29   0
  -7   9   0   55.45    4.31   0
   7   9   0   54.11    3.63   0
   8   9   0   65.86    3.76   0
   8   9   0   70.61    4.41   0
   8   9   0   68.67    3.75   0
  -8   9   0   58.52    4.34   0
  -8  -9   0   63.90    5.02   0
   9   9   0   27.86    3.59   0
   9   9   0   28.32    3.59   0
  -9   9   0   36.35    4.39   0
   9   9   0   34.71    3.95   0
  -9  -9   0   28.28    4.99   0
  10   9   0   10.26    4.17   0
  10   9   0    5.02    3.47   0
 -10  -9   0   10.25    3.86   0
  10   9   0   13.36    3.41   0
 -10   9   0   18.33    4.02   0
  11   9   0  134.09    4.75   0
 -11  -9   0  141.76    4.57   0
  11   9   0  156.68    4.26   0
  11   9   0  135.73    3.36   0
 -11   9   0  137.40    4.61   0
  12   9   0   11.87    3.62   0
  12   9   0   16.79    4.13   0
  12   9   0    7.21    3.67   0
 -12  -9   0   15.54    4.03   0
 -12   9   0    7.37    3.99   0
 -13  -9   0   31.55    4.21   0
  13   9   0   25.84    3.74   0
  13  -9   0   16.70    3.93   0
  13   9   0   15.37    4.18   0
 -13   9   0   27.62    4.15   0
  13   9   0   13.99    2.79   0
   0  10   0  241.19    5.14   0
   0  10   0  231.09    5.09   0
   0  10   0  217.58    5.39   0
   0  10   0  235.03    4.75   0
   1  10   0  685.84    7.55   0
  -1  10   0  657.04    7.36   0
   1  10   0  664.94    6.34   0
  -1  10   0  662.61    7.43   0
   1  10   0  701.97    6.38   0
  -1  10   0  693.68    6.87   0
  -1  10   0  675.53    6.81   0
   2  10   0    5.88    3.61   0
  -2  10   0    6.67    4.40   0
  -2  10   0    9.11    4.32   0
  -2  10   0    6.64    4.52   0
   2  10   0    6.20    3.59   0
   2  10   0    7.05    3.85   0
  -2  10   0    3.18    4.49   0
   3  10   0    2.26    3.71   0
  -3  10   0   -1.64    4.94   0
  -3  10   0    3.16    3.54   0
   3  10   0   -1.61    3.59   0
  -3  10   0    2.32    4.47   0
   3  10   0    0.55    3.63   0
  -3  10   0    0.40    4.47   0
  -4  10   0   14.15    6.15   0
   4  10   0   13.60    3.59   0
   4  10   0    8.07    3.56   0
   4  10   0    7.99    4.67   0
  -4  10   0   12.90    5.33   0
  -4  10   0   11.45    3.89   0
   5  10   0   24.19    3.84   0
   5  10   0   25.67    3.55   0
  -5  10   0   19.81    4.00   0
   5  10   0   26.12    3.81   0
   6  10   0    4.19    3.46   0
   6  10   0    5.65    4.85   0
  -6 -10   0   -0.50    3.79   0
  -6  10   0    4.59    3.94   0
   6  10   0    7.06    3.28   0
  -7  10   0   41.97    4.07   0
   7  10   0   35.62    3.59   0
  -7 -10   0   31.42    4.74   0
   7  10   0   37.51    2.65   0
   7  10   0   33.78    4.10   0
  -8  10   0   76.71    4.59   0
   8  10   0   85.78    3.87   0
   8  10   0   75.81    3.85   0
  -8 -10   0   74.31    4.33   0
   8  10   0   83.48    4.48   0
   9  10   0  122.83    4.01   0
   9  10   0  100.76    3.97   0
   9  10   0  107.64    4.53   0
  -9 -10   0  103.73    5.11   0
  -9  10   0  107.42    5.22   0
  10  10   0  138.55    4.22   0
 -10 -10   0  136.90    4.67   0
 -10  10   0  137.90    4.76   0
  10  10   0  137.86    4.84   0
  10  10   0  136.84    4.16   0
  11  10   0    4.08    3.69   0
 -11  10   0    7.99    4.17   0
  11  10   0    5.89    3.60   0
  11  10   0    2.22    4.12   0
 -11 -10   0    4.42    3.89   0
  12  10   0   21.17    3.91   0
  12  10   0   20.10    4.37   0
  12  10   0    1.02    3.46   0
 -12  10   0   26.15    4.19   0
 -12 -10   0   26.57    4.26   0
   0  11   0   -3.53    4.46   0
   0  11   0    0.35    4.26   0
   0  11   0   -1.47    3.65   0
   0  11   0    0.42    3.60   0
  -1  11   0    4.71    4.43   0
   1  11   0   -0.04    3.58   0
  -1  11   0    1.61    4.30   0
   1  11   0    3.07    3.62   0
   1  11   0    5.93    4.59   0
  -1  11   0   -1.37    4.49   0
  -1  11   0    1.10    4.38   0
  -2  11   0   16.75    4.66   0
  -2  11   0   23.80    4.77   0
  -2  11   0   19.27    4.59   0
  -2  11   0   20.29    3.79   0
   2  11   0   24.46    3.71   0
   2  11   0   22.11    3.71   0
   2  11   0   17.55    4.00   0
   3  11   0  679.94    6.42   0
  -3  11   0  632.11    8.47   0
  -3  11   0  694.86    9.24   0
   3  11   0  659.03    7.65   0
   3  11   0  602.73    6.20   0
  -3  11   0  650.47    6.87   0
  -3  11   0  637.94    6.59   0
  -4  11   0   25.34    5.54   0
  -4  11   0   27.62    4.00   0
   4  11   0   26.30    3.69   0
   4  11   0   26.42    3.63   0
  -4  11   0   29.98    3.75   0
  -4  11   0   25.96    5.56   0
   4  11   0   29.41    4.69   0
   5  11   0  148.50    4.77   0
  -5  11   0  154.48    5.10   0
   5  11   0  149.97    4.16   0
   5  11   0  149.58    4.28   0
   6  11   0  101.59    4.57   0
   6  11   0   92.45    4.07   0
  -6  11   0   87.58    5.31   0
   6  11   0   93.44    4.02   0
   7  11   0    5.80    3.33   0
   7  11   0    8.54    3.51   0
  -7  11   0    4.97    4.82   0
   7  11   0    2.56    3.92   0
  -7 -11   0   -5.08    4.53   0
   8  11   0  294.92    4.95   0
  -8 -11   0  304.97    5.40   0
   8  11   0  325.47    5.07   0
  -8  11   0  270.42    5.65   0
   8  11   0  307.30    5.63   0
  -9  11   0   -2.92    4.22   0
   9  11   0    6.11    3.52   0
   9  11   0    4.59    4.10   0
  -9 -11   0   -0.18    4.83   0
   9  11   0    0.42    3.53   0
  10  11   0   10.87    3.51   0
 -10 -11   0    3.08    3.93   0
 -10  11   0    7.49    4.03   0
  10  11   0    4.16    3.60   0
  10  11   0    1.66    4.08   0
  11  11   0   70.08    4.29   0
  11  11   0   -0.91    3.48   0
 -11  11   0   75.06    4.76   0
  11  11   0   69.12    4.72   0
 -11 -11   0   72.64    4.72   0
   0  12   0  278.49    5.40   0
   0  12   0  272.43    5.84   0
   0  12   0  263.57    5.25   0
   0  12   0  258.07    6.00   0
  -1  12   0  127.55    4.49   0
  -1  12   0  125.37    5.23   0
   1  12   0  119.66    5.13   0
   1  12   0  126.65    5.52   0
   1  12   0  125.67    4.50   0
   1  12   0  121.61    4.45   0
  -1  12   0  119.53    5.33   0
  -1  12   0  113.84    5.17   0
   2  12   0   84.39    5.34   0
   2  12   0   80.43    4.02   0
  -2  12   0   78.81    5.05   0
  -2  12   0   83.36    5.09   0
   2  12   0   84.32    4.02   0
  -2  12   0   89.50    5.21   0
  -2  12   0   86.38    4.41   0
   3  12   0    5.67    3.52   0
  -3  12   0    2.99    4.66   0
   3  12   0    5.46    4.40   0
  -3  12   0   -0.63    4.56   0
  -3  12   0   -1.19    3.74   0
   3  12   0    7.79    4.64   0
  -3  12   0   -0.56    4.54   0
  -4  12   0  163.91    4.66   0
  -4  12   0  160.39    7.18   0
   4  12   0  162.29    4.89   0
  -4  12   0  146.37    6.98   0
   4  12   0  139.54    4.50   0
   4  12   0  160.33    4.54   0
  -4  12   0  151.81    4.76   0
  -5  12   0   16.19    4.99   0
   5  12   0   25.87    4.97   0
   5  12   0   27.82    3.89   0
   5  12   0   23.49    3.82   0
  -5  12   0   26.25    3.89   0
   6  12   0  153.25    4.55   0
   6  12   0  157.97    4.50   0
   6  12   0  171.21    5.14   0
  -6  12   0  148.48    5.79   0
   7  12   0   27.68    5.18   0
  -7  12   0   31.54    5.19   0
   7  12   0   21.39    3.71   0
   7  12   0   25.52    3.78   0
   8  12   0   26.88    4.26   0
   8  12   0   24.81    3.64   0
  -8  12   0   29.55    4.18   0
   8  12   0   23.40    3.73   0
  -9  12   0    4.01    5.08   0
   9  12   0    0.79    3.50   0
  -9 -12   0   -2.16    4.92   0
   9  12   0    5.93    4.12   0
   9  12   0    5.15    3.82   0
   0  13   0   -0.35    4.69   0
   0  13   0   -6.34    4.65   0
   0  13   0   -1.43    3.67   0
   0  13   0    2.67    4.42   0
  -1  13   0   91.30    5.18   0
   1  13   0   87.42    5.06   0
  -1  13   0   89.04    5.32   0
  -1  13   0   91.24    4.50   0
   1  13   0  100.12    4.55   0
   1  13   0   91.13    5.48   0
  -1  13   0  102.12    5.27   0
   1  13   0   93.55    5.15   0
   2  13   0   40.08    3.92   0
   2  13   0   44.98    4.98   0
  -2  13   0   44.56    5.05   0
  -2  13   0   42.54    4.88   0
  -2  13   0   42.43    4.92   0
   2  13   0   44.44    3.91   0
   2  13   0   40.66    5.00   0
  -2  13   0   43.67    4.16   0
  -3  13   0   16.34    4.76   0
  -3  13   0   15.75    5.39   0
   3  13   0   21.66    3.81   0
   3  13   0   22.04    4.56   0
   3  13   0   17.93    4.04   0
  -3  13   0   18.03    4.75   0
  -3  13   0   15.35    5.09   0
   4  13   0   -1.76    3.64   0
   4  13   0    4.09    3.73   0
  -4  13   0    0.46    5.94   0
  -4  13   0    1.43    3.79   0
  -4  13   0    2.49    6.11   0
  -4  13   0   -0.33    3.97   0
   4  13   0    2.62    3.84   0
   5  13   0   22.79    3.98   0
   5  13   0   28.29    4.18   0
  -5  13   0   28.91    4.86   0
  -5  13   0   24.83    4.09   0
   5  13   0   27.62    4.65   0
   6  13   0  229.12    5.38   0
  -6  13   0  275.91    5.68   0
  -6  13   0  266.36    5.85   0
   6  13   0  287.32    5.17   0
   6  13   0  263.19    6.02   0
   7  13   0    8.17    3.70   0
   7  13   0    4.21    4.14   0
   7  13   0    1.27    3.75   0
  -7  13   0    2.72    4.16   0
   0  14   0   33.12    4.98   0
   0  14   0   44.99    4.11   0
   0  14   0   32.37    4.96   0
   0  14   0   34.20    5.16   0
   1  14   0   28.93    4.10   0
  -1  14   0   28.30    4.10   0
   1  14   0   32.74    4.11   0
   1  14   0   25.24    4.96   0
  -1  14   0   34.97    4.22   0
  -1  14   0   26.01    4.27   0
   1  14   0   29.81    4.20   0
  -1  14   0   32.43    4.31   0
  -2  14   0   -0.18    4.82   0
  -2  14   0    0.15    4.71   0
  -2  14   0    2.06    4.75   0
  -2  14   0    0.46    4.81   0
   2  14   0    4.48    3.82   0
   2  14   0    1.23    4.67   0
   2  14   0    0.47    4.69   0
   2  14   0    0.77    4.69   0
   3  14   0    4.23    4.71   0
   3  14   0    4.51    3.94   0
  -3  14   0    3.17    4.79   0
   3  14   0    2.45    3.82   0
  -3  14   0    4.99    3.94   0
  -3  14   0    2.99    5.74   0
   3  14   0   -2.33    4.73   0
  -3  14   0    1.85    4.86   0
  -4  14   0   -1.32    7.08   0
  -4  14   0    0.24    6.38   0
  -4  14   0   -0.70    4.95   0
  -4  14   0   -0.88    5.00   0
   4  14   0    0.64    3.77   0
   4  14   0    9.18    4.84   0
   4  14   0    1.59    3.78   0
  17   0  -1    5.98    3.89   0
 -17   0   1   -1.45    3.92   0
  17   0  -1    1.26    3.81   0
  17   0  -1    0.04    4.59   0
 -16   0   1    0.44    3.79   0
  16   0  -1    2.54    3.63   0
  16   0  -1    2.20    4.57   0
  16   0  -1   -2.06    3.90   0
  15   0  -1  332.33    5.38   0
  15   0  -1  330.14    5.28   0
 -15   0   1  344.74    4.96   0
  15   0  -1  335.34    5.12   0
  14   0  -1   10.08    4.40   0
  14   0  -1   -4.03    3.82   0
  14   0  -1    0.70    3.65   0
 -14   0   1    5.05    3.72   0
  13   0  -1    8.88    3.73   0
  13   0  -1   10.89    3.87   0
  13   0  -1    9.79    3.70   0
 -13   0   1   10.11    3.78   0
  12   0  -1   -1.80    3.89   0
 -12   0   1   -0.04    3.92   0
  12   0  -1    3.69    3.63   0
  12   0  -1    1.25    3.67   0
 -11   0   1  461.00    5.56   0
  11   0  -1  430.83    5.48   0
  11   0  -1  472.14    5.53   0
  11   0  -1  461.77    5.38   0
  10   0  -1    0.59    2.91   0
  10   0  -1    2.82    3.67   0
  10   0  -1   -4.26    3.82   0
 -10   0   1   -0.34    4.10   0
   9   0  -1 1160.55    7.77   0
   9   0  -1 1196.28    7.52   0
   9   0  -1 1101.44    7.70   0
  -9   0   1 1158.89    7.48   0
   8   0  -1    0.82    3.98   0
   8   0  -1    3.96    4.14   0
   8   0  -1    5.73    4.70   0
  -8   0   1    2.04    3.34   0
   7   0  -1 1616.60    9.31   0
   7   0  -1 1580.15    9.83   0
   7   0  -1 1606.80    8.81   0
  -7   0   1 1539.55    8.03   0
  -6   0   1    5.22    4.90   0
   6   0  -1    1.61    4.36   0
   6   0  -1   -0.24    5.39   0
   6   0  -1    4.97    4.99   0
   5   0  -1  222.98    6.10   0
  -5   0   1  254.06    6.49   0
   5   0  -1  241.67    6.64   0
   4   0  -1    7.12    5.90   0
  -4   0   1    8.01    7.21   0
  -4   0   1    3.97    5.58   0
   4   0  -1    3.49    7.18   0
   3   0  -1  116.74    8.85   0
  -3   0   1  114.65    8.94   0
  -3   0   1  117.19    7.72   0
   3   0  -1  119.65    9.33   0
   2   0  -1    5.02    8.86   0
  -2   0   1    4.76    8.51   0
   2   0  -1    7.78    9.41   0
  -2   0   1    9.95    9.21   0
  -1   0  -1  697.63   15.03   0
  -1   0  -1  700.33   15.54   0
   1   0   1  702.26   15.62   0
   1   0   1  700.05   15.24   0
   2   0   1    3.29    8.21   0
  -2   0  -1    3.63    8.77   0
   2   0   1    3.31    8.96   0
  -2   0  -1   -0.14    8.41   0
   4   0   1    1.04    5.36   0
   4   0   1    0.45    6.90   0
  -4   0  -1    0.94    4.79   0
   5   0   1   11.95    5.69   0
  -5   0  -1   14.31    5.44   0
   5   0   1   13.60    4.77   0
   5   0   1   17.90    4.81   0
   6   0   1   -0.05    4.47   0
   6   0   1    3.40    4.86   0
  -6   0  -1    2.01    4.78   0
   6   0   1    2.88    4.32   0
  -7   0  -1   79.59    4.56   0
   7   0   1   73.67    5.06   0
   7   0   1   78.13    4.76   0
   7   0   1   73.55    4.26   0
  -8   0  -1    2.92    4.37   0
   8   0   1    7.39    4.53   0
   8   0   1    2.01    4.60   0
   8   0   1    1.50    3.81   0
  -9   0  -1   78.71    4.43   0
   9   0   1   79.22    3.99   0
   9   0   1   78.47    3.98   0
   9   0   1   75.51    4.66   0
 -10   0  -1    3.97    3.91   0
  10   0   1    3.02    3.62   0
  10   0   1   -3.38    3.69   0
  10   0   1   -6.56    4.03   0
  11   0   1 1499.18    8.93   0
  11   0   1 1537.81    7.80   0
  11   0   1 1535.84    8.18   0
 -11   0  -1 1524.12    7.74   0
  12   0   1   -1.36    2.79   0
 -12   0  -1   -0.27    3.86   0
  12   0   1   -1.22    3.70   0
  12   0   1    0.50    3.54   0
 -13   0  -1  754.88    6.02   0
  13   0   1  744.54    7.18   0
  13   0   1  748.25    6.57   0
  13   0   1  802.43    6.11   0
 -14   0  -1    1.09    3.77   0
  14   0   1    7.87    3.96   0
  14   0   1    5.00    3.68   0
  14   0   1    1.84    3.51   0
  15   0   1   -0.36    3.70   0
 -15   0  -1    6.07    3.74   0
  15   0   1    2.12    3.94   0
  15   0   1    7.86    3.85   0
  16   0   1    2.76    3.83   0
  16   0   1   -0.17    4.50   0
 -16   0  -1    3.41    3.86   0
  16   0   1   -0.27    4.66   0
 -17   0  -1   10.98    3.93   0
  17   0   1   12.36    3.84   0
  17   0   1   15.54    4.04   0
  17   0   1   12.42    3.99   0
 -17   1   1    7.77    3.85   0
  17  -1  -1    3.47    2.78   0
  17  -1  -1   -0.21    4.74   0
 -17  -1   1   -6.71    3.93   0
  17  -1  -1    0.29    3.75   0
  17   1  -1    6.43    4.75   0
  17   1  -1   -0.09    2.75   0
  17   1  -1    1.63    3.71   0
  16  -1  -1    7.90    4.36   0
  16   1  -1    8.38    3.83   0
  16   1  -1    3.13    3.65   0
  16   1  -1    5.07    3.76   0
  16  -1  -1    4.84    3.87   0
 -16  -1   1   -0.77    3.72   0
 -16   1   1    5.49    3.79   0
  16  -1  -1    4.05    3.77   0
  15   1  -1   43.44    3.91   0
 -15  -1   1   36.37    3.98   0
  15  -1  -1   50.27    4.11   0
  15  -1  -1   41.59    4.52   0
  15   1  -1   45.04    4.21   0
  15   1  -1   41.56    3.92   0
  15  -1  -1   41.00    4.71   0
 -15   1   1   42.85    3.96   0
 -14   1   1   50.33    3.81   0
  14  -1  -1   47.88    3.02   0
  14   1  -1   58.07    4.03   0
  14  -1  -1   49.11    3.95   0
  14  -1  -1   54.77    3.80   0
 -14  -1   1   54.96    3.99   0
  14   1  -1   54.09    4.06   0
  14   1  -1   53.84    3.70   0
  13  -1  -1   78.21    3.78   0
  13  -1  -1   89.10    4.13   0
  13   1  -1   92.35    3.90   0
 -13   1   1   95.10    4.19   0
  13   1  -1   91.44    3.06   0
  13   1  -1   94.71    4.19   0
 -13  -1   1   82.58    4.19   0
  13  -1  -1   90.82    4.00   0
  12   1  -1  175.71    4.29   0
  12   1  -1  177.02    4.40   0
  12  -1  -1  183.25    5.14   0
 -12   1   1  184.95    4.37   0
 -12  -1   1  184.32    4.42   0
  12  -1  -1  184.19    4.52   0
  12   1  -1  185.88    4.67   0
  12  -1  -1  186.48    4.65   0
 -11   1   1  548.87    5.81   0
  11  -1  -1  554.90    5.90   0
  11  -1  -1  544.03    5.76   0
  11  -1  -1  547.33    6.20   0
  11   1  -1  525.38    5.64   0
 -11  -1   1  521.63    4.78   0
  11   1  -1  545.14    5.79   0
  11   1  -1  543.39    5.69   0
  10   1  -1  233.82    5.03   0
 -10  -1   1  212.25    4.84   0
  10  -1  -1  228.08    5.53   0
  10  -1  -1  227.23    4.88   0
  10   1  -1  227.29    4.48   0
  10  -1  -1  236.01    4.85   0
 -10   1   1  222.23    4.87   0
  10   1  -1  227.71    4.53   0
   9   1  -1 2713.22   10.74   0
   9  -1  -1 2798.51   12.46   0
  -9  -1   1 2816.33   10.28   0
   9  -1  -1 2814.21   10.10   0
  -9   1   1 2700.63    9.46   0
   9   1  -1 2727.52    9.55   0
   9   1  -1 2736.98   10.27   0
   9  -1  -1 2773.92   12.63   0
   8   1  -1  552.58    5.91   0
   8   1  -1  561.23    6.19   0
  -8   1   1  559.80    6.16   0
   8   1  -1  569.43    5.96   0
   8  -1  -1  550.08    6.59   0
   8  -1  -1  559.28    6.61   0
  -8  -1   1  552.64    5.20   0
   8  -1  -1  560.34    6.12   0
  -7   1   1  990.54    7.31   0
   7  -1  -1  991.42    7.23   0
  -7  -1   1 1002.00    7.54   0
   7   1  -1  991.25    7.57   0
   7  -1  -1  980.49    8.30   0
   7  -1  -1 1010.83    8.25   0
   7   1  -1 1017.07    7.56   0
   7   1  -1 1024.06    7.55   0
  -6  -1   1  134.62    5.56   0
   6  -1  -1  141.08    5.76   0
  -6   1   1  143.08    5.36   0
   6  -1  -1  137.79    4.12   0
   6  -1  -1  137.38    5.82   0
   6   1  -1  146.49    5.47   0
   6   1  -1  133.42    4.91   0
   5   1  -1  734.59    7.71   0
   5  -1  -1  728.79    8.80   0
   5   1  -1  744.22    8.22   0
  -5  -1   1  735.90    8.17   0
  -5  -1   1  734.75    7.66   0
   5  -1  -1  734.05    7.89   0
  -5   1   1  745.15    7.92   0
   4  -1  -1 7909.16   21.32   0
   3   1  -1   72.72    8.23   0
  -3  -1   1   74.75    8.06   0
  -3   1   1   72.57    8.21   0
   3  -1  -1   74.98    8.32   0
   3   1  -1   68.46    6.84   0
  -3  -1   1   70.03    6.73   0
  -3   1   1   66.34    9.08   0
   3  -1  -1   71.85    9.42   0
  -2  -1   1  667.07   10.89   0
   2  -1  -1  682.31   11.65   0
  -2  -1   1  666.68   12.54   0
  -2   1   1  692.89   17.26   0
   2   1  -1  665.39   11.13   0
   2  -1  -1  651.76   18.33   0
   2   1  -1  656.63   12.62   0
  -2   1   1  695.35   11.55   0
  -1  -1   1  789.42   13.51   0
   1  -1  -1  710.98   20.70   0
   1   1  -1  787.71   13.78   0
  -1  -1   1  764.50   16.74   0
  -1   1   1  708.08   21.25   0
   1  -1  -1  808.42   14.33   0
  -1   1   1  800.61   13.83   0
   1   1  -1  755.15   16.62   0
   0  -1   1    7.60    9.67   0
   0   1  -1    4.20    9.73   0
   0  -1  -1    3.81    9.70   0
   0   1   1    2.74    9.21   0
   0   1   1    3.10   10.64   0
   2   1   1  250.46    7.71   0
   2  -1   1  261.89    9.88   0
  -2   1  -1  272.25   13.77   0
   2   1   1  284.21    8.95   0
  -2   1  -1  255.10    9.79   0
  -2  -1  -1  247.70    7.54   0
  -2  -1  -1  284.41    9.05   0
   2  -1   1  252.23   12.43   0
   3  -1   1 4238.40   18.42   0
  -3   1  -1 4261.99   18.32   0
   3   1   1 4307.63   17.40   0
   3   1   1 4277.95   18.44   0
  -3  -1  -1 4207.96   18.08   0
   4   1   1 1735.09   10.91   0
   4  -1   1 1802.54   11.66   0
  -4  -1  -1 1785.12   10.46   0
   4  -1   1 1801.40   14.17   0
  -4   1  -1 1796.89   11.55   0
   4   1   1 1750.66   11.50   0
   4   1   1 1842.31   11.07   0
   5   1   1 1217.40    8.91   0
   5  -1   1 1206.17   10.23   0
   5  -1   1 1246.37    9.11   0
   5   1   1 1069.21    7.85   0
   5   1   1 1271.90    9.06   0
   5  -1   1 1241.36   10.89   0
  -5   1  -1 1237.31    9.24   0
  -5  -1  -1 1243.51    9.03   0
   6  -1   1    9.18    4.08   0
   6  -1   1    4.18    4.96   0
   6   1   1    2.06    4.37   0
  -6  -1  -1    6.95    4.68   0
   6   1   1    9.04    5.26   0
   6   1   1    5.41    4.34   0
   6  -1   1    5.77    4.98   0
  -6   1  -1    4.12    4.98   0
  -7   1  -1  961.37    7.21   0
   7  -1   1  974.06    7.25   0
   7  -1   1  945.27    7.92   0
   7   1   1  961.00    7.33   0
   7  -1   1  961.01    8.46   0
  -7  -1  -1  944.47    7.21   0
   7   1   1  942.18    7.20   0
   7   1   1  961.31    7.26   0
  -8   1  -1  106.79    3.63   0
   8   1   1  101.20    4.26   0
   8  -1   1  112.30    4.87   0
  -8  -1  -1  100.20    3.56   0
   8   1   1  114.41    4.82   0
   8  -1   1  104.58    5.27   0
   8  -1   1  103.38    4.49   0
   8   1   1  106.45    4.26   0
   9  -1   1  462.76    6.72   0
  -9  -1  -1  469.42    5.58   0
   9  -1   1  474.77    5.79   0
   9   1   1  461.11    5.74   0
   9   1   1  461.30    5.23   0
   9  -1   1  462.51    6.07   0
  -9   1  -1  464.09    5.66   0
   9   1   1  457.23    5.39   0
  10  -1   1  247.28    4.91   0
 -10   1  -1  256.62    4.96   0
  10   1   1  246.35    5.05   0
  10  -1   1  242.94    3.98   0
 -10  -1  -1  245.84    4.83   0
  10   1   1  247.06    4.62   0
  10   1   1  256.49    4.59   0
  10  -1   1  249.35    4.92   0
  11   1   1  190.61    4.88   0
  11   1   1  189.81    4.22   0
 -11  -1  -1  180.40    4.64   0
  11  -1   1  185.50    4.51   0
 -11   1  -1  187.75    4.74   0
  11  -1   1  191.89    4.81   0
  11  -1   1  193.89    5.41   0
  11   1   1  190.06    4.34   0
  12   1   1  103.11    4.13   0
  12   1   1  106.63    4.08   0
  12  -1   1   94.48    4.21   0
  12   1   1  104.57    4.49   0
  12  -1   1  105.55    4.25   0
 -12   1  -1   91.50    3.15   0
  12  -1   1  101.49    5.05   0
 -12  -1  -1   97.94    4.15   0
  13   1   1  164.86    4.45   0
 -13   1  -1  155.76    4.47   0
 -13  -1  -1  166.64    4.32   0
  13   1   1  166.49    4.49   0
  13  -1   1  165.66    4.52   0
  13   1   1  160.65    4.40   0
  13  -1   1  167.08    4.59   0
  13  -1   1  154.00    4.40   0
 -14   1  -1   11.65    3.78   0
  14   1   1    8.10    3.96   0
  14   1   1    9.06    4.65   0
  14  -1   1   13.25    3.96   0
 -14  -1  -1   11.58    2.69   0
  14  -1   1   10.02    3.62   0
  14   1   1    8.83    3.83   0
  14  -1   1   13.58    3.82   0
 -15   1  -1  230.71    4.69   0
  15   1   1  254.80    4.98   0
  15  -1   1  234.42    5.85   0
  15   1   1  218.70    5.56   0
  15  -1   1  240.56    4.78   0
 -15  -1  -1  239.38    4.71   0
  15  -1   1  228.11    4.80   0
  15   1   1  232.07    4.78   0
 -16  -1  -1   77.43    4.14   0
  16  -1   1   62.69    4.92   0
  16   1   1   74.05    4.25   0
 -16   1  -1   64.74    3.19   0
  16  -1   1   72.63    3.16   0
  16   1   1   71.19    4.07   0
  16  -1   1   77.44    5.11   0
  16   1   1   70.48    4.28   0
 -17  -1  -1    0.22    3.86   0
  17   1   1    3.27    3.87   0
 -17   1  -1    1.88    3.62   0
  17   1   1   -0.42    3.77   0
  17  -1   1   -0.72    3.76   0
  17  -1   1    6.31    3.92   0
  17   1   1    2.23    3.91   0
  17  -1   1    2.44    3.92   0
  17   2  -1    1.56    3.84   0
  17  -2  -1    4.45    3.88   0
 -17  -2   1    3.71    3.91   0
 -17   2   1    3.19    3.63   0
  17  -2  -1    5.03    4.56   0
  17  -2  -1   12.04    3.99   0
  17   2  -1    0.65    3.85   0
  17   2  -1   -0.09    3.87   0
 -16  -2   1   37.63    3.84   0
  16  -2  -1   41.72    4.81   0
  16   2  -1   45.53    4.03   0
  16  -2  -1   45.63    4.03   0
 -16   2   1   45.42    3.98   0
  16  -2  -1   30.67    4.57   0
  16   2  -1   40.49    3.99   0
  16   2  -1   40.77    4.59   0
  15   2  -1  291.81    4.93   0
 -15   2   1  274.58    4.11   0
  15  -2  -1  277.26    5.91   0
  15  -2  -1  293.24    5.50   0
 -15  -2   1  288.06    4.77   0
  15   2  -1  273.73    4.92   0
  15  -2  -1  303.02    4.89   0
  15   2  -1  287.19    4.00   0
  14   2  -1  165.35    4.40   0
  14   2  -1  173.99    5.19   0
 -14  -2   1  170.49    4.47   0
  14  -2  -1  166.42    5.35   0
  14   2  -1  180.41    4.52   0
  14  -2  -1  176.50    4.48   0
  14  -2  -1  167.65    5.42   0
 -14   2   1  159.96    4.40   0
  13  -2  -1    4.91    3.87   0
 -13   2   1   12.33    3.76   0
  13   2  -1    2.13    3.61   0
 -13  -2   1    5.80    3.87   0
  13  -2  -1    5.02    3.46   0
  13   2  -1   10.89    3.65   0
  13  -2  -1    5.86    4.39   0
  13   2  -1    5.95    3.97   0
 -12  -2   1  266.28    4.81   0
  12   2  -1  280.66    4.91   0
  12   2  -1  256.25    4.71   0
  12  -2  -1  269.82    5.63   0
  12  -2  -1  274.03    5.89   0
  12   2  -1  260.61    4.62   0
 -12   2   1  274.89    4.66   0
  12  -2  -1  273.84    4.82   0
 -11  -2   1    3.40    4.02   0
  11   2  -1   10.83    4.23   0
  11  -2  -1    0.92    4.15   0
  11  -2  -1    5.99    3.71   0
 -11   2   1    6.37    2.96   0
  11   2  -1    2.86    3.63   0
  11  -2  -1    2.53    3.54   0
  11   2  -1    7.13    3.39   0
  10   2  -1   70.26    3.87   0
  10  -2  -1   67.91    4.94   0
 -10   2   1   68.85    4.40   0
  10   2  -1   67.04    3.89   0
  10  -2  -1   70.64    4.72   0
 -10  -2   1   60.82    4.32   0
  10  -2  -1   71.98    4.36   0
  10   2  -1   73.42    4.45   0
  -9   2   1    9.67    4.30   0
   9  -2  -1    6.74    3.65   0
   9   2  -1   11.18    3.75   0
  -9  -2   1   13.66    4.21   0
   9  -2  -1    5.20    4.71   0
   9   2  -1   14.92    4.49   0
   9  -2  -1    8.04    3.05   0
   9   2  -1   10.68    3.78   0
   8  -2  -1  252.39    6.00   0
   8   2  -1  257.08    5.34   0
  -8  -2   1  254.52    5.22   0
   8  -2  -1  256.15    4.13   0
   8  -2  -1  258.22    6.20   0
   8   2  -1  252.20    4.73   0
   8   2  -1  265.06    4.75   0
  -8   2   1  258.44    5.27   0
   7   2  -1    8.67    4.04   0
   7   2  -1    4.52    3.85   0
   7  -2  -1   10.62    4.37   0
   7   2  -1    1.01    4.59   0
  -7  -2   1    4.09    4.30   0
   7  -2  -1    5.16    4.57   0
  -7   2   1    1.05    4.37   0
   7  -2  -1    3.49    4.93   0
   6  -2  -1 1700.72    9.19   0
   6   2  -1 1686.33    9.58   0
  -6   2   1 1708.43    9.21   0
   6   2  -1 1690.69    9.05   0
  -6  -2   1 1703.92    9.54   0
   6  -2  -1 1721.83   13.35   0
   6  -2  -1 1716.64   13.03   0
   5   2  -1   52.43    5.82   0
   5  -2  -1   47.48    5.24   0
   5  -2  -1   49.84    6.66   0
  -5   2   1   51.49    5.54   0
  -5  -2   1   53.43    5.48   0
   5   2  -1   47.35    4.89   0
   5  -2  -1   50.24    6.19   0
   4  -2  -1  210.46    9.92   0
  -4   2   1  211.55    6.61   0
  -4  -2   1  215.27    5.86   0
   4  -2  -1  217.44    9.42   0
   4   2  -1  205.12    4.70   0
   4   2  -1  211.82    6.95   0
  -4  -2   1  212.86    6.69   0
   4  -2  -1  214.48    6.48   0
   3  -2  -1   13.25    6.53   0
  -3  -2   1   14.95    6.73   0
  -3  -2   1   14.85    6.05   0
   3   2  -1   17.98    7.21   0
   3   2  -1   14.69    6.27   0
  -3   2   1   14.67    6.77   0
   3  -2  -1   10.95   14.58   0
   2   2  -1   88.63    7.36   0
  -2  -2   1   82.17    5.45   0
  -2   2   1   90.67    7.94   0
  -2  -2   1   74.52    8.37   0
   2   2  -1   77.72    8.18   0
   2  -2  -1   96.11    7.90   0
   1   2  -1 3247.52   24.11   0
  -1  -2   1 3198.64   17.87   0
  -1  -2   1 3270.56   25.09   0
   1   2  -1 3280.23   18.08   0
   0  -2  -1   27.79    8.07   0
   0   2  -1   26.16    7.86   0
   0   2   1   23.49    7.96   0
   0  -2   1   26.34    8.19   0
   0   2   1   35.35    9.12   0
   1   2   1 5527.10   24.28   0
  -2   2  -1   84.72   15.12   0
   2   2   1   94.58    7.90   0
  -2  -2  -1   94.62    7.63   0
  -2   2  -1   95.07    8.23   0
   2   2   1   97.28    6.95   0
   2  -2   1   94.51    9.87   0
   2  -2   1   88.16   14.41   0
  -3   2  -1  249.35    7.88   0
   3   2   1  242.27    6.78   0
  -3  -2  -1  239.93    7.32   0
  -3   2  -1  247.86   12.03   0
   3  -2   1  241.80    7.57   0
   3  -2   1  221.47   12.94   0
   3   2   1  244.91    7.70   0
   3   2   1  236.58    6.77   0
  -4  -2  -1   66.65    5.88   0
   4   2   1   61.38    5.44   0
   4   2   1   52.94    5.18   0
   4   2   1   52.58    6.07   0
   4  -2   1   56.05    7.05   0
   4  -2   1   56.39    6.16   0
  -4   2  -1   56.14    6.24   0
   5  -2   1   23.87    5.62   0
   5  -2   1   17.97    5.45   0
   5  -2   1   23.03    5.79   0
  -5  -2  -1   20.81    5.28   0
   5   2   1   23.10    4.81   0
  -5   2  -1   24.87    5.44   0
   5   2   1   31.58    5.61   0
   5   2   1   34.84    4.78   0
  -6   2  -1  636.11    5.87   0
   6   2   1  646.69    6.43   0
  -6  -2  -1  649.52    6.90   0
   6  -2   1  654.98    8.91   0
   6   2   1  661.83    7.12   0
   6  -2   1  650.66    6.89   0
   6  -2   1  651.28    8.87   0
   6   2   1  673.94    6.52   0
  -7  -2  -1  821.07    6.80   0
   7  -2   1  810.75    8.66   0
   7  -2   1  796.46    6.72   0
   7   2   1  820.87    6.93   0
  -7   2  -1  813.65    6.84   0
   7  -2   1  797.46    8.67   0
   7   2   1  813.03    5.83   0
   7   2   1  782.16    6.36   0
   8  -2   1   67.29    4.20   0
  -8   2  -1   66.95    4.64   0
   8  -2   1   60.59    4.60   0
  -8  -2  -1   60.49    4.48   0
   8   2   1   54.89    4.06   0
   8  -2   1   64.61    4.91   0
   8   2   1   61.47    3.97   0
   8   2   1   60.93    4.70   0
   9   2   1   77.08    4.73   0
  -9  -2  -1   85.61    4.67   0
   9   2   1   89.54    4.17   0
   9  -2   1   90.05    5.19   0
   9   2   1   88.13    4.19   0
   9  -2   1   87.80    4.90   0
  -9   2  -1   85.65    4.65   0
   9  -2   1   88.64    3.36   0
  10   2   1  435.86    5.14   0
  10   2   1  424.85    5.51   0
  10  -2   1  449.85    6.64   0
  10  -2   1  444.46    5.46   0
  10  -2   1  432.26    6.53   0
 -10  -2  -1  420.46    5.33   0
 -10   2  -1  442.50    5.44   0
  10   2   1  439.70    5.10   0
  11  -2   1   62.74    4.83   0
  11  -2   1   60.66    4.11   0
  11   2   1   55.66    3.68   0
 -11  -2  -1   58.87    3.23   0
 -11   2  -1   57.62    4.28   0
  11   2   1   63.79    3.74   0
  11   2   1   51.87    4.53   0
  11  -2   1   57.67    4.20   0
 -12  -2  -1  457.71    5.16   0
  12  -2   1  454.08    6.44   0
  12   2   1  461.30    5.28   0
  12  -2   1  462.72    5.95   0
 -12   2  -1  457.50    5.31   0
  12   2   1  429.37    5.32   0
  12   2   1  454.91    5.20   0
  12  -2   1  460.69    5.27   0
 -13  -2  -1  308.21    4.88   0
  13  -2   1  319.94    6.15   0
  13   2   1  318.23    4.86   0
 -13   2  -1  308.36    4.87   0
  13   2   1  321.73    4.76   0
  13  -2   1  316.85    5.99   0
  13  -2   1  320.34    4.97   0
  13   2   1  328.92    5.12   0
  14  -2   1  139.57    4.33   0
 -14   2  -1  143.91    4.25   0
  14   2   1  141.10    4.16   0
 -14  -2  -1  144.13    4.31   0
  14   2   1  143.91    4.43   0
  14   2   1  145.87    4.38   0
  14  -2   1  151.55    5.35   0
  14  -2   1  146.60    5.21   0
  15   2   1   93.75    4.07   0
  15   2   1   86.45    3.27   0
 -15  -2  -1   90.58    4.09   0
  15   2   1   90.56    4.76   0
  15  -2   1   84.42    4.89   0
  15  -2   1   86.56    4.29   0
  15  -2   1   91.08    5.04   0
 -15   2  -1   85.05    4.22   0
  16   2   1    0.41    3.68   0
  16  -2   1    4.73    2.74   0
  16  -2   1    0.25    4.47   0
  16   2   1   -3.84    3.56   0
  16  -2   1    2.24    4.63   0
  16   2   1    0.22    4.00   0
 -16   2  -1    4.34    3.81   0
 -16  -2  -1    0.90    3.83   0
  17  -2   1   11.65    4.84   0
  17  -2   1    4.23    4.68   0
  17   2   1    7.49    3.78   0
  17   2   1    6.89    3.93   0
 -17  -2  -1   17.24    3.98   0
  17  -2   1   15.05    4.07   0
 -17   2  -1    2.90    3.67   0
  17   2   1   10.07    4.07   0
  17   3  -1   11.62    3.97   0
  17  -3  -1    6.51    4.81   0
  17   3  -1   12.96    4.10   0
 -17  -3   1    8.58    3.94   0
  17  -3  -1    6.96    4.97   0
 -17   3   1    1.73    3.66   0
  17   3  -1    1.40    3.80   0
  17  -3  -1    0.84    2.85   0
  16  -3  -1    0.90    3.93   0
 -16   3   1    4.23    3.88   0
  16  -3  -1    5.18    5.40   0
  16   3  -1    5.04    3.65   0
  16   3  -1    8.70    3.96   0
 -16  -3   1    9.18    3.76   0
  16  -3  -1    3.02    4.60   0
  16   3  -1   10.89    3.60   0
  15  -3  -1   37.02    3.94   0
  15   3  -1   22.86    3.70   0
  15   3  -1   27.77    3.90   0
 -15   3   1   28.50    3.92   0
  15   3  -1   28.41    3.67   0
  15  -3  -1   23.31    4.52   0
 -15  -3   1   25.66    3.88   0
  15  -3  -1   24.53    4.82   0
  14  -3  -1  119.56    3.27   0
  14  -3  -1  121.48    5.42   0
  14   3  -1  121.81    4.44   0
  14  -3  -1  118.34    5.15   0
  14   3  -1  112.95    4.13   0
  14   3  -1  117.32    4.28   0
 -14  -3   1  118.50    4.18   0
 -14   3   1  111.88    4.19   0
  13  -3  -1  215.46    5.71   0
  13   3  -1  217.71    4.75   0
  13  -3  -1  233.64    4.68   0
 -13   3   1  217.53    4.60   0
 -13  -3   1  218.81    4.62   0
  13   3  -1  218.64    4.46   0
  13   3  -1  232.48    4.46   0
  13  -3  -1  213.18    5.86   0
  12   3  -1  136.90    4.07   0
 -12   3   1  130.94    4.29   0
 -12  -3   1  138.34    4.25   0
  12   3  -1  133.53    4.01   0
  12  -3  -1  142.45    4.34   0
  12  -3  -1  136.11    5.90   0
  12   3  -1  125.72    4.36   0
  12  -3  -1  132.64    5.17   0
  11   3  -1   84.23    3.66   0
 -11  -3   1   77.24    4.26   0
  11  -3  -1   87.37    4.37   0
  11  -3  -1   82.20    4.97   0
  11   3  -1   79.52    4.61   0
 -11   3   1   85.39    4.36   0
  11  -3  -1   84.08    5.49   0
  11   3  -1   89.70    3.67   0
  10  -3  -1  474.29    5.43   0
 -10  -3   1  472.87    5.55   0
  10  -3  -1  477.15    7.56   0
 -10   3   1  467.97    4.66   0
  10  -3  -1  472.02    7.75   0
  10   3  -1  455.41    5.11   0
  10   3  -1  467.82    5.80   0
  10   3  -1  479.59    5.09   0
  -9   3   1    2.17    3.18   0
   9   3  -1    0.91    4.52   0
   9  -3  -1    0.94    4.46   0
   9   3  -1    1.65    3.80   0
   9  -3  -1   -1.21    4.30   0
   9  -3  -1    3.64    4.35   0
  -9  -3   1   -0.97    4.28   0
   9   3  -1    0.03    2.64   0
   8   3  -1   28.06    3.81   0
  -8   3   1   26.72    4.50   0
   8   3  -1   22.96    3.85   0
   8   3  -1   29.89    4.66   0
   8  -3  -1   25.35    3.08   0
  -8  -3   1   27.14    4.26   0
   8  -3  -1   25.73    5.14   0
   8  -3  -1   27.01    5.49   0
   7  -3  -1  755.13   10.47   0
  -7   3   1  764.96    6.73   0
   7  -3  -1  766.46   10.91   0
   7   3  -1  778.96    6.24   0
  -7  -3   1  748.65    6.63   0
   7   3  -1  748.13    6.16   0
   7  -3  -1  774.75    6.61   0
   7   3  -1  746.80    6.76   0
   6  -3  -1 1107.32   14.51   0
  -6   3   1 1087.98    7.81   0
   6   3  -1 1101.63    8.30   0
   6  -3  -1 1117.58    7.73   0
  -6  -3   1 1112.64    8.15   0
   6  -3  -1 1097.02   14.97   0
   6   3  -1 1152.99    7.42   0
   6   3  -1 1111.38    7.33   0
   5  -3  -1  480.01   16.65   0
   5   3  -1  528.83    6.20   0
   5  -3  -1  534.55    6.53   0
  -5  -3   1  522.08    6.99   0
   5   3  -1  530.76    7.21   0
   5  -3  -1  520.15   15.88   0
  -5   3   1  532.78    6.91   0
  -4  -3   1 1236.22    9.72   0
   4   3  -1 1249.43    9.84   0
  -4  -3   1 1219.87    8.28   0
  -4   3   1 1237.63    9.18   0
   4   3  -1 1211.53    8.32   0
   4  -3  -1 1297.89    9.20   0
  -3  -3   1  378.25    6.41   0
  -3   3   1  390.60    7.16   0
   3   3  -1  394.86    7.66   0
  -3  -3   1  385.66    8.47   0
   3  -3  -1  401.75    7.15   0
   3   3  -1  371.78    6.55   0
   2   3  -1   12.61    5.94   0
  -2  -3   1   12.41    5.63   0
   2   3  -1   14.99    5.88   0
  -2   3   1   12.81    8.32   0
  -2   3   1   12.78    5.94   0
  -2  -3   1   15.07    7.60   0
  -2   3   1   13.66    9.48   0
  -1  -3   1 1398.22   10.90   0
   1   3  -1 1430.86   10.99   0
   1   3  -1 1446.82   14.78   0
  -1  -3   1 1394.28   13.81   0
  -1   3   1 1375.55   14.26   0
  -1   3   1 1432.48   14.38   0
   0   3   1 3496.99   17.61   0
   0   3  -1 3348.85   17.66   0
   0   3   1 3314.58   17.08   0
   0  -3   1 3324.79   17.52   0
   0   3   1 3272.68   16.92   0
   1   3   1   69.46    5.99   0
   1   3   1   67.65    5.88   0
  -1   3  -1   66.80    8.09   0
   1  -3   1   65.06    8.19   0
   1   3   1   69.09    6.39   0
  -1   3  -1   63.37    8.12   0
  -1  -3  -1   65.65    6.69   0
  -2   3  -1  303.73    7.51   0
   2   3   1  307.06    7.35   0
  -2  -3  -1  300.48    7.25   0
   2   3   1  305.88    6.74   0
   2  -3   1  316.24    7.47   0
   2   3   1  296.80    6.78   0
  -2   3  -1  282.28   11.23   0
   2  -3   1  292.18   11.59   0
   3   3   1  773.09    7.58   0
  -3  -3  -1  808.26    8.64   0
   3  -3   1  818.43    9.64   0
   3   3   1  796.79    9.64   0
  -3   3  -1  790.53    8.83   0
   3   3   1  793.52    7.65   0
  -4   3  -1 1224.33    9.33   0
   4   3   1 1224.77    7.51   0
  -4  -3  -1 1247.29    9.34   0
   4  -3   1 1237.67    9.30   0
   4   3   1 1196.62    8.13   0
   4   3   1 1220.14    9.30   0
   5   3   1 2505.07   11.33   0
   5   3   1 2456.12   10.06   0
  -5  -3  -1 2524.91   11.42   0
  -5   3  -1 2458.54   11.27   0
   5   3   1 2522.32   10.27   0
   5  -3   1 2454.04   11.09   0
   6   3   1  136.76    4.37   0
   6  -3   1  133.60    7.91   0
   6   3   1  143.20    5.13   0
  -6  -3  -1  135.36    5.01   0
   6   3   1  141.81    3.48   0
   6  -3   1  149.40    5.07   0
   6  -3   1  138.16    7.13   0
  -6   3  -1  140.06    5.30   0
   7   3   1  973.08    7.23   0
  -7  -3  -1  974.59    7.10   0
   7   3   1  987.87    6.66   0
   7   3   1  943.48    6.53   0
   7  -3   1  989.05    7.10   0
   7  -3   1  945.73   10.64   0
   7  -3   1  990.57   11.17   0
  -7   3  -1  966.98    7.28   0
  -8  -3  -1  701.87    6.40   0
  -8   3  -1  682.50    6.50   0
   8  -3   1  699.70    8.63   0
   8  -3   1  696.46    6.41   0
   8   3   1  688.66    6.47   0
   8   3   1  671.00    5.88   0
   8  -3   1  672.61    9.01   0
   8   3   1  693.46    5.94   0
  -9  -3  -1   37.74    4.33   0
   9  -3   1   36.11    4.77   0
   9   3   1   39.56    3.85   0
   9  -3   1   39.31    5.33   0
   9  -3   1   38.39    4.39   0
   9   3   1   33.93    4.54   0
   9   3   1   41.86    3.89   0
  -9   3  -1   31.70    4.52   0
  10   3   1   42.38    2.74   0
 -10   3  -1   38.87    4.35   0
  10   3   1   39.02    3.16   0
  10  -3   1   39.01    4.76   0
  10  -3   1   41.16    4.81   0
  10  -3   1   41.17    3.15   0
 -10  -3  -1   29.63    4.14   0
  10   3   1   43.16    3.68   0
  11   3   1    2.83    4.19   0
 -11   3  -1    3.80    4.08   0
  11   3   1    4.16    3.40   0
  11  -3   1    0.34    4.28   0
 -11  -3  -1    5.79    4.00   0
  11  -3   1    7.38    4.39   0
  11   3   1    5.44    3.50   0
  11  -3   1    6.84    4.04   0
  12   3   1   26.96    4.01   0
  12  -3   1   32.06    4.54   0
 -12   3  -1   29.12    2.82   0
  12  -3   1   36.43    4.60   0
 -12  -3  -1   37.94    3.89   0
  12   3   1   41.28    3.61   0
  12   3   1   33.44    3.56   0
  12  -3   1   33.44    3.91   0
  13   3   1   96.17    3.37   0
  13   3   1  101.78    4.06   0
 -13   3  -1   99.17    4.15   0
  13  -3   1   92.97    5.01   0
  13  -3   1   94.07    3.20   0
 -13  -3  -1   83.41    4.24   0
  13  -3   1   96.40    5.05   0
  13   3   1   91.73    3.97   0
  14   3   1   30.11    3.74   0
  14  -3   1   24.40    4.61   0
  14  -3   1   29.01    2.87   0
 -14   3  -1   25.18    3.90   0
  14   3   1   33.49    3.99   0
  14   3   1   31.95    3.71   0
  14  -3   1   25.21    4.70   0
 -14  -3  -1   31.41    3.77   0
  15   3   1   70.06    4.03   0
 -15  -3  -1   64.52    4.10   0
 -15   3  -1   72.21    4.21   0
  15  -3   1   71.46    4.95   0
  15  -3   1   70.52    5.10   0
  15   3   1   71.49    3.92   0
  15   3   1   77.42    4.29   0
  15  -3   1   70.36    4.12   0
  16  -3   1   19.49    3.88   0
  16  -3   1   15.67    4.63   0
 -16  -3  -1    9.12    3.90   0
  16   3   1   16.12    3.77   0
 -16   3  -1   21.42    3.82   0
  16  -3   1   18.91    4.78   0
  16   3   1   10.50    2.96   0
  16   3   1   14.55    3.83   0
  17  -3   1    1.42    4.73   0
  17  -3   1    3.27    4.64   0
  17   3   1    5.47    3.91   0
  17   3   1   -8.65    4.65   0
 -17  -3  -1    2.45    3.94   0
 -17   3  -1   -1.80    3.61   0
  17   3   1    4.10    4.11   0
  17  -3   1   -4.67    3.98   0
  17  -4  -1    0.82    5.30   0
  16  -4  -1   66.66    4.21   0
  16   4  -1   70.57    4.08   0
  16   4  -1   70.19    4.06   0
  16   4  -1   77.22    3.27   0
 -16  -4   1   76.04    4.33   0
 -16   4   1   65.83    3.04   0
  16  -4  -1   74.11    6.58   0
  16  -4  -1   80.97    6.24   0
  15  -4  -1  143.64    4.28   0
  15   4  -1  124.90    4.25   0
  15  -4  -1  125.07    6.28   0
 -15   4   1  127.20    4.37   0
  15  -4  -1  129.81    6.54   0
  15   4  -1  128.47    4.35   0
  15   4  -1  128.57    4.64   0
 -15  -4   1  115.50    4.41   0
  14  -4  -1   23.54    5.55   0
  14   4  -1   26.69    3.59   0
 -14  -4   1   25.01    3.82   0
  14   4  -1   30.05    3.79   0
  14  -4  -1   24.24    3.95   0
  14   4  -1   24.96    4.06   0
 -14   4   1   19.63    3.93   0
  14  -4  -1   22.11    5.30   0
  13   4  -1   46.01    4.04   0
 -13  -4   1   50.76    3.91   0
  13   4  -1   52.19    3.80   0
  13  -4  -1   53.60    4.04   0
  13   4  -1   53.28    3.79   0
 -13   4   1   56.27    4.02   0
  13  -4  -1   50.10    5.43   0
  13  -4  -1   50.59    5.62   0
  12  -4  -1   33.99    3.98   0
 -12   4   1   21.89    2.88   0
  12  -4  -1   26.78    5.19   0
  12   4  -1   22.08    3.77   0
  12  -4  -1   24.90    5.38   0
  12   4  -1   20.73    3.42   0
  12   4  -1   23.12    4.06   0
 -12  -4   1   23.33    4.04   0
  11  -4  -1   12.31    6.06   0
  11   4  -1   12.06    3.55   0
 -11   4   1   13.62    3.94   0
  11  -4  -1   11.37    2.75   0
 -11  -4   1   17.41    3.83   0
  11   4  -1   11.72    3.64   0
  11  -4  -1    9.72    5.11   0
  11   4  -1    8.79    3.97   0
  10  -4  -1   30.44    4.07   0
  10  -4  -1   30.42    5.69   0
 -10   4   1   32.45    4.23   0
  10   4  -1   31.77    3.65   0
  10   4  -1   28.26    4.39   0
  10  -4  -1   27.41    6.16   0
 -10  -4   1   27.69    3.90   0
  10   4  -1   30.89    3.70   0
   9  -4  -1    1.18    4.02   0
  -9   4   1    2.66    4.27   0
   9   4  -1    4.90    3.63   0
   9  -4  -1    5.20    6.65   0
   9   4  -1   -0.61    3.65   0
   9   4  -1    6.70    4.21   0
   9  -4  -1    4.35    7.00   0
  -9  -4   1    3.47    4.02   0
   8   4  -1   74.51    4.00   0
  -8  -4   1   73.24    4.33   0
   8  -4  -1   71.31    9.23   0
   8   4  -1   78.07    4.61   0
   8  -4  -1   72.19    8.83   0
   8  -4  -1   79.64    3.29   0
  -8   4   1   78.54    4.70   0
   8   4  -1   80.93    3.98   0
   7   4  -1   56.04    4.03   0
   7   4  -1   44.51    3.97   0
   7   4  -1   52.45    4.58   0
  -7   4   1   50.69    4.66   0
   7  -4  -1   50.67    4.45   0
  -7  -4   1   50.35    4.48   0
   6   4  -1 1311.03    7.45   0
   6   4  -1 1382.62    7.55   0
  -6  -4   1 1377.20    8.58   0
   6   4  -1 1337.97    8.59   0
  -6   4   1 1356.89    8.19   0
   6  -4  -1 1402.21    8.11   0
   5  -4  -1 3772.55   12.77   0
  -5   4   1 3664.64   12.75   0
   5   4  -1 3643.30   11.55   0
  -5  -4   1 3736.58   13.78   0
   5   4  -1 3718.29   13.79   0
   4   4  -1   89.63    4.95   0
   4   4  -1   83.01    5.28   0
  -4  -4   1   76.30    5.30   0
  -4   4   1   83.15    5.11   0
   4  -4  -1   81.87    4.88   0
  -3  -4   1 2041.02   12.68   0
   3   4  -1 2001.71    9.96   0
  -3  -4   1 1972.20    9.84   0
   3   4  -1 2033.41   12.51   0
  -3   4   1 2056.58   11.03   0
  -2   4   1   38.35    6.11   0
   2   4  -1   39.76    3.67   0
  -2  -4   1   40.51    6.49   0
  -2   4   1   40.84    5.04   0
   2   4  -1   41.50    5.11   0
  -2  -4   1   38.92    4.94   0
  -2   4   1   37.03    6.04   0
   1   4  -1  612.09    7.54   0
  -1   4   1  593.90    8.95   0
  -1   4   1  615.12    8.38   0
  -1  -4   1  603.38    7.42   0
   1   4  -1  618.96    9.33   0
   0  -4   1 1457.04   10.73   0
   0   4  -1 1459.34   12.40   0
   0   4   1 1454.43   11.01   0
   0   4  -1 1491.55   10.82   0
   0   4   1 1490.88   10.61   0
   0   4   1 1458.96   10.61   0
   1   4   1  501.39    7.38   0
  -1   4  -1  507.46    7.73   0
   1  -4   1  482.87    7.92   0
   1   4   1  502.80    6.89   0
   1   4   1  495.55    6.94   0
  -1   4  -1  499.32    8.01   0
  -1  -4  -1  500.43    7.41   0
  -2   4  -1  787.65   11.33   0
   2   4   1  821.97    7.66   0
   2   4   1  822.46    8.36   0
   2   4   1  811.91    7.64   0
  -2   4  -1  817.42    8.54   0
  -2  -4  -1  800.37    8.35   0
   2  -4   1  785.69   11.63   0
  -3   4  -1   11.27    8.18   0
  -3   4  -1   16.21    4.93   0
  -3  -4  -1   13.37    4.93   0
   3   4   1   13.80    4.49   0
   3  -4   1   11.72    4.79   0
   3   4   1   16.26    3.19   0
   3   4   1   15.61    5.08   0
   4  -4   1    3.42    4.71   0
   4   4   1    5.41    4.93   0
   4   4   1    6.32    3.94   0
   4   4   1    4.27    4.11   0
  -4   4  -1    0.08    5.92   0
  -4  -4  -1    6.50    4.63   0
   5  -4   1   64.35    4.88   0
   5   4   1   69.02    4.99   0
  -5   4  -1   70.23    5.01   0
   5   4   1   64.33    3.06   0
  -5  -4  -1   65.09    4.91   0
   5   4   1   69.41    4.06   0
   6   4   1   41.63    4.68   0
   6   4   1   41.42    3.97   0
   6   4   1   42.85    2.92   0
  -6  -4  -1   41.36    4.53   0
   6  -4   1   46.16    4.44   0
  -6   4  -1   50.65    4.53   0
   7  -4   1 2059.54    9.49   0
   7   4   1 2035.22    8.49   0
   7   4   1 2055.53    9.56   0
  -7   4  -1 2072.86    9.73   0
   7   4   1 2061.19    8.75   0
  -7  -4  -1 2041.61    9.61   0
  -8   4  -1  846.24    6.87   0
   8   4   1  807.07    6.88   0
   8  -4   1  725.48   13.43   0
   8  -4   1  817.52    5.79   0
  -8  -4  -1  801.10    6.77   0
   8   4   1  806.24    6.04   0
   8  -4   1  825.64   13.49   0
   8   4   1  842.75    5.97   0
   9  -4   1   51.89    6.42   0
   9  -4   1   56.72    4.25   0
   9  -4   1   46.97    7.29   0
  -9   4  -1   51.63    4.46   0
   9   4   1   51.65    2.77   0
   9   4   1   48.29    4.44   0
   9   4   1   54.86    2.81   0
  -9  -4  -1   46.97    4.27   0
  10  -4   1   78.42    6.27   0
  10   4   1   79.13    4.35   0
  10   4   1   76.11    3.96   0
  10  -4   1   69.53    5.88   0
 -10  -4  -1   77.51    3.16   0
 -10   4  -1   70.46    4.54   0
  10   4   1   76.04    3.90   0
  10  -4   1   79.40    4.28   0
  11  -4   1   18.39    5.85   0
  11   4   1   20.02    4.09   0
  11  -4   1   24.29    3.92   0
 -11   4  -1   18.44    4.06   0
  11   4   1   22.37    3.62   0
 -11  -4  -1   23.77    3.95   0
  11   4   1   20.24    3.55   0
  11  -4   1   21.47    5.38   0
  12  -4   1   45.86    5.49   0
  12  -4   1   47.58    5.37   0
 -12   4  -1   45.29    4.01   0
  12   4   1   48.44    2.76   0
  12  -4   1   46.64    3.99   0
 -12  -4  -1   40.23    3.93   0
  12   4   1   44.44    2.89   0
  12   4   1   50.35    3.72   0
  13   4   1   48.29    3.73   0
  13  -4   1   45.06    5.48   0
 -13   4  -1   45.62    3.89   0
  13   4   1   41.36    3.72   0
  13  -4   1   49.32    4.03   0
 -13  -4  -1   43.29    2.78   0
  13   4   1   42.81    4.20   0
  13  -4   1   41.90    4.72   0
 -14  -4  -1   22.69    3.82   0
  14  -4   1   23.60    5.41   0
  14  -4   1   24.63    5.50   0
  14  -4   1   20.03    3.98   0
  14   4   1   29.56    3.61   0
  14   4   1   19.82    3.95   0
  14   4   1   26.55    3.64   0
 -14   4  -1   26.55    3.81   0
 -15  -4  -1    3.74    3.66   0
  15  -4   1    0.76    5.35   0
  15  -4   1   -1.09    3.78   0
  15  -4   1    2.53    5.08   0
 -15   4  -1   -0.27    3.78   0
  15   4   1    5.15    3.66   0
  15   4   1    2.86    3.60   0
  15   4   1    5.28    3.89   0
  16   4   1   21.39    3.76   0
  16  -4   1   24.45    5.74   0
  16  -4   1   24.82    4.04   0
 -16   4  -1    3.28    3.67   0
 -16  -4  -1   21.74    4.00   0
  16  -4   1   23.71    6.16   0
  16   4   1   23.75    3.99   0
  16   5  -1   69.14    4.17   0
 -16  -5   1   59.12    4.38   0
  16  -5  -1   72.29    4.24   0
  16   5  -1   53.30    4.12   0
 -16   5   1    1.26    3.61   0
  16   5  -1   68.93    4.45   0
  15   5  -1   47.55    4.03   0
  15   5  -1   37.43    4.03   0
 -15  -5   1   53.54    4.42   0
 -15   5   1   37.43    3.97   0
  15   5  -1   44.35    4.04   0
  15  -5  -1   53.50    3.86   0
  14   5  -1   41.39    4.09   0
 -14  -5   1   37.27    4.07   0
  14  -5  -1   39.98    3.91   0
  14   5  -1   36.16    3.64   0
  14   5  -1   32.42    2.61   0
 -14   5   1   32.92    3.95   0
  13  -5  -1   80.89    4.02   0
  13   5  -1   74.76    3.75   0
 -13   5   1   76.71    4.13   0
  13   5  -1   72.18    3.81   0
 -13  -5   1   71.38    4.16   0
  13   5  -1   83.12    4.23   0
 -12  -5   1   46.35    3.99   0
 -12   5   1   33.57    3.96   0
  12   5  -1   42.97    3.62   0
  12  -5  -1   38.92    3.81   0
  12   5  -1   37.42    4.13   0
  12   5  -1   41.14    3.67   0
 -11  -5   1   36.64    4.00   0
  11   5  -1   33.19    3.64   0
  11   5  -1   37.99    3.61   0
 -11   5   1   37.40    3.95   0
  11  -5  -1   37.41    3.89   0
  11   5  -1   36.64    4.06   0
  10   5  -1   42.74    3.81   0
  10   5  -1   39.06    2.69   0
 -10   5   1   45.23    4.32   0
  10   5  -1   37.37    4.14   0
  10  -5  -1   42.82    4.10   0
 -10  -5   1   41.76    3.96   0
  -9  -5   1  177.68    4.86   0
   9   5  -1  176.14    3.31   0
   9   5  -1  172.93    4.17   0
  -9   5   1  175.25    4.84   0
   9  -5  -1  168.23    4.50   0
   9   5  -1  169.75    5.05   0
   8   5  -1  219.41    4.22   0
  -8   5   1  233.11    5.15   0
   8   5  -1  231.16    5.08   0
   8  -5  -1  227.40    3.88   0
  -8  -5   1  230.52    4.92   0
   8   5  -1  232.02    4.33   0
   7   5  -1  222.72    4.56   0
   7   5  -1  240.50    4.56   0
   7  -5  -1  235.73    5.05   0
   7   5  -1  212.21    5.89   0
  -7   5   1  215.64    5.37   0
  -7  -5   1  231.96    5.76   0
  -6  -5   1 1431.58    8.69   0
  -6   5   1 1423.79    8.43   0
   6   5  -1 1440.14    7.04   0
   6  -5  -1 1475.92    8.27   0
   6   5  -1 1425.46    7.57   0
   6   5  -1 1432.13    8.87   0
   5   5  -1  377.83    6.03   0
   5   5  -1  403.13    5.27   0
   5   5  -1  381.06    5.20   0
   5  -5  -1  399.31    5.73   0
  -5   5   1  382.27    5.86   0
  -5  -5   1  387.87    6.66   0
   4   5  -1 1750.26   10.18   0
  -4   5   1 1741.21    9.69   0
   4   5  -1 1792.69    8.66   0
   4   5  -1 1743.92    8.54   0
  -4  -5   1 1789.46   10.23   0
   3   5  -1  848.07    6.95   0
  -3   5   1  848.96   12.95   0
  -3  -5   1  851.42    8.17   0
  -3   5   1  847.57    7.74   0
  -3   5   1  839.70   12.85   0
   3   5  -1  853.43    8.04   0
  -2   5   1  324.55    7.41   0
   2   5  -1  329.43    6.19   0
  -2  -5   1  318.34    6.85   0
   2   5  -1  318.10    5.72   0
  -2   5   1  329.00    7.37   0
  -2   5   1  337.65    6.63   0
   1   5  -1   15.43    5.13   0
  -1   5   1   14.00    3.87   0
   1   5  -1   15.67    4.16   0
  -1   5   1   14.75    3.91   0
   0   5   1   51.24    4.41   0
   0   5   1   51.31    4.20   0
   0   5   1   53.61    4.47   0
   0   5  -1   47.93    4.40   0
   0   5  -1   51.07    4.32   0
   1   5   1   94.79    4.56   0
  -1   5  -1  100.52    5.50   0
   1   5   1  102.91    4.52   0
   1   5   1  100.51    5.77   0
  -1   5  -1  104.69    5.40   0
   2   5   1  112.48    4.81   0
  -2  -5  -1  117.06    5.88   0
  -2   5  -1  109.19    5.89   0
  -2   5  -1  113.51    4.71   0
   2   5   1  108.95    4.71   0
  -2   5  -1  107.85    5.96   0
   2   5   1  112.75    4.71   0
   3   5   1    6.64    4.12   0
  -3  -5  -1    3.06    4.15   0
  -3   5  -1    2.97    4.29   0
   3   5   1   -0.13    4.14   0
  -3   5  -1    2.85    6.88   0
   3   5   1    2.55    4.47   0
  -3   5  -1    3.58    6.65   0
  -4  -5  -1 1549.18    9.26   0
   4   5   1 1562.08    9.27   0
  -4   5  -1 1534.44    9.35   0
   4  -5   1 1593.13    9.32   0
   4   5   1 1485.08    7.37   0
   4   5   1 1583.39    8.20   0
   5   5   1 2938.22   10.15   0
  -5   5  -1 2967.02   11.60   0
   5  -5   1 3100.58   11.61   0
  -5  -5  -1 2984.04   11.73   0
   5   5   1 3016.17   10.38   0
   5   5   1 2965.87   11.68   0
   6   5   1 2117.24    8.28   0
  -6  -5  -1 2227.52    9.98   0
   6   5   1 2275.01    9.22   0
   6  -5   1 2301.18    9.73   0
   6   5   1 2211.41    9.94   0
  -6   5  -1 2191.34    9.86   0
   7  -5   1    2.24    4.24   0
  -7   5  -1    4.05    4.36   0
   7   5   1    3.08    4.31   0
   7   5   1    4.83    3.58   0
  -7  -5  -1    1.20    3.98   0
   7   5   1    9.00    3.64   0
   8   5   1   67.14    3.69   0
   8   5   1   60.18    4.48   0
   8  -5   1   68.95    4.16   0
  -8   5  -1   57.46    4.55   0
  -8  -5  -1   62.91    4.25   0
   8   5   1   67.34    3.80   0
  -9   5  -1    4.54    4.16   0
   9   5   1    3.36    3.58   0
   9   5   1    1.11    3.61   0
   9   5   1    4.74    4.10   0
   9  -5   1    4.28    3.82   0
  -9  -5  -1    3.04    3.89   0
 -10  -5  -1   22.62    3.69   0
  10  -5   1   10.58    4.01   0
  10   5   1   15.01    4.01   0
  10   5   1   21.23    3.65   0
 -10   5  -1   19.13    4.17   0
  10   5   1   18.15    3.76   0
 -11  -5  -1  178.22    4.61   0
  11   5   1  184.95    4.12   0
 -11   5  -1  186.95    4.44   0
  11  -5   1  196.64    4.38   0
  11   5   1  182.29    4.67   0
  11   5   1  178.31    4.10   0
  12   5   1  170.03    4.17   0
  12  -5   1  183.72    4.38   0
 -12  -5  -1  184.83    4.57   0
 -12   5  -1  174.12    4.32   0
  12   5   1  173.40    4.16   0
  12   5   1  165.39    4.55   0
 -13   5  -1   39.01    3.85   0
 -13  -5  -1   31.33    3.99   0
  13   5   1   40.86    3.73   0
  13   5   1   36.81    3.93   0
  13   5   1   34.01    2.70   0
  13  -5   1   44.53    3.90   0
 -14   5  -1   49.49    4.12   0
  14   5   1   52.79    4.07   0
 -14  -5  -1   66.60    4.18   0
  14  -5   1   55.45    3.01   0
  14   5   1   48.04    3.73   0
  14   5   1   53.90    3.82   0
  15   5   1    8.35    3.53   0
  15   5   1    7.51    3.99   0
  15  -5   1   10.43    3.93   0
 -15   5  -1    9.71    3.96   0
 -15  -5  -1   12.13    3.85   0
 -16  -5  -1   55.49    4.38   0
  16   5   1   48.22    4.25   0
 -16   5  -1    3.65    3.62   0
  16   5   1   63.25    4.28   0
  16  -5   1   60.11    4.25   0
 -16  -6   1  122.34    4.74   0
  16   6  -1  100.32    4.37   0
  16  -6  -1  145.35    4.71   0
 -16   6   1    0.82    2.60   0
  16   6  -1  107.16    4.35   0
  16   6  -1  105.69    4.75   0
  15   6  -1   17.91    3.72   0
  15   6  -1   18.02    2.77   0
  15  -6  -1   22.40    2.75   0
 -15   6   1   26.80    4.19   0
 -15  -6   1   21.35    4.23   0
  15   6  -1   15.59    4.21   0
 -14  -6   1  254.72    5.03   0
  14   6  -1  233.66    3.80   0
 -14   6   1  234.14    5.04   0
  14  -6  -1  248.01    4.92   0
  14   6  -1  216.79    5.06   0
  14   6  -1  252.13    4.62   0
 -13  -6   1  340.53    5.27   0
  13   6  -1  322.39    4.08   0
 -13   6   1  334.64    5.33   0
  13   6  -1  336.73    4.81   0
  13   6  -1  342.57    5.49   0
  13  -6  -1  358.84    5.24   0
 -12   6   1    3.98    3.82   0
  12   6  -1    2.81    3.85   0
  12   6  -1    2.15    3.42   0
  12  -6  -1    0.20    3.69   0
 -12  -6   1    5.25    3.80   0
  12   6  -1    3.18    3.59   0
  11   6  -1    9.11    3.57   0
  11   6  -1   16.59    2.52   0
  11  -6  -1   14.05    3.73   0
  11   6  -1   15.09    4.12   0
 -11   6   1   13.77    3.74   0
 -11  -6   1   15.35    3.88   0
 -10  -6   1  109.13    4.41   0
  10   6  -1  109.67    3.88   0
 -10   6   1  107.99    4.31   0
  10   6  -1  106.56    4.46   0
  10  -6  -1  103.79    4.17   0
  10   6  -1   98.44    3.84   0
  -9   6   1    3.65    4.01   0
   9  -6  -1   13.21    3.81   0
   9   6  -1    9.36    2.53   0
   9   6  -1    7.20    4.27   0
   9   6  -1   11.51    3.57   0
  -9  -6   1    4.00    3.87   0
  -8   6   1  219.42    5.01   0
   8  -6  -1  217.96    4.70   0
   8   6  -1  216.94    4.38   0
   8   6  -1  205.15    5.23   0
  -8  -6   1  205.74    4.95   0
   8   6  -1  212.07    4.30   0
   7   6  -1  768.77    6.02   0
   7  -6  -1  789.09    6.47   0
  -7   6   1  771.02    6.74   0
   7   6  -1  782.84    7.15   0
  -7  -6   1  789.63    7.03   0
   7   6  -1  771.19    5.34   0
  -6   6   1 2106.18    9.63   0
  -6  -6   1 2157.94   10.29   0
   6   6  -1 2214.22    8.77   0
   6   6  -1 2142.86    8.68   0
   6   6  -1 2130.38   10.56   0
   6  -6  -1 2203.54    9.38   0
  -5   6   1  348.04    5.47   0
   5   6  -1  349.21    5.11   0
  -5  -6   1  331.43    5.46   0
   5   6  -1  335.29    5.00   0
   5   6  -1  335.13    5.93   0
   4   6  -1   94.32    4.82   0
  -4   6   1   91.12    9.66   0
  -4  -6   1   92.40    4.69   0
   4   6  -1   95.73    4.21   0
  -4   6   1  103.01    4.55   0
  -4   6   1   90.49    9.35   0
   4   6  -1  102.85    4.22   0
   3   6  -1  144.45    4.36   0
  -3   6   1  145.15    6.78   0
  -3  -6   1  140.16    4.98   0
   3   6  -1  143.79    4.38   0
   3   6  -1  145.30    5.02   0
  -3   6   1  147.95    4.81   0
  -3   6   1  143.50    6.78   0
   2   6  -1 1888.21   11.65   0
  -2   6   1 1867.61    9.91   0
  -2   6   1 1859.48   12.63   0
  -2   6   1 1898.45   12.57   0
   2   6  -1 1893.22    9.45   0
   2   6  -1 1832.23    9.37   0
  -1   6   1   81.05    4.18   0
  -1   6   1   81.77    4.17   0
   1   6  -1   82.05    4.56   0
   1   6  -1   83.20    4.98   0
   1   6  -1   77.96    4.12   0
  -1   6   1   80.12    4.34   0
   0   6   1 2466.23   11.86   0
   0   6  -1 2416.79   11.91   0
   0   6  -1 2505.05   11.51   0
   0   6   1 2352.08   11.41   0
   0   6  -1 2406.90   13.05   0
   0   6   1 2308.50   11.01   0
  -1   6  -1   51.22    4.95   0
   1   6   1   52.48    4.02   0
  -1   6  -1   55.23    4.72   0
   1   6   1   53.74    4.96   0
   1   6   1   54.26    3.90   0
  -1   6  -1   54.56    4.17   0
  -2   6  -1  355.31    7.03   0
   2   6   1  349.87    5.37   0
   2   6   1  365.11    5.61   0
  -2   6  -1  373.56    7.10   0
   2   6   1  362.66    5.32   0
  -2  -6  -1  351.74    5.66   0
  -2   6  -1  367.93    5.85   0
  -3  -6  -1   57.88    4.27   0
   3   6   1   55.77    3.93   0
  -3   6  -1   59.51    6.64   0
   3   6   1   63.12    4.32   0
   3   6   1   63.85    3.90   0
  -3   6  -1   54.88    6.05   0
  -3   6  -1   58.32    4.64   0
   4   6   1   41.09    3.95   0
  -4   6  -1   39.62    9.56   0
  -4  -6  -1   50.34    5.15   0
   4   6   1   47.73    5.28   0
  -4   6  -1   43.75    8.81   0
  -4   6  -1   42.82    4.45   0
   4   6   1   42.73    3.87   0
   5   6   1  368.56    4.30   0
   5  -6   1  376.75    5.54   0
   5   6   1  352.61    5.03   0
  -5   6  -1  369.26    5.88   0
   5   6   1  361.41    5.65   0
  -5  -6  -1  366.62    5.42   0
  -6   6  -1  113.83    4.60   0
   6   6   1  116.08    3.15   0
   6   6   1  119.85    4.63   0
  -6  -6  -1  119.10    4.28   0
   6   6   1  120.95    4.09   0
   6  -6   1  114.51    4.27   0
   7   6   1    9.31    3.64   0
   7   6   1    4.70    4.31   0
  -7  -6  -1   10.61    3.98   0
  -7   6  -1    8.30    4.35   0
   7   6   1    6.42    2.56   0
   7  -6   1   10.07    4.00   0
   8   6   1 2116.82    8.51   0
  -8   6  -1 2039.20    9.46   0
   8   6   1 2035.10    8.35   0
   8   6   1 2055.81    9.60   0
   8  -6   1 2180.63    9.28   0
  -8  -6  -1 2092.77    9.61   0
   9   6   1  183.26    4.17   0
  -9  -6  -1  172.56    4.73   0
   9   6   1  173.68    4.91   0
   9  -6   1  179.14    4.46   0
   9   6   1  176.29    4.07   0
  -9   6  -1  166.08    4.77   0
 -10  -6  -1  387.29    5.16   0
  10   6   1  361.69    3.93   0
  10  -6   1  393.08    5.18   0
 -10   6  -1  362.23    5.34   0
  10   6   1  369.32    4.66   0
  10   6   1  393.27    5.37   0
  11   6   1  138.03    4.53   0
  11   6   1  127.77    3.99   0
  11   6   1  138.09    4.02   0
 -11  -6  -1  147.05    4.45   0
 -11   6  -1  140.88    4.56   0
  11  -6   1  152.69    4.52   0
  12   6   1   17.14    3.57   0
  12   6   1   16.82    3.47   0
  12   6   1   12.14    3.89   0
 -12  -6  -1   20.56    3.84   0
  12  -6   1   12.85    3.66   0
 -12   6  -1    9.44    3.71   0
  13  -6   1  143.75    3.52   0
 -13  -6  -1  153.85    4.47   0
  13   6   1  156.38    4.51   0
  13   6   1  140.59    4.07   0
  13   6   1  151.94    4.20   0
 -13   6  -1  148.11    4.56   0
 -14  -6  -1  316.93    5.43   0
  14  -6   1  320.57    5.23   0
  14   6   1  308.00    5.43   0
  14   6   1  342.43    4.76   0
  14   6   1  361.09    4.89   0
 -14   6  -1  304.45    5.35   0
  15  -6   1   43.66    4.02   0
  15   6   1   32.70    4.23   0
 -15   6  -1   33.44    4.09   0
 -15  -6  -1   40.20    4.29   0
  15   6   1   31.36    3.90   0
  15   6   1   28.54    3.87   0
 -15   7   1   -0.12    4.13   0
 -15  -7   1   -2.84    4.06   0
  15   7  -1    5.59    3.79   0
  15  -7  -1    1.87    4.00   0
  15   7  -1   -1.83    4.15   0
  15   7  -1    1.64    3.50   0
  14   7  -1   61.79    3.05   0
  14   7  -1   79.77    3.89   0
  14  -7  -1   76.24    3.27   0
 -14   7   1   72.20    4.37   0
  14   7  -1   71.43    4.44   0
 -14  -7   1   76.83    4.37   0
  13   7  -1   89.70    3.97   0
  13   7  -1   95.42    4.56   0
 -13  -7   1   84.74    4.38   0
  13   7  -1   96.47    4.04   0
  13  -7  -1   94.17    4.37   0
 -13   7   1   82.17    4.34   0
  12   7  -1   55.58    3.79   0
  12  -7  -1   74.02    4.16   0
 -12  -7   1   61.80    4.14   0
  12   7  -1   56.63    2.86   0
  12   7  -1   67.40    4.24   0
 -12   7   1   60.68    4.20   0
  11   7  -1   24.03    2.66   0
 -11  -7   1   28.30    3.96   0
  11   7  -1   25.84    3.47   0
 -11   7   1   24.67    3.92   0
  11   7  -1   29.48    4.14   0
  11  -7  -1   28.64    3.80   0
 -10   7   1    6.26    4.07   0
  10   7  -1    5.75    3.42   0
  10   7  -1    2.24    4.00   0
  10   7  -1    9.72    2.44   0
  10  -7  -1    6.87    3.75   0
 -10  -7   1    6.57    3.82   0
   9  -7  -1    7.80    3.78   0
   9   7  -1    2.56    4.00   0
   9   7  -1    6.63    2.43   0
  -9  -7   1    3.33    3.78   0
   9   7  -1    8.87    3.40   0
  -9   7   1    5.03    3.96   0
   8   7  -1 1492.15    8.78   0
   8  -7  -1 1596.84    8.19   0
   8   7  -1 1450.38    7.35   0
  -8   7   1 1442.02    8.86   0
  -8  -7   1 1464.53    8.51   0
   8   7  -1 1492.07    7.47   0
  -7  -7   1  178.53    4.86   0
   7   7  -1  181.72    4.37   0
   7   7  -1  181.87    4.44   0
  -7   7   1  170.72    4.99   0
   7   7  -1  175.76    5.12   0
   6   7  -1  108.41    4.70   0
  -6  -7   1  100.32    4.47   0
  -6   7   1  106.92    4.56   0
   6   7  -1  102.10    3.98   0
   6   7  -1  103.36    3.96   0
   5   7  -1  441.79    5.22   0
  -5  -7   1  438.40    6.72   0
   5   7  -1  442.53    6.06   0
   5   7  -1  476.08    5.30   0
  -5   7   1  463.77    5.93   0
  -4   7   1   76.96    7.21   0
  -4   7   1   75.48    4.15   0
  -4   7   1   78.06    8.03   0
   4   7  -1   72.81    4.52   0
  -4  -7   1   77.60    5.36   0
   4   7  -1   83.60    4.10   0
   4   7  -1   80.97    4.08   0
   3   7  -1  130.24    4.89   0
  -3   7   1  134.17    4.78   0
   3   7  -1  137.94    4.30   0
  -3  -7   1  131.94    4.82   0
  -3   7   1  132.85    6.23   0
   3   7  -1  128.02    4.13   0
  -3   7   1  132.06    5.57   0
   2   7  -1   87.77    3.97   0
   2   7  -1   88.40    4.02   0
  -2   7   1   82.72    4.55   0
   2   7  -1   87.96    5.54   0
  -2   7   1   87.72    4.31   0
  -2   7   1   85.64    5.49   0
  -1   7   1  968.96    7.70   0
   1   7  -1 1049.63    7.51   0
  -1   7   1  986.31    8.12   0
  -1   7   1 1028.28    8.29   0
   1   7  -1  990.46    7.37   0
   1   7  -1  995.48    9.12   0
   0   7   1 2413.51   11.09   0
   0   7  -1 2518.38   11.34   0
   0   7  -1 2402.20   11.67   0
   0   7   1 2500.21   11.66   0
   0   7  -1 2362.50   12.07   0
   0   7   1 2368.22   11.76   0
  -1   7  -1   59.66    4.99   0
  -1   7  -1   59.21    5.14   0
  -1   7  -1   63.46    4.89   0
   1   7   1   59.01    4.78   0
   1   7   1   61.16    5.10   0
  -1   7  -1   56.74    5.24   0
   1   7   1   55.08    3.91   0
  -2   7  -1  142.98    5.45   0
  -2   7  -1  151.16    5.66   0
   2   7   1  142.67    4.21   0
   2   7   1  139.89    4.74   0
   2   7   1  138.55    4.14   0
  -2   7  -1  144.64    5.76   0
   3   7   1  577.97    5.74   0
  -3  -7  -1  588.09    6.38   0
   3   7   1  620.48    5.93   0
  -3   7  -1  577.25    8.41   0
  -3   7  -1  619.96    8.41   0
  -3   7  -1  596.15    6.68   0
   3   7   1  606.54    7.23   0
   4   7   1  196.18    5.07   0
   4   7   1  193.64    4.51   0
  -4   7  -1  193.83    6.04   0
   4   7   1  199.73    4.58   0
  -4   7  -1  206.08    8.83   0
  -4  -7  -1  199.45    5.44   0
  -4   7  -1  183.36    9.19   0
   5   7   1   40.45    3.76   0
  -5  -7  -1   46.91    4.91   0
   5   7   1   44.17    3.79   0
  -5   7  -1   39.68    4.35   0
   5   7   1   41.13    4.26   0
   6   7   1  240.20    4.35   0
   6   7   1  235.81    4.33   0
   6   7   1  224.63    5.08   0
  -6  -7  -1  234.27    4.84   0
  -6   7  -1  233.28    5.14   0
  -7  -7  -1  111.86    4.52   0
   7   7   1  112.58    4.11   0
   7   7   1  113.52    3.16   0
   7   7   1  110.20    4.76   0
   7  -7   1  121.23    4.37   0
  -7   7  -1  108.71    4.66   0
   8   7   1    5.39    4.12   0
   8   7   1    4.72    2.47   0
   8  -7   1    1.28    3.99   0
   8   7   1   11.36    3.54   0
  -8  -7  -1   10.98    4.07   0
  -8   7  -1    9.02    4.29   0
   9   7   1  225.94    4.29   0
   9   7   1  228.64    4.27   0
   9   7   1  241.21    4.95   0
  -9   7  -1  241.31    4.99   0
  -9  -7  -1  228.94    4.80   0
   9  -7   1  243.99    4.67   0
 -10  -7  -1   78.58    4.28   0
  10   7   1   78.21    3.86   0
  10   7   1   75.17    3.76   0
  10  -7   1   86.15    4.04   0
 -10   7  -1   75.33    4.35   0
  10   7   1   83.85    4.43   0
  11   7   1   18.52    3.88   0
  11   7   1   14.94    3.55   0
 -11   7  -1   21.29    3.78   0
 -11  -7  -1   17.40    3.97   0
  11   7   1   14.38    3.62   0
  11  -7   1   16.58    3.63   0
  12  -7   1   12.29    3.86   0
  12   7   1   15.08    3.66   0
  12   7   1   20.82    3.53   0
 -12  -7  -1   18.38    4.01   0
 -12   7  -1   17.53    3.86   0
  12   7   1   18.68    4.05   0
  13   7   1   23.03    3.79   0
 -13   7  -1   25.55    4.13   0
 -13  -7  -1   25.83    4.05   0
  13   7   1   24.90    3.63   0
  13  -7   1   26.49    3.76   0
  13   7   1   27.74    4.10   0
 -14   7  -1    4.35    3.93   0
  14  -7   1    0.80    3.84   0
 -14  -7  -1   -1.68    3.92   0
  14   7   1    3.64    4.03   0
  14   7   1   -1.19    3.49   0
  14   7   1    0.50    3.66   0
  15  -7   1   15.57    3.92   0
 -15   7  -1   18.61    4.05   0
  15   7   1   17.86    4.14   0
 -15  -7  -1   18.62    4.23   0
  15   7   1   18.45    3.80   0
  14   8  -1   16.09    4.30   0
 -14   8   1   23.31    4.15   0
  14   8  -1   25.85    2.77   0
 -14  -8   1   25.20    4.17   0
  14   8  -1   26.51    3.74   0
  14  -8  -1   29.18    4.08   0
  13   8  -1    6.66    4.00   0
 -13   8   1   -0.19    3.88   0
  13   8  -1    1.63    3.57   0
  13   8  -1   -1.19    3.49   0
  13  -8  -1    2.98    3.81   0
 -13  -8   1    2.51    3.85   0
  12  -8  -1    7.66    3.65   0
  12   8  -1    5.68    3.93   0
 -12   8   1    1.27    3.87   0
  12   8  -1    5.51    2.46   0
  12   8  -1    3.50    3.59   0
 -12  -8   1   -2.10    3.92   0
  11  -8  -1  168.62    4.23   0
  11   8  -1  143.95    4.73   0
 -11  -8   1  132.72    4.57   0
 -11   8   1  143.26    4.36   0
  11   8  -1  132.29    4.13   0
  11   8  -1  149.12    4.10   0
 -10  -8   1  272.22    5.03   0
 -10   8   1  282.74    4.94   0
  10   8  -1  277.62    5.28   0
  10  -8  -1  292.10    4.83   0
  10   8  -1  273.91    4.51   0
  10   8  -1  261.73    4.49   0
   9   8  -1   45.56    3.57   0
  -9   8   1   47.14    4.31   0
  -9  -8   1   48.29    4.91   0
   9   8  -1   48.79    4.28   0
   9   8  -1   45.06    3.60   0
   8   8  -1   43.21    4.20   0
   8   8  -1   41.55    3.62   0
  -8   8   1   35.95    4.08   0
   8   8  -1   40.31    3.60   0
  -8  -8   1   39.13    3.98   0
   7   8  -1   37.54    5.26   0
  -7  -8   1   34.89    4.11   0
   7   8  -1   32.11    3.74   0
  -7   8   1   36.30    4.33   0
   7   8  -1   32.13    3.66   0
  -6  -8   1   44.56    4.78   0
   6   8  -1   39.59    5.09   0
  -6   8   1   44.81    4.36   0
   6   8  -1   37.28    3.72   0
   6   8  -1   41.59    3.73   0
  -5  -8   1  248.10    4.98   0
   5   8  -1  234.82    5.14   0
   5   8  -1  245.98    4.46   0
   5   8  -1  243.65    4.39   0
  -5   8   1  247.85    5.00   0
  -4   8   1  129.51    7.25   0
   4   8  -1  137.74    4.79   0
   4   8  -1  136.97    4.13   0
   4   8  -1  150.78    4.28   0
  -4  -8   1  140.22    4.64   0
  -4   8   1  135.36    7.52   0
  -4   8   1  140.73    5.66   0
   3   8  -1  491.13    5.44   0
  -3   8   1  484.93    7.94   0
   3   8  -1  478.83    6.93   0
  -3   8   1  486.26    5.98   0
   3   8  -1  473.76    5.40   0
  -3   8   1  492.84    7.58   0
   2   8  -1  273.38    5.51   0
  -2   8   1  295.30    5.16   0
  -2   8   1  274.62    5.06   0
  -2   8   1  296.68    5.25   0
   2   8  -1  300.26    4.82   0
   2   8  -1  274.51    4.72   0
  -2   8   1  285.20    5.85   0
   1   8  -1  187.94    4.49   0
  -1   8   1  194.01    4.83   0
  -1   8   1  177.65    4.66   0
   1   8  -1  185.45    5.16   0
  -1   8   1  178.26    4.77   0
   1   8  -1  188.40    5.79   0
  -1   8   1  194.41    4.89   0
   0   8   1  739.58    7.23   0
   0   8  -1  735.91    7.42   0
   0   8   1  778.44    6.82   0
   0   8  -1  724.54    6.83   0
   0   8   1  749.89    7.59   0
   0   8  -1  776.00    7.52   0
  -1   8  -1   55.94    4.33   0
   1   8   1   50.26    4.32   0
   1   8   1   56.89    4.03   0
   1   8   1   56.95    3.72   0
  -1   8  -1   55.72    4.24   0
  -1   8  -1   55.68    4.93   0
  -1   8  -1   57.24    5.03   0
   2   8   1  667.82    6.05   0
   2   8   1  685.30    6.71   0
  -2   8  -1  716.08    7.79   0
  -2   8  -1  666.48    7.79   0
  -2   8  -1  694.76    7.08   0
   2   8   1  657.97    6.71   0
   3   8   1  454.36    6.63   0
  -3   8  -1  472.75    7.47   0
  -3   8  -1  446.78    8.01   0
   3   8   1  437.93    5.26   0
   3   8   1  459.20    5.33   0
  -3   8  -1  456.94    6.88   0
   4   8   1    5.56    4.04   0
   4   8   1    5.84    2.61   0
  -4   8  -1    2.06    6.34   0
  -4  -8  -1    4.12    3.85   0
  -4   8  -1    3.76    4.12   0
  -4   8  -1    2.86    6.55   0
   4   8   1    5.01    2.54   0
  -5  -8  -1    7.08    3.84   0
   5   8   1   10.17    3.58   0
   5   8   1    2.22    4.02   0
  -5   8  -1   11.92    4.02   0
   5   8   1    9.91    3.69   0
  -6   8  -1  250.57    5.17   0
  -6  -8  -1  255.93    4.97   0
   6   8   1  272.54    4.57   0
   6   8   1  257.34    5.13   0
   6   8   1  250.51    4.68   0
  -7   8  -1   30.40    5.15   0
  -7  -8  -1   37.49    4.04   0
   7   8   1   36.86    3.64   0
   7   8   1   39.53    3.64   0
   7   8   1   40.51    4.14   0
  -8  -8  -1  247.23    4.72   0
   8   8   1  199.98    4.31   0
   8   8   1  248.00    5.93   0
  -8   8  -1  238.92    5.01   0
   8   8   1  238.59    4.30   0
   9   8   1  173.74    4.14   0
   9   8   1  175.02    4.85   0
  -9   8  -1  175.74    4.81   0
   9   8   1  170.19    4.18   0
   9  -8   1  182.95    4.66   0
  -9  -8  -1  182.22    4.64   0
 -10   8  -1  117.44    4.46   0
  10   8   1  124.40    4.57   0
 -10  -8  -1  126.13    4.48   0
  10   8   1  127.10    4.02   0
  10  -8   1  138.01    5.04   0
  10   8   1  126.19    3.10   0
  11  -8   1   23.29    3.84   0
 -11   8  -1   32.10    3.94   0
  11   8   1   31.86    3.62   0
 -11  -8  -1   28.59    4.82   0
  11   8   1   22.97    3.51   0
  11   8   1   27.04    4.16   0
  12  -8   1  229.36    4.88   0
 -12  -8  -1  225.55    5.05   0
 -12   8  -1  232.94    4.98   0
  12   8   1  212.27    5.04   0
  12   8   1  231.91    4.42   0
  12   8   1  234.06    4.49   0
 -13   8  -1   46.61    4.09   0
  13   8   1   42.21    4.39   0
  13   8   1   43.60    3.87   0
  13  -8   1   50.94    4.16   0
 -13  -8  -1   44.79    4.24   0
  13   8   1   46.42    2.95   0
 -14  -8  -1   72.62    4.41   0
  14   8   1   52.01    3.98   0
  14   8   1   54.89    3.27   0
  14  -8   1   60.02    3.25   0
  14   8   1   78.23    4.12   0
 -14   8  -1   63.11    4.48   0
  13   9  -1    4.77    3.97   0
 -13  -9   1    4.45    4.05   0
  13   9  -1    1.49    3.64   0
 -13   9   1    7.42    3.97   0
  13   9  -1    4.26    3.59   0
  12   9  -1   54.35    4.00   0
 -12  -9   1   67.57    4.31   0
 -12   9   1   64.51    4.22   0
  12   9  -1   52.28    3.93   0
  12   9  -1   49.24    4.34   0
  11   9  -1    0.68    3.41   0
  11   9  -1   -3.92    4.03   0
  11   9  -1    3.68    3.48   0
 -11   9   1   -2.84    3.76   0
 -11  -9   1    3.51    4.74   0
 -10  -9   1   -2.81    4.68   0
 -10   9   1   -0.95    3.87   0
  10   9  -1   -3.31    4.09   0
  10   9  -1    1.07    3.37   0
  10   9  -1    4.11    3.43   0
   9   9  -1   13.01    3.59   0
  -9  -9   1   20.07    4.09   0
   9   9  -1   26.63    4.03   0
   9   9  -1   22.73    3.61   0
  -9   9   1   22.97    4.10   0
   8   9  -1  107.50    3.82   0
   8   9  -1  110.19    4.64   0
  -8  -9   1  104.88    4.33   0
  -8   9   1  108.23    4.39   0
   8   9  -1  111.62    3.88   0
   7   9  -1  218.96    4.31   0
  -7  -9   1  220.51    5.07   0
   7   9  -1  203.79    4.30   0
  -7   9   1  210.41    4.83   0
   7   9  -1  212.24    5.27   0
  -6  -9   1   14.80    4.69   0
  -6   9   1   20.56    4.75   0
   6   9  -1    7.87    3.63   0
   6   9  -1   10.44    3.51   0
   6   9  -1   16.52    4.08   0
   5   9  -1   -1.18    4.81   0
   5   9  -1    0.64    3.51   0
  -5   9   1   -3.46    4.87   0
  -5  -9   1    0.96    3.68   0
   5   9  -1    5.19    3.48   0
  -4   9   1  540.54    5.93   0
   4   9  -1  507.28    5.46   0
   4   9  -1  540.82    5.53   0
  -4   9   1  524.50    9.60   0
  -4   9   1  536.10    9.71   0
   4   9  -1  533.27    6.49   0
  -3   9   1   51.02    4.89   0
  -3   9   1   48.56    4.88   0
   3   9  -1   47.73    3.79   0
   3   9  -1   45.37    3.72   0
  -3   9   1   49.19    3.87   0
   3   9  -1   47.24    4.23   0
   2   9  -1  141.65    4.18   0
  -2   9   1  141.33    4.20   0
   2   9  -1  141.84    4.20   0
  -2   9   1  144.62    5.14   0
   2   9  -1  142.52    4.62   0
  -2   9   1  145.23    5.31   0
  -2   9   1  146.93    4.58   0
  -1   9   1  172.73    5.42   0
   1   9  -1  166.42    4.23   0
  -1   9   1  181.61    5.43   0
   1   9  -1  175.97    5.08   0
  -1   9   1  167.90    4.50   0
  -1   9   1  183.56    5.53   0
   1   9  -1  172.03    5.65   0
   0   9   1  456.09    6.39   0
   0   9   1  464.02    5.64   0
   0   9  -1  453.75    5.68   0
   0   9  -1  481.28    5.68   0
   0   9  -1  464.46    6.24   0
   0   9   1  477.37    5.77   0
   0   9  -1  462.80    6.95   0
  -1   9  -1   14.23    4.53   0
  -1   9  -1    7.52    4.50   0
   1   9   1    7.75    3.49   0
   1   9   1   11.97    3.62   0
  -1   9  -1    9.19    3.61   0
   1   9   1    6.55    3.62   0
  -1   9  -1    9.88    4.54   0
  -2   9  -1  321.32    5.68   0
  -2   9  -1  317.13    5.99   0
   2   9   1  297.77    5.56   0
   2   9   1  320.58    5.21   0
   2   9   1  313.25    4.94   0
  -2   9  -1  321.95    5.60   0
  -2   9  -1  314.51    6.37   0
   3   9   1   99.43    3.93   0
  -3   9  -1  112.99    5.95   0
   3   9   1  106.51    4.34   0
  -3   9  -1   99.71    4.50   0
  -3   9  -1  101.80    5.22   0
   3   9   1  106.69    3.98   0
   4   9   1    3.13    3.83   0
  -4   9  -1    0.83    5.75   0
   4   9   1   -1.20    3.40   0
  -4   9  -1    5.57    4.03   0
   4   9   1    0.65    3.48   0
  -4   9  -1    3.23    5.95   0
   5   9   1  175.02    3.39   0
  -5  -9  -1  184.46    4.69   0
   5   9   1  177.36    4.14   0
  -5   9  -1  172.01    4.87   0
   5   9   1  188.55    4.83   0
  -6   9  -1  144.07    4.88   0
   6   9   1  135.76    5.54   0
  -6  -9  -1  152.02    5.39   0
   6   9   1  141.72    4.02   0
   6   9   1  149.03    3.94   0
  -7   9  -1    8.31    4.04   0
   7   9   1   14.19    3.45   0
  -7  -9  -1   11.03    3.85   0
   7   9   1    4.23    4.00   0
   7   9   1   11.34    3.44   0
  -8   9  -1  354.18    5.48   0
  -8  -9  -1  360.61    5.35   0
   8   9   1  341.55    4.01   0
   8   9   1  369.55    4.79   0
   8   9   1  377.42    5.51   0
   9   9   1   30.76    3.55   0
  -9   9  -1   24.70    4.13   0
   9   9   1   30.52    3.44   0
  -9  -9  -1   28.40    4.06   0
   9   9   1   26.42    3.97   0
 -10  -9  -1   41.47    4.09   0
  10   9   1   43.81    3.64   0
 -10   9  -1   33.55    5.01   0
  10   9   1   42.92    3.54   0
  10   9   1   49.75    4.22   0
 -11  -9  -1  117.75    4.44   0
  11   9   1  108.61    4.03   0
  11  -9   1  109.63    4.34   0
 -11   9  -1   98.81    4.57   0
  11   9   1  108.98    3.98   0
  11   9   1  106.95    5.55   0
 -12  -9  -1   11.75    3.99   0
 -12   9  -1   15.53    4.95   0
  12   9   1   11.07    2.72   0
  12   9   1   19.07    3.77   0
  12   9   1    5.52    4.12   0
  12  -9   1    9.54    3.85   0
 -13  -9  -1   54.86    4.41   0
  13   9   1   57.77    4.06   0
  13   9   1   46.83    4.10   0
  13   9   1   68.14    4.42   0
 -13   9  -1   49.59    4.39   0
  13  -9   1   47.91    4.26   0
  12  10  -1    2.91    3.42   0
  12  10  -1   39.53    4.47   0
  12  10  -1   44.62    3.92   0
 -12  10   1   38.37    4.31   0
 -12 -10   1   39.26    4.39   0
 -11 -10   1   27.80    4.89   0
  11  10  -1   25.92    4.21   0
 -11  10   1   21.57    4.06   0
  11  10  -1   22.47    3.80   0
  11  10  -1   23.49    3.74   0
 -10  10   1   52.48    4.32   0
  10  10  -1   63.79    4.52   0
  10  10  -1   60.19    3.86   0
  10  10  -1   61.21    3.85   0
 -10 -10   1   59.48    4.32   0
   9  10  -1    4.98    3.53   0
   9  10  -1    4.21    3.56   0
   9  10  -1    0.50    4.10   0
  -9  10   1    0.75    3.93   0
  -9 -10   1    2.29    3.99   0
   8  10  -1   35.49    3.54   0
  -8 -10   1   29.18    4.78   0
   8  10  -1   34.53    4.24   0
  -8  10   1   31.99    4.17   0
   8  10  -1   37.62    3.51   0
   7  10  -1   19.93    4.80   0
  -7 -10   1   11.31    4.59   0
  -7  10   1   21.71    3.82   0
   7  10  -1   18.13    3.52   0
   7  10  -1   18.63    3.45   0
   6  10  -1   19.33    3.90   0
   6  10  -1   16.97    3.50   0
  -6  10   1   18.89    3.98   0
   6  10  -1   22.90    3.58   0
  -6 -10   1   22.29    3.81   0
   5  10  -1   -3.14    4.71   0
  -5  10   1    3.27    3.71   0
   5  10  -1    8.39    3.49   0
   5  10  -1    6.85    3.44   0
  -4  10   1   32.88    6.23   0
  -4  10   1   26.19    5.42   0
   4  10  -1   35.55    4.84   0
   4  10  -1   31.61    3.67   0
  -4  10   1   25.43    3.99   0
   4  10  -1   37.96    3.63   0
  -3  10   1   95.82    4.92   0
   3  10  -1   93.02    4.30   0
  -3  10   1   99.58    5.17   0
  -3  10   1   96.51    5.26   0
  -3  10   1   88.12    4.07   0
   3  10  -1  103.44    4.06   0
   3  10  -1   96.19    4.04   0
   2  10  -1  462.61    6.89   0
   2  10  -1  438.98    6.06   0
  -2  10   1  450.77    6.95   0
  -2  10   1  441.68    6.29   0
   2  10  -1  461.95    5.55   0
  -2  10   1  470.77    7.02   0
  -2  10   1  452.38    6.38   0
   1  10  -1  125.62    4.55   0
  -1  10   1  131.07    4.41   0
   1  10  -1  131.37    4.27   0
  -1  10   1  143.22    4.44   0
  -1  10   1  123.75    4.32   0
   1  10  -1  121.44    4.29   0
  -1  10   1  131.71    5.10   0
   0  10  -1  493.63    6.37   0
   0  10   1  463.36    6.50   0
   0  10   1  494.05    5.84   0
   0  10  -1  441.90    5.85   0
   0  10  -1  481.33    6.35   0
   0  10   1  474.35    6.34   0
   0  10  -1  497.34    6.53   0
  -1  10  -1  176.82    4.73   0
  -1  10  -1  165.73    4.70   0
   1  10   1  150.33    4.61   0
   1  10   1  163.67    4.47   0
  -1  10  -1  172.23    4.74   0
  -1  10  -1  182.14    4.77   0
   1  10   1  162.95    4.41   0
   2  10   1  119.67    4.40   0
  -2  10  -1  117.92    5.03   0
  -2  10  -1  121.54    5.21   0
  -2  10  -1  115.57    4.32   0
   2  10   1  121.03    4.13   0
   2  10   1  108.60    4.02   0
  -2  10  -1  118.68    5.24   0
   3  10   1  470.27    5.42   0
   3  10   1  503.94    6.06   0
  -3  10  -1  483.42    5.95   0
  -3  10  -1  530.15    7.86   0
   3  10   1  523.08    5.52   0
  -3  10  -1  501.79    6.20   0
  -3  10  -1  483.82    7.62   0
  -4  10  -1   16.19    5.51   0
   4  10   1   16.99    3.58   0
  -4  10  -1   15.19    6.13   0
   4  10   1   16.57    4.61   0
  -4  10  -1   15.49    4.81   0
   4  10   1   20.04    3.75   0
  -5  10  -1   60.58    5.20   0
   5  10   1   60.03    3.97   0
   5  10   1   67.24    4.26   0
   5  10   1   61.36    3.98   0
   6  10   1  174.70    4.31   0
  -6 -10  -1  180.85    5.50   0
   6  10   1  172.46    4.32   0
  -6  10  -1  185.93    4.88   0
   6  10   1  191.76    5.63   0
   7  10   1  105.40    4.41   0
  -7  10  -1  107.06    4.48   0
   7  10   1  102.12    3.98   0
   7  10   1  117.41    3.88   0
  -7 -10  -1   99.94    4.34   0
   8  10   1   26.52    2.54   0
   8  10   1   21.42    3.66   0
  -8 -10  -1   17.75    3.93   0
   8  10   1   30.36    4.20   0
  -8  10  -1   17.37    4.11   0
   9  10   1   84.94    4.64   0
   9  10   1   78.52    4.03   0
  -9 -10  -1   73.40    4.50   0
   9  10   1   85.26    3.89   0
  -9  10  -1   76.47    4.50   0
 -10 -10  -1    3.00    4.73   0
  10  10   1    0.34    3.47   0
  10  10   1   -2.47    3.56   0
  10  10   1    3.04    4.01   0
 -10  10  -1   -0.57    3.95   0
 -11 -10  -1    5.57    4.97   0
  11  10   1    2.17    3.66   0
  11  10   1    1.53    3.74   0
  11  10   1    3.26    4.10   0
 -11  10  -1    5.09    4.06   0
  12  10   1  142.08    4.45   0
  12  10   1    3.47    3.41   0
  12  10   1  122.70    5.09   0
 -12 -10  -1  145.43    4.90   0
 -12  10  -1  123.57    4.88   0
  11  11  -1    3.17    4.29   0
  11  11  -1    2.90    3.39   0
 -11 -11   1    9.53    5.03   0
  11  11  -1    9.07    2.79   0
 -11  11   1   -0.38    4.17   0
  10  11  -1   31.00    4.23   0
  10  11  -1   29.52    3.66   0
 -10 -11   1   31.36    4.17   0
 -10  11   1   22.50    4.17   0
  10  11  -1   33.04    3.96   0
   9  11  -1  139.26    4.26   0
  -9  11   1  134.61    4.82   0
   9  11  -1  129.64    4.89   0
  -9 -11   1  144.44    5.52   0
   9  11  -1  122.19    4.16   0
   8  11  -1   54.03    3.76   0
  -8  11   1   53.21    4.43   0
   8  11  -1   44.88    4.32   0
  -8 -11   1   56.02    4.19   0
   8  11  -1   59.87    3.94   0
   7  11  -1   12.29    3.74   0
  -7 -11   1    8.13    3.79   0
  -7  11   1    9.04    4.00   0
   7  11  -1   13.11    3.64   0
   7  11  -1   14.61    4.06   0
   6  11  -1   13.83    3.69   0
   6  11  -1   14.82    3.61   0
   6  11  -1   20.74    4.85   0
  -6  11   1    9.72    4.04   0
   5  11  -1   68.42    3.89   0
   5  11  -1   75.79    4.99   0
   5  11  -1   65.65    3.86   0
  -5  11   1   72.45    4.33   0
  -4  11   1  117.97    4.71   0
   4  11  -1  113.68    4.15   0
  -4  11   1  130.37    7.29   0
  -4  11   1  123.82    5.21   0
   4  11  -1  118.63    5.30   0
  -4  11   1  119.77    6.66   0
   4  11  -1  125.31    4.23   0
  -3  11   1    3.54    3.79   0
  -3  11   1    3.71    5.22   0
   3  11  -1    5.65    4.61   0
  -3  11   1    2.27    3.76   0
   3  11  -1    4.19    3.82   0
  -3  11   1    4.13    5.32   0
   3  11  -1    5.18    4.74   0
  -2  11   1  101.98    4.12   0
   2  11  -1   90.45    4.14   0
  -2  11   1   90.62    5.13   0
   2  11  -1   93.58    4.53   0
   2  11  -1   95.85    4.11   0
  -2  11   1   96.82    5.02   0
  -2  11   1   92.87    5.06   0
  -1  11   1   14.04    4.45   0
   1  11  -1   18.41    4.58   0
   1  11  -1   11.63    4.79   0
   1  11  -1   17.68    3.58   0
   1  11  -1   10.72    4.47   0
  -1  11   1   15.62    3.72   0
  -1  11   1   16.46    3.77   0
  -1  11   1   14.65    3.76   0
   0  11  -1  141.26    5.10   0
   0  11  -1  158.16    4.30   0
   0  11   1  158.00    4.28   0
   0  11  -1  155.50    5.48   0
   0  11   1  148.70    5.05   0
   0  11   1  147.13    4.52   0
   0  11  -1  155.20    5.55   0
   0  11   1  146.26    4.45   0
   1  11   1   15.80    3.52   0
   1  11   1   14.41    4.57   0
  -1  11  -1   13.95    4.45   0
  -1  11  -1   17.19    4.57   0
  -1  11  -1    9.41    4.37   0
  -1  11  -1   13.15    3.94   0
   1  11   1   11.96    4.42   0
  -2  11  -1  186.34    4.85   0
  -2  11  -1  184.19    4.81   0
   2  11   1  183.08    4.51   0
   2  11   1  184.21    4.44   0
  -2  11  -1  183.44    5.74   0
  -2  11  -1  185.55    5.58   0
   2  11   1  183.31    4.85   0
  -3  11  -1   35.78    4.65   0
  -3  11  -1   34.72    4.82   0
  -3  11  -1   36.04    4.74   0
   3  11   1   32.23    3.78   0
   3  11   1   38.63    3.93   0
  -3  11  -1   33.49    4.75   0
   3  11   1   33.59    3.94   0
  -4  11  -1   30.60    4.77   0
  -4  11  -1   32.32    6.24   0
   4  11   1   25.96    4.11   0
  -4  11  -1   27.28    5.72   0
   4  11   1   27.31    3.65   0
  -4  11  -1   28.57    4.65   0
   4  11   1   32.66    3.74   0
   5  11   1  345.89    5.08   0
   5  11   1  354.27    5.82   0
   5  11   1  324.85    5.05   0
  -5  11  -1  345.99    5.86   0
   6  11   1   32.29    4.15   0
  -6  11  -1   27.42    5.05   0
   6  11   1   24.18    3.78   0
   6  11   1   27.30    3.74   0
  -7  11  -1  123.34    5.54   0
   7  11   1  131.60    4.76   0
  -7 -11  -1  121.53    4.54   0
   7  11   1  137.59    4.29   0
   7  11   1  117.00    4.20   0
   8  11   1   20.09    3.66   0
  -8  11  -1   16.92    4.16   0
   8  11   1   18.94    4.10   0
  -8 -11  -1   17.57    4.01   0
   8  11   1   12.95    3.54   0
   9  11   1    6.54    3.48   0
  -9 -11  -1    0.49    3.84   0
   9  11   1   -2.12    3.95   0
   9  11   1    1.03    2.58   0
  -9  11  -1    9.21    4.88   0
  10  11   1   25.10    3.61   0
  10  11   1   47.40    4.27   0
  10  11   1   34.14    3.69   0
 -10  11  -1   38.91    4.44   0
 -10 -11  -1   48.38    4.17   0
 -11 -11  -1   60.99    4.44   0
  11  11   1   45.66    5.38   0
  11  11   1   -0.21    3.46   0
  11  11   1   56.71    4.02   0
 -11  11  -1   36.87    4.48   0
  -9 -12   1   15.34    4.07   0
   9  12  -1   11.13    3.60   0
   9  12  -1   10.34    4.20   0
   9  12  -1   10.28    2.82   0
  -9  12   1   11.76    4.30   0
   8  12  -1   12.96    4.13   0
  -8  12   1   14.55    4.96   0
   8  12  -1   13.06    3.69   0
   8  12  -1    9.56    3.72   0
  -7  12   1  264.83    5.63   0
   7  12  -1  259.85    5.04   0
   7  12  -1  278.17    5.78   0
   7  12  -1  243.01    4.88   0
   6  12  -1   77.89    3.15   0
   6  12  -1   58.96    4.01   0
  -6  12   1   71.62    4.52   0
   6  12  -1   75.96    5.35   0
   5  12  -1  133.77    4.38   0
   5  12  -1  121.37    4.39   0
   5  12  -1  131.24    5.55   0
  -5  12   1  119.14    5.51   0
  -5  12   1  138.33    5.26   0
   4  12  -1   18.49    3.79   0
   4  12  -1   19.79    4.73   0
  -4  12   1   15.95    6.32   0
   4  12  -1   18.51    3.94   0
  -4  12   1   22.79    3.93   0
  -4  12   1   20.92    6.12   0
  -4  12   1   20.06    3.86   0
   3  12  -1    2.77    3.74   0
  -3  12   1    7.08    4.54   0
  -3  12   1   -2.08    5.43   0
  -3  12   1    1.10    4.60   0
  -3  12   1    2.73    3.84   0
   3  12  -1    4.14    4.51   0
   3  12  -1   11.16    3.64   0
   2  12  -1  272.45    6.46   0
   2  12  -1  283.18    5.19   0
   2  12  -1  276.81    5.16   0
  -2  12   1  256.31    5.85   0
  -2  12   1  267.48    5.43   0
  -2  12   1  289.20    5.47   0
  -2  12   1  287.10    6.66   0
  -1  12   1  281.50    5.45   0
   1  12  -1  303.43    5.78   0
   1  12  -1  291.40    6.08   0
  -1  12   1  294.55    5.58   0
   1  12  -1  277.24    5.33   0
   1  12  -1  284.96    6.46   0
  -1  12   1  298.73    5.67   0
  -1  12   1  289.85    6.13   0
   0  12   1    2.26    3.70   0
   0  12   1    5.14    4.35   0
   0  12  -1    1.17    3.75   0
   0  12  -1    5.72    4.35   0
   0  12  -1    2.53    4.46   0
   0  12   1    4.99    4.50   0
   0  12   1    5.12    3.64   0
   0  12  -1    6.57    4.46   0
  -1  12  -1    9.03    4.52   0
   1  12   1    5.63    3.52   0
   1  12   1    5.62    4.38   0
  -1  12  -1   -0.60    4.54   0
  -1  12  -1    3.52    4.46   0
   1  12   1    4.08    3.49   0
  -1  12  -1    3.31    4.50   0
   1  12   1    2.66    3.64   0
   2  12   1    6.82    3.51   0
  -2  12  -1    1.30    3.68   0
  -2  12  -1    2.08    3.79   0
  -2  12  -1    5.96    4.51   0
   2  12   1   -3.15    4.44   0
   2  12   1    1.47    3.82   0
  -2  12  -1   -2.07    4.31   0
  -3  12  -1   79.34    5.31   0
   3  12   1   95.50    4.45   0
  -3  12  -1  101.80    5.51   0
   3  12   1   90.57    4.20   0
  -3  12  -1   87.72    6.00   0
   3  12   1   87.34    4.17   0
  -3  12  -1   98.68    5.27   0
  -4  12  -1   83.16    7.10   0
   4  12   1   99.52    4.17   0
   4  12   1   88.19    4.25   0
  -4  12  -1   88.87    4.53   0
  -4  12  -1  105.31    4.41   0
  -4  12  -1   95.79    7.15   0
   4  12   1  100.42    5.20   0
  -5  12  -1   82.87    5.40   0
   5  12   1   85.50    5.46   0
   5  12   1   94.40    4.22   0
  -5  12  -1   98.44    4.39   0
   5  12   1   89.38    4.15   0
  -6  12  -1   94.95    5.55   0
   6  12   1  113.99    4.21   0
   6  12   1  123.07    4.28   0
   6  12   1  118.09    4.85   0
   7  12   1   92.24    4.27   0
  -7  12  -1   68.59    5.40   0
   7  12   1   82.63    4.18   0
   7  12   1   84.13    4.54   0
  -8  12  -1    4.19    4.03   0
   8  12   1    5.91    3.65   0
   8  12   1   -7.45    3.75   0
   8  12   1    0.27    3.98   0
   9  12   1   82.25    4.71   0
   9  12   1    7.94    3.40   0
  -9  12  -1   85.52    4.74   0
   9  12   1   84.76    4.36   0
  -9 -12  -1   83.32    5.47   0
   7  13  -1  133.66    4.57   0
   7  13  -1  131.00    4.73   0
  -7  13   1  140.42    5.12   0
   7  13  -1  125.38    6.08   0
  -7  13   1  138.36    4.97   0
   6  13  -1    7.07    3.81   0
  -6  13   1    2.86    4.99   0
   6  13  -1    2.43    3.93   0
  -6  13   1    2.09    4.76   0
   6  13  -1    8.17    3.73   0
  -5  13   1   48.92    5.32   0
  -5  13   1   48.12    4.29   0
   5  13  -1   56.19    4.04   0
   5  13  -1   51.31    5.32   0
   5  13  -1   50.62    3.94   0
  -4  13   1   17.97    4.05   0
   4  13  -1   11.32    3.91   0
   4  13  -1   17.43    3.95   0
   4  13  -1   11.00    4.82   0
  -4  13   1   19.29    6.38   0
  -4  13   1   17.01    5.52   0
  -4  13   1   19.08    3.96   0
   3  13  -1  145.40    4.64   0
   3  13  -1  148.05    4.70   0
  -3  13   1  137.86    4.71   0
  -3  13   1  141.28    6.25   0
  -3  13   1  130.12    5.54   0
  -3  13   1  137.77    6.74   0
   3  13  -1  143.01    4.91   0
  -2  13   1   18.53    4.77   0
   2  13  -1   15.95    3.70   0
  -2  13   1   18.03    3.93   0
   2  13  -1   15.01    3.71   0
  -2  13   1   18.19    4.87   0
   2  13  -1   17.31    4.76   0
   2  13  -1   16.45    4.64   0
  -2  13   1   13.01    4.73   0
   1  13  -1   22.03    4.66   0
  -1  13   1   18.92    3.85   0
   1  13  -1   26.37    3.83   0
   1  13  -1   23.03    4.73   0
   1  13  -1   22.88    4.01   0
  -1  13   1   25.54    3.94   0
  -1  13   1   22.98    4.74   0
  -1  13   1   20.61    4.01   0
   0  13   1  162.41    4.81   0
   0  13   1  158.34    4.84   0
   0  13  -1  148.93    5.75   0
   0  13  -1  173.24    4.84   0
   0  13  -1  137.42    5.53   0
   0  13  -1  164.27    5.11   0
   0  13   1  158.34    5.76   0
   0  13   1  158.49    4.91   0
   1  13   1   16.48    3.89   0
   1  13   1   19.92    3.98   0
   1  13   1   20.89    4.67   0
  -1  13  -1   24.28    4.76   0
  -1  13  -1   23.04    4.65   0
   1  13   1   16.86    4.55   0
  -1  13  -1   24.96    3.93   0
  -1  13  -1   22.91    3.82   0
   2  13   1   -2.17    4.46   0
   2  13   1    3.56    4.42   0
  -2  13  -1    1.62    4.56   0
  -2  13  -1    0.49    3.79   0
  -2  13  -1    2.26    4.50   0
   2  13   1    5.91    4.58   0
  -2  13  -1    2.39    4.65   0
   3  13   1    1.17    3.67   0
  -3  13  -1    1.90    3.78   0
   3  13   1    2.81    3.80   0
   3  13   1    3.62    3.74   0
  -3  13  -1    2.73    4.60   0
  -3  13  -1    2.86    4.74   0
  -3  13  -1    3.28    5.44   0
   4  13   1    0.49    3.70   0
  -4  13  -1    0.81    6.08   0
  -4  13  -1   -1.52    4.69   0
   4  13   1    3.87    4.78   0
   4  13   1    2.97    3.74   0
  -4  13  -1   -1.77    6.55   0
  -4  13  -1    2.30    3.87   0
   5  13   1  174.63    5.22   0
  -5  13  -1  173.15    5.35   0
   5  13   1  172.84    4.86   0
   5  13   1  171.38    4.82   0
  -5  13  -1  174.11    5.96   0
   6  13   1   10.71    3.94   0
   6  13   1    9.49    3.94   0
   6  13   1   11.77    3.82   0
  -6  13  -1    9.95    3.86   0
  -6  13  -1    6.11    4.18   0
   7  13   1  145.32    5.29   0
   7  13   1  128.95    4.59   0
  -7  13  -1  121.34    6.05   0
   7  13   1  115.48    4.63   0
  -4  14   1   11.97    5.02   0
   4  14  -1    3.93    4.02   0
   4  14  -1    9.94    4.15   0
  -4  14   1    7.72    6.54   0
   4  14  -1    7.97    3.97   0
  -4  14   1   13.58    4.13   0
  -4  14   1    9.55    6.72   0
  -3  14   1    2.14    5.70   0
   3  14  -1    4.55    3.87   0
  -3  14   1   -0.05    4.86   0
  -3  14   1    1.87    4.78   0
   3  14  -1    1.13    4.82   0
   3  14  -1    1.61    3.92   0
   3  14  -1    4.56    4.77   0
  -3  14   1    0.84    4.02   0
   2  14  -1    5.25    3.90   0
  -2  14   1   11.77    5.00   0
  -2  14   1   14.93    4.03   0
  -2  14   1   13.32    4.06   0
   2  14  -1   12.23    4.78   0
   2  14  -1   13.21    3.97   0
  -2  14   1   13.21    5.51   0
   2  14  -1   11.93    4.00   0
  -1  14   1   33.25    4.98   0
  -1  14   1   33.19    4.18   0
  -1  14   1   28.55    4.15   0
   1  14  -1   31.37    5.01   0
   1  14  -1   27.41    4.96   0
   1  14  -1   37.74    5.11   0
   1  14  -1   25.45    4.98   0
  -1  14   1   30.55    5.04   0
   0  14   1    6.57    4.79   0
   0  14  -1    3.38    3.96   0
   0  14   1    6.45    4.81   0
   0  14  -1    7.16    4.76   0
   0  14  -1    7.56    3.80   0
   0  14  -1    6.98    3.90   0
   0  14   1    4.64    3.83   0
   0  14   1    7.12    3.86   0
  -1  14  -1   -0.66    4.67   0
   1  14   1    0.24    3.80   0
  -1  14  -1    1.95    4.62   0
  -1  14  -1    3.21    4.70   0
  -1  14  -1   -1.69    4.73   0
   1  14   1    0.22    4.68   0
   1  14   1    0.58    3.88   0
   1  14   1    3.58    4.85   0
  -2  14  -1   34.98    5.25   0
  -2  14  -1   38.65    4.24   0
   2  14   1   29.84    4.91   0
  -2  14  -1   29.62    5.10   0
   2  14   1   39.39    4.17   0
  -2  14  -1   33.65    5.10   0
   2  14   1   41.29    5.04   0
   2  14   1   40.90    4.04   0
  -3  14  -1    4.06    4.85   0
  -3  14  -1    3.76    5.76   0
   3  14   1    5.32    3.84   0
   3  14   1    5.10    3.93   0
  -3  14  -1    4.05    4.86   0
  -3  14  -1    7.12    3.90   0
   3  14   1    8.85    3.85   0
  -4  14  -1    8.22    7.23   0
  -4  14  -1    9.17    4.90   0
   4  14   1   10.56    4.96   0
  -4  14  -1   10.83    7.46   0
  -4  14  -1    9.28    4.04   0
   4  14   1    8.15    3.71   0
   4  14   1   13.68    4.04   0
 -17   0   2    0.56    3.81   0
  17   0  -2    6.27    3.87   0
  17   0  -2    3.35    3.70   0
  17   0  -2    2.74    3.87   0
  16   0  -2    1.38    3.88   0
 -16   0   2    7.77    3.66   0
  16   0  -2    7.65    3.72   0
  16   0  -2    7.43    3.56   0
  15   0  -2    1.37    3.84   0
  15   0  -2   -1.09    3.89   0
  15   0  -2   -2.34    3.57   0
 -15   0   2    5.95    3.75   0
 -14   0   2  131.23    3.35   0
  14   0  -2  141.26    4.39   0
  14   0  -2  136.77    4.22   0
  14   0  -2  152.57    4.36   0
  13   0  -2   -2.99    3.79   0
 -13   0   2   -0.53    3.80   0
  13   0  -2    0.95    4.31   0
  13   0  -2   -1.78    3.85   0
  12   0  -2   40.34    4.46   0
  12   0  -2   34.08    4.62   0
  12   0  -2   39.14    4.07   0
 -12   0   2   42.55    4.03   0
 -11   0   2    0.18    4.17   0
  11   0  -2    5.00    4.27   0
  11   0  -2    3.71    4.10   0
  11   0  -2   -2.62    3.72   0
  10   0  -2  319.25    5.11   0
  10   0  -2  320.77    5.66   0
 -10   0   2  312.02    5.19   0
  10   0  -2  325.42    5.16   0
   9   0  -2    4.71    3.64   0
  -9   0   2    3.42    4.60   0
   9   0  -2   -0.05    4.07   0
   9   0  -2    2.32    4.66   0
   7   0  -2    3.34    3.34   0
   7   0  -2    0.82    4.12   0
  -7   0   2   -1.28    4.74   0
  -6   0   2   24.23    4.57   0
  -6   0   2   22.05    5.07   0
   6   0  -2   24.74    5.50   0
   6   0  -2   23.93    5.15   0
  -5   0   2    1.74    5.72   0
   5   0  -2    0.58    4.99   0
   5   0  -2    1.58    4.04   0
  -5   0   2    1.08    4.92   0
  -4   0   2 4841.07   17.81   0
   4   0  -2 5054.30   18.02   0
  -3   0   2    5.18    8.11   0
  -3   0   2   -0.24    7.03   0
   3   0  -2    2.46    7.83   0
   3   0  -2    1.24    7.30   0
  -2   0   2  345.76   10.93   0
   2   0  -2  356.73   11.18   0
  -2   0   2  344.92   10.91   0
   2   0  -2  339.38   10.92   0
   1   0  -2    0.26   10.20   0
  -1   0   2    4.95    9.96   0
   1   0  -2    3.91   10.55   0
  -1   0   2    1.60    9.80   0
   0   0  -2 1631.40   22.67   0
   0   0   2 1672.92   23.04   0
   0   0  -2 1477.12   19.35   0
   0   0   2 1428.05   18.65   0
  -1   0  -2    2.09    9.87   0
   1   0   2   -1.15    9.21   0
  -1   0  -2    0.27    9.50   0
   1   0   2    1.78   10.26   0
   3   0   2   -1.89    6.49   0
  -3   0  -2    0.24    6.42   0
  -3   0  -2    4.62    7.91   0
   3   0   2    4.56    8.21   0
  -4   0  -2 2840.59   13.46   0
   4   0   2 2803.34   14.51   0
   4   0   2 2773.98   13.40   0
  -4   0  -2 2870.84   14.14   0
  -5   0  -2    5.45    5.27   0
   5   0   2    4.10    5.52   0
  -5   0  -2    4.07    5.69   0
   5   0   2    2.88    4.71   0
   6   0   2 2817.57   12.13   0
  -6   0  -2 2781.31   11.16   0
   6   0   2 2778.62   11.17   0
   6   0   2 2738.17   11.94   0
  -7   0  -2    0.75    4.17   0
   7   0   2    7.94    4.36   0
   7   0   2    3.00    3.88   0
   7   0   2    0.85    3.84   0
   8   0   2   75.47    4.93   0
   8   0   2   79.31    4.20   0
   8   0   2   76.83    3.54   0
  -8   0  -2   79.96    4.62   0
   9   0   2    4.93    3.87   0
   9   0   2    2.02    3.45   0
  -9   0  -2   -7.11    4.12   0
   9   0   2    3.75    4.28   0
  10   0   2  212.37    4.64   0
  10   0   2  207.58    4.80   0
  10   0   2  205.74    4.71   0
 -10   0  -2  221.60    4.69   0
  11   0   2   -0.29    3.55   0
  11   0   2    0.78    3.54   0
 -11   0  -2    7.14    4.14   0
  11   0   2    3.11    4.24   0
  12   0   2  186.55    4.56   0
  12   0   2  172.64    5.09   0
  12   0   2  182.28    4.52   0
 -12   0  -2  172.97    4.36   0
 -13   0  -2    0.09    3.81   0
  13   0   2   -1.67    3.99   0
  13   0   2   -2.29    3.73   0
  13   0   2    2.00    3.70   0
  14   0   2   43.30    2.95   0
 -14   0  -2   45.39    3.88   0
  14   0   2   43.16    3.72   0
  14   0   2   43.44    4.61   0
  15   0   2    5.29    3.57   0
  15   0   2    1.08    3.91   0
 -15   0  -2    2.58    3.68   0
  15   0   2   -3.77    3.77   0
  16   0   2   62.93    4.21   0
  16   0   2   63.84    5.05   0
 -16   0  -2   65.64    4.08   0
  16   0   2   73.93    4.32   0
 -17   0  -2   -1.98    2.58   0
  17   0   2    7.86    3.92   0
  17   0   2    4.01    3.85   0
  17   0   2    1.38    3.89   0
 -17  -1   2   50.90    4.09   0
  17  -1  -2   54.56    4.81   0
  17  -1  -2   53.63    4.30   0
  17   1  -2   53.01    4.21   0
  17   1  -2   51.96    4.13   0
  17   1  -2   42.88    4.11   0
 -17   1   2   46.53    3.08   0
  17  -1  -2   63.16    4.13   0
 -16   1   2   15.43    2.72   0
  16  -1  -2   15.49    3.63   0
  16   1  -2   14.43    4.50   0
  16  -1  -2   15.48    3.79   0
  16  -1  -2   15.00    4.69   0
  16   1  -2   13.37    3.92   0
  16   1  -2   11.94    3.89   0
 -16  -1   2   15.85    3.77   0
  15   1  -2    0.42    3.68   0
  15  -1  -2    6.61    3.86   0
  15   1  -2   13.39    3.86   0
  15  -1  -2    0.23    3.57   0
 -15  -1   2    0.91    3.78   0
 -15   1   2    3.58    3.81   0
  15  -1  -2    3.47    4.53   0
  15   1  -2    6.79    3.59   0
  14  -1  -2  102.52    4.19   0
  14   1  -2  127.17    4.25   0
  14  -1  -2  109.25    5.03   0
  14   1  -2  108.55    4.07   0
  14  -1  -2  107.99    4.80   0
 -14  -1   2   99.02    4.34   0
 -14   1   2  102.59    4.17   0
  14   1  -2  117.28    3.99   0
 -13   1   2   34.81    3.91   0
  13   1  -2   30.94    3.90   0
  13  -1  -2   29.53    4.07   0
  13   1  -2   31.44    3.76   0
  13   1  -2   32.58    3.63   0
  13  -1  -2   35.58    4.31   0
 -13  -1   2   32.34    2.88   0
  13  -1  -2   41.87    4.81   0
  12   1  -2   40.07    4.12   0
  12  -1  -2   45.04    4.03   0
  12   1  -2   43.88    3.92   0
 -12   1   2   48.43    3.98   0
  12  -1  -2   42.47    4.54   0
  12   1  -2   44.94    3.79   0
 -12  -1   2   36.51    3.86   0
  12  -1  -2   42.20    3.89   0
  11   1  -2   17.41    3.64   0
  11  -1  -2   12.27    4.28   0
  11   1  -2   14.32    4.07   0
 -11  -1   2   13.95    4.09   0
  11  -1  -2   10.92    4.18   0
  11  -1  -2   10.13    4.48   0
 -11   1   2   10.05    4.23   0
  11   1  -2   16.66    4.60   0
 -10  -1   2  763.29    6.36   0
  10  -1  -2  775.64    6.83   0
  10   1  -2  805.61    6.50   0
  10   1  -2  775.96    6.26   0
 -10   1   2  754.17    6.26   0
  10  -1  -2  772.46    5.39   0
  10  -1  -2  776.91    6.95   0
  10   1  -2  788.67    6.16   0
  -9   1   2   74.14    4.76   0
   9   1  -2   70.85    4.06   0
   9  -1  -2   70.59    4.48   0
  -9  -1   2   73.48    4.73   0
   9  -1  -2   71.27    4.34   0
   9   1  -2   66.27    4.85   0
   9  -1  -2   74.54    4.68   0
   9   1  -2   69.06    3.96   0
   8   1  -2 1570.93    8.50   0
  -8   1   2 1531.04    8.34   0
   8  -1  -2 1550.37    9.58   0
   8  -1  -2 1540.11    8.27   0
   8  -1  -2 1527.92   10.28   0
  -8  -1   2 1488.53    7.61   0
   8   1  -2 1517.04    8.35   0
   8   1  -2 1538.05    8.48   0
   7   1  -2  682.57    6.73   0
  -7   1   2  680.99    6.56   0
  -7  -1   2  696.55    6.78   0
   7   1  -2  674.42    5.88   0
   7  -1  -2  689.98    7.91   0
   7  -1  -2  708.08    6.52   0
   6  -1  -2   41.31    4.96   0
   6   1  -2   47.44    5.29   0
  -6  -1   2   44.91    5.22   0
  -6   1   2   45.63    4.95   0
   6   1  -2   44.43    3.37   0
   6  -1  -2   43.39    5.44   0
  -6   1   2   40.91    4.35   0
  -6  -1   2   42.09    4.53   0
   5  -1  -2 2770.94   12.19   0
   5  -1  -2 2768.69   15.74   0
   5   1  -2 2647.02   12.30   0
  -5  -1   2 2731.96   12.72   0
   5   1  -2 2736.48   12.75   0
  -5   1   2 2705.20   14.80   0
  -5  -1   2 2717.96   12.30   0
  -5   1   2 2730.47   12.18   0
  -4  -1   2  284.89    7.79   0
   4  -1  -2  280.20    7.63   0
  -4   1   2  278.42    8.60   0
   4  -1  -2  278.02    7.93   0
   4   1  -2  283.50    6.86   0
  -4  -1   2  280.45    6.93   0
   4   1  -2  280.76    7.78   0
  -4   1   2  272.37    6.01   0
   3   1  -2 1407.91   11.65   0
   3  -1  -2 1442.80   16.77   0
  -3   1   2 1427.62   12.37   0
   3   1  -2 1397.77   13.13   0
  -3  -1   2 1441.30   11.75   0
  -3   1   2 1492.54   16.75   0
   3  -1  -2 1465.78   12.44   0
  -3  -1   2 1406.56   13.06   0
   2  -1  -2 1406.83   19.30   0
  -2  -1   2 1510.12   17.43   0
  -2   1   2 1598.14   14.08   0
   2   1  -2 1516.09   12.55   0
   2   1  -2 1507.43   16.22   0
   2  -1  -2 1592.07   14.16   0
  -2   1   2 1508.78   19.55   0
  -2  -1   2 1528.25   13.79   0
  -1  -1   2  864.50   19.91   0
   1   1  -2  861.68   13.60   0
   1   1  -2  852.28   19.95   0
  -1  -1   2  878.31   13.33   0
  -1   1   2  781.20   16.41   0
   1  -1  -2  783.18   15.41   0
   0   1   2 3085.76   22.41   0
   0  -1  -2 3051.12   22.56   0
   0   1   2 2990.76   21.97   0
   0  -1  -2 3004.10   21.91   0
   0   1  -2 2909.45   24.31   0
   0  -1   2 2933.55   23.20   0
  -1  -1  -2  809.33   13.07   0
  -1   1  -2  725.71   14.48   0
  -1  -1  -2  821.62   12.17   0
   1  -1   2  733.95   15.70   0
  -1   1  -2  821.73   14.74   0
   1   1   2  826.68   13.51   0
   1   1   2  811.15   11.93   0
   1  -1   2  813.23   14.72   0
  -2   1  -2  411.99   12.69   0
   2  -1   2  408.43   10.53   0
   2   1   2  424.10    9.06   0
   2  -1   2  391.37   12.52   0
   2   1   2  409.26   10.15   0
  -2  -1  -2  420.79    9.22   0
  -2   1  -2  413.23   10.22   0
  -2  -1  -2  411.46    9.87   0
  -3  -1  -2 4246.80   17.42   0
  -3   1  -2 4152.78   17.05   0
  -3   1  -2 4304.32   22.60   0
  -3  -1  -2 4254.60   16.91   0
   3  -1   2 4133.09   17.86   0
   3   1   2 4257.94   17.67   0
   3   1   2 4248.88   16.84   0
  -4  -1  -2 3106.74   12.86   0
   4   1   2 3153.39   13.43   0
   4  -1   2 3113.62   16.89   0
  -4   1  -2 3214.32   16.71   0
   4  -1   2 3076.00   13.94   0
  -4   1  -2 3059.96   13.12   0
   4   1   2 3113.45   13.80   0
  -4  -1  -2 3134.75   12.92   0
   5   1   2   -0.40    4.72   0
   5  -1   2    4.62    5.49   0
  -5   1  -2   -1.81    5.41   0
   5   1   2    1.98    5.27   0
   5  -1   2    1.27    5.34   0
  -5   1  -2    3.22    5.57   0
  -5  -1  -2    4.07    5.08   0
  -6   1  -2 1391.31    8.67   0
   6  -1   2 1404.25   10.06   0
   6   1   2 1410.04    8.70   0
   6   1   2 1390.86    8.65   0
   6   1   2 1391.68    8.64   0
  -6  -1  -2 1406.09    8.57   0
   6  -1   2 1418.53    8.79   0
  -7  -1  -2    0.99    2.96   0
   7  -1   2    7.31    3.64   0
   7  -1   2   -0.02    4.43   0
   7   1   2    4.57    4.51   0
   7  -1   2    1.93    3.94   0
   7   1   2   -1.16    4.03   0
  -7   1  -2    2.06    4.39   0
   7   1   2    0.37    4.92   0
   8  -1   2  586.27    7.02   0
  -8  -1  -2  567.72    5.19   0
   8  -1   2  576.80    6.45   0
   8   1   2  577.33    5.78   0
   8  -1   2  590.57    6.12   0
   8   1   2  573.87    6.12   0
   8   1   2  579.22    5.77   0
  -8   1  -2  588.22    6.08   0
   9  -1   2  147.81    4.51   0
  -9   1  -2  145.64    4.65   0
  -9  -1  -2  139.01    4.55   0
   9  -1   2  149.48    4.74   0
   9   1   2  148.99    4.76   0
   9   1   2  139.58    4.97   0
   9  -1   2  140.10    4.49   0
   9   1   2  135.58    4.08   0
  10   1   2    7.29    3.55   0
  10  -1   2    8.05    4.15   0
  10  -1   2    5.69    4.57   0
 -10  -1  -2   13.87    3.87   0
  10   1   2    8.94    4.31   0
  10  -1   2    7.40    3.70   0
  10   1   2    5.82    3.69   0
 -10   1  -2    4.92    3.99   0
  11   1   2  113.68    4.57   0
  11  -1   2  121.22    4.16   0
 -11  -1  -2  110.20    4.37   0
  11   1   2  112.82    4.05   0
 -11   1  -2  117.33    4.39   0
  11   1   2  108.91    3.95   0
  11  -1   2  115.63    4.95   0
  11  -1   2  118.66    4.61   0
  12   1   2  922.72    6.75   0
 -12   1  -2  941.22    6.45   0
  12  -1   2  943.87    6.40   0
 -12  -1  -2  910.81    6.32   0
  12   1   2  910.46    6.68   0
  12  -1   2  937.33    7.30   0
  12  -1   2  921.90    7.66   0
  12   1   2  929.03    6.39   0
  13   1   2  131.83    4.14   0
  13   1   2  138.79    4.33   0
  13  -1   2  134.96    4.41   0
 -13  -1  -2  123.70    4.23   0
  13  -1   2  136.30    5.03   0
 -13   1  -2  131.35    4.23   0
  13   1   2  125.64    4.46   0
  13  -1   2  126.15    4.27   0
  14   1   2  481.09    4.79   0
  14  -1   2  520.50    6.75   0
  14   1   2  531.89    5.70   0
  14  -1   2  498.75    5.97   0
 -14   1  -2  514.74    5.40   0
  14   1   2  484.18    5.63   0
  14  -1   2  514.02    5.57   0
 -14  -1  -2  499.92    5.44   0
 -15   1  -2  227.09    4.60   0
  15   1   2  211.48    4.95   0
  15   1   2  209.93    4.76   0
 -15  -1  -2  211.35    3.74   0
  15  -1   2  221.82    4.89   0
  15   1   2  233.47    5.06   0
  15  -1   2  225.27    3.89   0
  15  -1   2  225.37    5.80   0
 -16   1  -2   26.35    3.91   0
  16  -1   2   27.46    4.74   0
  16  -1   2   28.08    4.65   0
  16   1   2   16.84    4.06   0
  16  -1   2   27.96    3.99   0
  16   1   2   28.16    4.01   0
  16   1   2   17.33    4.68   0
 -16  -1  -2   25.98    3.93   0
  17   1   2    4.16    3.97   0
  17  -1   2    9.31    3.96   0
 -17   1  -2   -1.39    3.62   0
 -17  -1  -2    7.72    3.86   0
  17   1   2    8.58    4.06   0
  17  -1   2    7.29    4.09   0
  17   1   2    9.62    3.91   0
  17  -1   2    6.57    4.77   0
  17  -2  -2   49.34    4.88   0
 -17  -2   2   53.18    4.09   0
  17   2  -2   43.82    4.11   0
  17  -2  -2   49.49    5.16   0
  17   2  -2   45.96    4.18   0
  17   2  -2   47.74    4.21   0
 -17   2   2   25.71    3.73   0
  17  -2  -2   43.76    4.18   0
  16  -2  -2   67.57    3.98   0
  16  -2  -2   66.88    4.95   0
 -16  -2   2   63.99    3.98   0
  16  -2  -2   70.19    3.04   0
  16   2  -2   70.08    4.10   0
 -16   2   2   61.75    4.16   0
  16   2  -2   69.09    4.04   0
  16   2  -2   65.84    4.05   0
 -15  -2   2   74.17    4.04   0
  15  -2  -2   74.83    5.00   0
  15  -2  -2   61.86    3.17   0
 -15   2   2   61.79    4.09   0
  15   2  -2   72.60    3.99   0
  15   2  -2   72.69    3.92   0
  15   2  -2   86.23    4.24   0
  15  -2  -2   69.09    4.00   0
  14   2  -2   20.33    3.56   0
  14   2  -2   24.25    3.79   0
  14   2  -2   24.05    4.10   0
  14  -2  -2   25.02    4.69   0
 -14   2   2   21.50    3.88   0
 -14  -2   2   20.58    3.86   0
  14  -2  -2   21.93    4.44   0
  14  -2  -2   19.23    2.85   0
 -13   2   2    7.97    3.83   0
  13   2  -2    5.59    3.57   0
  13  -2  -2    7.77    3.92   0
 -13  -2   2    4.54    3.75   0
  13   2  -2    9.44    2.72   0
  13  -2  -2    8.64    4.25   0
  13   2  -2    6.71    3.79   0
  13  -2  -2   13.41    4.38   0
  12  -2  -2   19.60    3.87   0
  12   2  -2   18.89    3.75   0
 -12   2   2   27.90    3.89   0
  12   2  -2   16.55    3.80   0
  12  -2  -2   17.00    3.91   0
  12  -2  -2   20.97    3.67   0
  12   2  -2   13.21    4.18   0
 -12  -2   2   21.68    4.01   0
  11   2  -2  143.12    4.67   0
  11  -2  -2  145.51    3.45   0
  11  -2  -2  145.50    4.54   0
  11   2  -2  140.70    3.98   0
  11  -2  -2  138.84    5.33   0
 -11   2   2  148.38    4.61   0
 -11  -2   2  143.42    4.58   0
  11   2  -2  138.39    4.15   0
  10   2  -2    6.47    3.57   0
 -10   2   2    2.54    4.06   0
  10  -2  -2    3.59    4.15   0
 -10  -2   2   -4.38    4.16   0
  10  -2  -2    8.26    4.30   0
  10  -2  -2    4.01    3.70   0
  10   2  -2    4.91    3.63   0
  10   2  -2    1.98    4.27   0
  -9   2   2  267.04    5.16   0
   9   2  -2  268.66    4.64   0
   9  -2  -2  287.01    5.07   0
  -9  -2   2  267.32    5.27   0
   9   2  -2  270.48    4.75   0
   9   2  -2  269.51    5.33   0
   9  -2  -2  274.56    5.75   0
   9  -2  -2  272.85    6.16   0
  -8   2   2  375.97    5.60   0
   8   2  -2  386.62    5.08   0
  -8  -2   2  373.47    5.54   0
   8  -2  -2  379.17    4.43   0
   8   2  -2  387.50    5.57   0
   8  -2  -2  379.87    6.93   0
   8   2  -2  382.94    5.10   0
   8  -2  -2  383.04    6.60   0
   7  -2  -2 1209.81    7.64   0
   7  -2  -2 1225.50   10.39   0
   7   2  -2 1158.83    6.91   0
   7  -2  -2 1193.12   10.56   0
   7   2  -2 1202.00    8.13   0
  -7   2   2 1202.06    7.80   0
  -7  -2   2 1186.66    7.99   0
  -6   2   2    6.27    4.79   0
  -6  -2   2    9.44    4.35   0
   6   2  -2    2.62    4.47   0
  -6  -2   2    8.11    5.02   0
   6  -2  -2    6.41    4.55   0
   6  -2  -2    6.57    5.46   0
   6   2  -2    2.02    3.58   0
  -5   2   2    2.76    3.82   0
   5  -2  -2    3.05    5.02   0
   5   2  -2    6.27    4.81   0
   5  -2  -2    3.84    6.83   0
   5   2  -2    6.29    5.53   0
  -5  -2   2    3.01    5.22   0
  -5   2   2    2.13    5.42   0
  -5  -2   2    3.17    4.67   0
  -4  -2   2  404.58    7.45   0
   4  -2  -2  404.66    7.08   0
   4  -2  -2  377.59   10.27   0
  -4   2   2  400.12    7.15   0
  -4   2   2  396.86   10.56   0
   4   2  -2  399.45    6.72   0
   4   2  -2  403.79    7.64   0
  -4  -2   2  412.90    6.67   0
   3   2  -2   31.45    7.46   0
  -3   2   2   34.89    7.10   0
  -3   2   2   29.91   10.86   0
  -3  -2   2   20.21    6.90   0
   3  -2  -2   21.32   12.04   0
   3   2  -2   32.86    6.48   0
  -3  -2   2   32.49    6.47   0
   3  -2  -2   36.80    7.02   0
   2   2  -2 3886.82   17.10   0
  -2  -2   2 3795.83   16.18   0
   2  -2  -2 3964.90   17.68   0
  -2   2   2 3926.91   17.57   0
  -1  -2   2 1826.58   22.86   0
  -1  -2   2 1901.22   14.31   0
   1   2  -2 1880.32   23.27   0
   1   2  -2 1895.39   14.36   0
  -1   2   2 1826.57   18.43   0
   1  -2  -2 1826.78   17.58   0
   0   2  -2  248.28    9.12   0
   0  -2   2  253.05    9.42   0
   0   2   2  247.57    9.07   0
   0   2  -2  260.05   13.90   0
   0  -2  -2  258.79    8.82   0
   0   2   2  249.29    8.55   0
   1  -2   2  358.16   12.48   0
   1   2   2  376.50    8.49   0
  -1  -2  -2  362.93    8.59   0
   1   2   2  366.86    9.46   0
  -1   2  -2  331.98   12.00   0
  -1   2  -2  352.68   12.24   0
  -1  -2  -2  356.71    9.35   0
   1  -2   2  347.49   12.23   0
  -2  -2  -2 2150.38   11.91   0
  -2  -2  -2 2212.39   13.93   0
   2  -2   2 2081.58   15.30   0
   2   2   2 2208.28   14.12   0
   2   2   2 2219.89   12.97   0
  -2   2  -2 2167.10   15.65   0
  -3  -2  -2  455.15    6.16   0
   3   2   2  464.01    7.44   0
   3  -2   2  424.97    8.02   0
  -3  -2  -2  456.74    8.04   0
  -3   2  -2  448.86   11.97   0
   3  -2   2  390.34   11.19   0
   3   2   2  448.74    8.12   0
  -3   2  -2  447.35    8.33   0
  -4   2  -2 1394.89   10.20   0
  -4   2  -2 1431.75   14.40   0
   4  -2   2 1419.11   10.16   0
   4  -2   2 1331.12   14.20   0
   4   2   2 1411.03    9.94   0
  -4  -2  -2 1395.82    8.99   0
   4   2   2 1448.95    9.18   0
   5   2   2 3645.66   12.57   0
  -5   2  -2 3713.38   13.65   0
   5   2   2 3749.65   13.51   0
   5   2   2 3747.39   12.70   0
  -5  -2  -2 3745.37   13.43   0
   5  -2   2 3741.60   13.63   0
   6   2   2  810.04    7.30   0
  -6   2  -2  792.64    7.24   0
   6  -2   2  784.57    9.11   0
   6   2   2  782.56    6.62   0
  -6  -2  -2  802.75    7.12   0
   6  -2   2  790.61    7.24   0
   6   2   2  809.82    6.77   0
   7  -2   2  344.30    6.49   0
   7  -2   2  345.01    5.46   0
  -7   2  -2  343.20    5.45   0
   7  -2   2  337.10    6.66   0
   7   2   2  332.55    4.96   0
   7   2   2  345.35    5.56   0
  -7  -2  -2  341.15    5.43   0
   7   2   2  349.74    5.06   0
  -8  -2  -2   12.91    4.22   0
   8  -2   2    7.98    4.74   0
   8   2   2   11.01    4.49   0
   8  -2   2   11.04    4.47   0
   8   2   2    6.21    3.91   0
   8   2   2    6.87    3.65   0
   8  -2   2    8.80    4.51   0
  -8   2  -2   10.66    4.45   0
   9   2   2  766.90    6.20   0
  -9   2  -2  777.64    6.54   0
  -9  -2  -2  800.82    6.32   0
   9  -2   2  804.32    6.60   0
   9   2   2  791.86    6.47   0
   9  -2   2  777.36    7.70   0
   9   2   2  788.34    6.28   0
   9  -2   2  776.81    7.75   0
  10  -2   2   66.52    4.89   0
  10  -2   2   61.90    4.86   0
 -10  -2  -2   55.50    4.17   0
  10   2   2   65.14    3.80   0
  10  -2   2   54.99    4.28   0
  10   2   2   59.96    3.83   0
  10   2   2   66.18    4.33   0
 -10   2  -2   60.64    4.16   0
  11   2   2  624.99    5.48   0
 -11   2  -2  636.14    6.01   0
  11  -2   2  637.60    6.09   0
  11   2   2  604.07    5.75   0
  11   2   2  610.17    5.10   0
  11  -2   2  633.23    7.19   0
 -11  -2  -2  619.48    5.73   0
  11  -2   2  611.42    7.00   0
  12  -2   2  126.79    4.40   0
  12   2   2  135.36    4.10   0
  12   2   2  143.73    4.43   0
 -12   2  -2  132.79    4.28   0
  12  -2   2  123.32    4.97   0
 -12  -2  -2  133.43    4.29   0
  12   2   2  137.18    4.12   0
  12  -2   2  132.73    4.37   0
  13  -2   2   21.92    3.92   0
  13   2   2   23.64    3.72   0
  13  -2   2   22.04    3.79   0
  13   2   2   22.25    3.66   0
 -13  -2  -2   20.53    3.86   0
  13  -2   2   24.83    3.78   0
  13   2   2   29.14    2.91   0
 -13   2  -2   19.01    2.82   0
  14  -2   2    0.22    3.74   0
  14  -2   2    4.26    3.84   0
 -14   2  -2   10.00    3.64   0
  14  -2   2    3.67    4.29   0
  14   2   2    8.05    3.91   0
  14   2   2    7.81    3.76   0
 -14  -2  -2    8.70    3.72   0
  14   2   2    2.65    3.46   0
  15   2   2    8.41    3.64   0
  15   2   2    8.70    3.62   0
  15  -2   2    5.57    3.95   0
  15  -2   2    2.86    4.58   0
 -15   2  -2    5.52    3.86   0
 -15  -2  -2    0.71    3.80   0
  15  -2   2    5.10    4.36   0
  15   2   2    4.22    4.00   0
 -16   2  -2   98.53    4.25   0
  16  -2   2   97.32    4.33   0
  16   2   2   93.63    4.26   0
  16   2   2   96.08    4.34   0
  16   2   2   96.77    4.48   0
  16  -2   2   90.24    5.14   0
 -16  -2  -2   93.64    4.33   0
  16  -2   2   97.71    5.48   0
  17   2   2   25.69    4.14   0
  17   2   2   12.40    3.89   0
  17  -2   2   25.14    4.07   0
  17  -2   2   24.56    5.01   0
  17  -2   2   18.37    3.98   0
 -17  -2  -2   21.34    4.15   0
 -17   2  -2   -2.33    3.59   0
  17   2   2   20.68    2.98   0
  17  -3  -2   11.64    5.08   0
 -17   3   2    4.37    3.63   0
  17   3  -2   13.42    4.12   0
  17  -3  -2   11.33    3.97   0
  17   3  -2   14.96    3.91   0
  17   3  -2    9.39    4.63   0
  17  -3  -2   11.43    4.79   0
 -17  -3   2   11.35    4.06   0
 -16   3   2    5.93    3.88   0
  16  -3  -2    1.32    4.71   0
  16   3  -2    1.43    3.64   0
 -16  -3   2    1.34    2.57   0
  16  -3  -2    1.61    3.86   0
  16  -3  -2    3.87    4.64   0
  16   3  -2    7.67    4.01   0
  16   3  -2    4.00    3.62   0
  15   3  -2   35.47    2.86   0
 -15   3   2   31.19    4.00   0
 -15  -3   2   34.47    3.93   0
  15  -3  -2   35.73    4.01   0
  15   3  -2   34.72    3.81   0
  15   3  -2   38.76    3.97   0
  15  -3  -2   34.02    4.71   0
  15  -3  -2   33.96    4.94   0
  14   3  -2  312.11    4.95   0
 -14  -3   2  299.90    4.91   0
  14  -3  -2  288.00    6.19   0
  14   3  -2  304.88    4.84   0
  14   3  -2  308.53    4.79   0
  14  -3  -2  305.44    4.93   0
 -14   3   2  304.68    5.05   0
  14  -3  -2  294.67    6.64   0
 -13   3   2  176.10    4.53   0
 -13  -3   2  176.78    4.25   0
  13  -3  -2  182.15    5.49   0
  13  -3  -2  184.90    3.52   0
  13  -3  -2  179.70    5.67   0
  13   3  -2  183.89    4.13   0
  13   3  -2  185.38    4.36   0
  13   3  -2  177.50    4.39   0
  12  -3  -2    2.93    3.71   0
  12   3  -2    2.27    3.94   0
 -12   3   2    4.34    3.81   0
  12  -3  -2    1.61    4.40   0
 -12  -3   2    0.80    3.86   0
  12   3  -2    7.46    3.59   0
  12  -3  -2    1.82    4.19   0
  12   3  -2    3.66    3.54   0
  11  -3  -2   24.81    5.04   0
  11   3  -2   16.00    4.35   0
  11  -3  -2   19.10    4.67   0
  11   3  -2   20.68    3.66   0
  11   3  -2   24.29    3.69   0
 -11   3   2   18.93    4.08   0
 -11  -3   2   17.03    4.06   0
  11  -3  -2   22.45    4.02   0
 -10   3   2   24.61    4.26   0
  10  -3  -2   22.18    4.39   0
  10   3  -2   18.71    3.67   0
 -10  -3   2   19.07    4.00   0
  10   3  -2   23.38    3.72   0
  10  -3  -2   26.62    4.82   0
  10  -3  -2   23.42    4.16   0
  10   3  -2   20.47    4.27   0
  -9  -3   2    4.06    4.37   0
   9   3  -2   12.27    3.79   0
   9   3  -2   12.83    4.52   0
  -9   3   2    4.91    4.30   0
   9  -3  -2    3.24    4.18   0
   9   3  -2    6.40    3.72   0
   9  -3  -2    9.33    4.62   0
   9  -3  -2    7.82    4.16   0
   8   3  -2  333.18    5.65   0
  -8   3   2  343.76    5.49   0
  -8  -3   2  332.17    5.52   0
   8  -3  -2  352.26    7.39   0
   8   3  -2  346.88    5.02   0
   8  -3  -2  342.63    7.72   0
   8   3  -2  336.40    5.07   0
   8  -3  -2  357.46    5.49   0
   7   3  -2  112.76    4.22   0
   7  -3  -2  112.57    4.62   0
  -7  -3   2  116.19    4.67   0
   7  -3  -2  116.44    6.36   0
   7   3  -2  114.10    4.74   0
   7  -3  -2  111.84    6.82   0
  -7   3   2  114.40    4.76   0
  -6   3   2  286.49    5.61   0
   6   3  -2  279.03    4.17   0
  -6  -3   2  291.71    5.80   0
   6  -3  -2  296.26    8.97   0
   6   3  -2  295.76    6.07   0
  -6  -3   2  277.68    5.02   0
   6  -3  -2  274.48    9.47   0
   6  -3  -2  299.65    5.49   0
   5   3  -2 1045.81    8.86   0
   5   3  -2 1012.92    6.79   0
  -5  -3   2 1059.51    8.71   0
   5  -3  -2 1076.35    8.04   0
  -5   3   2 1062.52    8.02   0
   5  -3  -2  936.18   16.99   0
  -5  -3   2 1023.12    6.78   0
   4   3  -2  762.44    8.50   0
   4   3  -2  752.58    7.17   0
  -4   3   2  763.45   19.14   0
  -4   3   2  781.81    7.88   0
  -4  -3   2  771.20    7.14   0
   4  -3  -2  724.13   18.80   0
   4  -3  -2  753.46    7.70   0
  -4  -3   2  775.42    8.35   0
   3  -3  -2  314.00   11.65   0
  -3   3   2  287.98   12.65   0
  -3   3   2  312.38    6.60   0
   3   3  -2  328.33    8.62   0
  -3  -3   2  323.58    5.15   0
   3  -3  -2  329.47    6.66   0
  -3  -3   2  323.83    8.38   0
   3   3  -2  307.67    6.31   0
  -2  -3   2 7295.15   20.21   0
   1   3  -2  220.44    9.74   0
  -1  -3   2  218.60    9.66   0
   1   3  -2  226.54    6.88   0
  -1   3   2  215.69    8.42   0
  -1  -3   2  221.56    6.73   0
   1  -3  -2  219.13    8.83   0
   0   3  -2   28.66    6.21   0
   0   3   2   28.92    6.01   0
   0  -3  -2   29.78    6.06   0
   0   3   2   30.46    5.81   0
   0  -3   2   29.16    6.48   0
   1   3   2 4449.32   16.88   0
  -1   3  -2 4381.56   22.12   0
  -1  -3  -2 4341.41   17.67   0
  -1   3  -2 4272.38   22.01   0
  -1  -3  -2 4410.17   16.90   0
   1   3   2 4458.89   18.02   0
  -2   3  -2 2221.77   14.19   0
  -2  -3  -2 2252.68   12.72   0
  -2  -3  -2 2276.61   11.72   0
   2  -3   2 2282.88   14.96   0
   2   3   2 2259.26   12.85   0
   2   3   2 2259.26   11.83   0
   3  -3   2 1192.72   16.92   0
   3   3   2 1288.41    8.83   0
  -3  -3  -2 1263.23    9.73   0
  -3   3  -2 1240.91   10.22   0
   3   3   2 1283.86    9.88   0
  -3   3  -2 1182.44   17.22   0
   3  -3   2 1226.25   10.03   0
   4  -3   2    5.40    5.15   0
   4   3   2    4.04    4.43   0
  -4   3  -2    5.92    5.31   0
   4   3   2    6.68    5.26   0
   4   3   2   10.41    4.45   0
  -4   3  -2    7.17    6.90   0
   4  -3   2    5.30    7.67   0
  -4  -3  -2    4.84    5.18   0
  -5  -3  -2 1045.50    7.99   0
   5   3   2 1044.27    8.06   0
   5  -3   2  905.76   12.99   0
  -5   3  -2 1025.30    8.28   0
   5   3   2  988.10    7.13   0
   5  -3   2 1014.78    8.22   0
  -5   3  -2 1042.43   13.32   0
   5   3   2 1037.56    6.54   0
   6   3   2 1663.82    8.89   0
   6   3   2 1628.74    8.18   0
   6  -3   2 1562.52   14.17   0
   6   3   2 1715.08    8.41   0
   6  -3   2 1684.65   14.70   0
  -6  -3  -2 1677.56    8.86   0
   6  -3   2 1703.16    9.02   0
  -6   3  -2 1667.96    9.10   0
  -7   3  -2   94.86    4.71   0
   7  -3   2   86.71    5.56   0
  -7  -3  -2   96.91    4.50   0
   7   3   2   84.56    4.66   0
   7  -3   2   94.33    4.64   0
   7   3   2   91.17    3.98   0
   7  -3   2   87.91    5.28   0
   7   3   2   91.23    4.08   0
   8  -3   2    8.97    4.35   0
  -8   3  -2    7.08    4.47   0
   8  -3   2    5.86    4.68   0
  -8  -3  -2    6.86    4.26   0
   8  -3   2   10.37    4.45   0
   8   3   2   10.33    4.44   0
   8   3   2   13.33    3.79   0
   8   3   2    8.30    3.81   0
  -9   3  -2  201.91    4.99   0
   9   3   2  209.55    5.04   0
   9  -3   2  194.75    5.77   0
   9   3   2  208.49    4.38   0
  -9  -3  -2  194.68    4.77   0
   9  -3   2  201.87    5.62   0
   9   3   2  200.58    4.37   0
   9  -3   2  210.88    4.91   0
  10  -3   2   38.21    4.87   0
  10   3   2   34.65    3.74   0
  10  -3   2   35.87    4.56   0
 -10  -3  -2   40.20    4.18   0
  10   3   2   39.34    3.71   0
  10  -3   2   39.93    4.16   0
 -10   3  -2   33.88    4.18   0
  10   3   2   39.22    3.21   0
  11  -3   2  374.60    6.58   0
  11   3   2  394.29    4.83   0
 -11   3  -2  395.23    5.41   0
 -11  -3  -2  392.18    5.14   0
  11   3   2  394.04    4.75   0
  11  -3   2  406.45    5.40   0
  11   3   2  384.82    4.39   0
  11  -3   2  401.02    6.61   0
 -12   3  -2   89.83    4.20   0
  12  -3   2   86.41    4.96   0
  12  -3   2   81.22    4.94   0
  12   3   2   91.03    3.92   0
  12   3   2   91.87    4.39   0
 -12  -3  -2   77.17    3.05   0
  12   3   2   92.19    3.87   0
  12  -3   2   88.85    4.24   0
  13  -3   2  248.85    5.88   0
 -13   3  -2  251.68    4.74   0
  13   3   2  230.37    4.61   0
 -13  -3  -2  259.89    4.63   0
  13  -3   2  253.06    4.78   0
  13   3   2  242.35    4.43   0
  13   3   2  246.42    4.81   0
  13  -3   2  236.35    5.85   0
  14  -3   2   19.11    4.49   0
  14   3   2   16.02    3.94   0
 -14   3  -2   29.09    3.72   0
  14   3   2   19.16    3.57   0
  14  -3   2   21.58    3.90   0
  14   3   2   24.46    3.58   0
 -14  -3  -2   27.66    3.72   0
  14  -3   2   21.36    4.61   0
  15  -3   2  117.54    5.24   0
  15   3   2  137.18    4.24   0
  15   3   2  116.38    4.17   0
 -15   3  -2  120.19    4.27   0
  15   3   2  117.45    4.39   0
 -15  -3  -2  121.51    4.30   0
  15  -3   2  136.87    4.27   0
  15  -3   2  126.39    5.44   0
 -16   3  -2   41.62    3.91   0
 -16  -3  -2   34.64    4.07   0
  16  -3   2   42.14    2.96   0
  16  -3   2   40.37    4.93   0
  16   3   2   37.26    4.30   0
  16   3   2   40.73    3.97   0
  16   3   2   33.61    3.95   0
  16  -3   2   49.77    5.75   0
  17   4  -2   32.26    3.92   0
  17   4  -2   44.06    4.19   0
 -17   4   2    1.95    3.66   0
 -17  -4   2   40.69    4.29   0
  17   4  -2   49.51    4.06   0
  17  -4  -2   33.71    5.93   0
  17  -4  -2   37.65    3.98   0
  17  -4  -2   20.15    5.50   0
  16  -4  -2   41.54    6.15   0
 -16  -4   2   40.55    4.04   0
  16  -4  -2   35.90    5.82   0
 -16   4   2   34.36    3.97   0
  16   4  -2   36.68    4.05   0
  16   4  -2   38.26    3.88   0
  16   4  -2   35.53    3.86   0
  16  -4  -2   36.23    3.99   0
  15   4  -2  233.44    4.81   0
  15   4  -2  241.64    4.76   0
  15   4  -2  250.23    5.24   0
  15  -4  -2  229.36    7.19   0
  15  -4  -2  226.75    7.33   0
 -15   4   2  216.79    4.88   0
  15  -4  -2  258.49    4.89   0
 -15  -4   2  234.89    5.01   0
  14   4  -2  149.88    4.22   0
 -14   4   2  144.91    4.44   0
  14   4  -2  153.62    4.23   0
  14  -4  -2  152.81    6.92   0
  14  -4  -2  160.54    6.65   0
 -14  -4   2  150.50    4.42   0
  14  -4  -2  169.38    4.49   0
  14   4  -2  155.83    4.68   0
 -13  -4   2    5.90    3.70   0
  13  -4  -2   -0.00    2.69   0
  13   4  -2   -1.41    3.88   0
  13   4  -2   -5.01    3.53   0
  13   4  -2   -1.90    3.51   0
 -13   4   2    8.65    3.89   0
  13  -4  -2    0.47    5.09   0
  13  -4  -2    2.59    4.93   0
 -12  -4   2   42.87    4.03   0
  12   4  -2   45.36    3.74   0
  12  -4  -2   46.31    3.87   0
  12   4  -2   44.80    4.01   0
  12   4  -2   41.30    3.61   0
  12  -4  -2   43.20    5.37   0
 -12   4   2   43.52    3.99   0
  12  -4  -2   45.29    5.71   0
  11  -4  -2   21.05    2.78   0
  11  -4  -2   18.37    5.66   0
  11  -4  -2   15.27    5.43   0
 -11  -4   2   18.81    3.93   0
  11   4  -2   17.24    4.06   0
  11   4  -2   19.07    3.61   0
 -11   4   2   19.25    4.05   0
  11   4  -2   14.22    3.62   0
  10  -4  -2  674.14   10.00   0
 -10   4   2  689.39    6.18   0
  10  -4  -2  661.28   10.74   0
  10   4  -2  691.55    5.81   0
  10   4  -2  678.92    6.25   0
  10  -4  -2  713.06    6.05   0
  10   4  -2  694.78    5.72   0
 -10  -4   2  680.66    6.10   0
  -9   4   2   74.31    4.50   0
   9  -4  -2   71.75    6.67   0
   9  -4  -2   72.23    4.26   0
   9   4  -2   73.79    4.53   0
  -9  -4   2   71.39    4.28   0
   9   4  -2   74.85    3.92   0
   9  -4  -2   68.91    7.80   0
   9   4  -2   75.29    2.93   0
  -8  -4   2   40.39    4.25   0
   8  -4  -2   35.60    7.47   0
   8   4  -2   38.51    4.39   0
   8  -4  -2   30.38    8.08   0
   8  -4  -2   44.26    4.32   0
  -8   4   2   32.66    4.45   0
   8   4  -2   36.56    3.79   0
   8   4  -2   39.35    3.82   0
  -7  -4   2 1918.44    9.45   0
   7   4  -2 1926.53    9.61   0
   7  -4  -2 1997.50    9.04   0
   7   4  -2 1899.59    8.44   0
  -7   4   2 1962.83    9.17   0
   6  -4  -2 1244.09    7.69   0
  -6  -4   2 1167.67    8.96   0
   6   4  -2 1187.84    9.06   0
   6   4  -2 1153.08    7.11   0
  -6   4   2 1186.72    7.72   0
  -5  -4   2    6.77    3.93   0
   5   4  -2    5.87    3.98   0
   5   4  -2    3.80    4.77   0
  -5  -4   2   -0.12    4.51   0
   5  -4  -2   -1.81    4.48   0
  -5   4   2    5.84    4.70   0
  -4  -4   2  147.68    5.40   0
   4  -4  -2  154.23    5.27   0
   4   4  -2  146.86    4.93   0
   4   4  -2  146.42    6.50   0
  -4  -4   2  143.50    4.83   0
  -4   4   2  147.78    5.27   0
   3   4  -2  485.12    6.31   0
  -3  -4   2  478.92    8.14   0
  -3   4   2  480.63    6.83   0
  -3   4   2  459.39   10.52   0
   3   4  -2  474.13    7.23   0
  -3   4   2  451.16   11.29   0
  -3  -4   2  477.24    6.18   0
  -2   4   2   93.40    5.29   0
   2   4  -2   88.36    5.49   0
  -2  -4   2   89.70    6.69   0
  -2  -4   2   86.52    5.12   0
  -2   4   2   89.04    6.28   0
   2   4  -2   89.54    5.28   0
  -1  -4   2  620.49    7.52   0
   1   4  -2  637.19   10.10   0
   1   4  -2  637.17    7.48   0
  -1   4   2  651.92    8.81   0
   0   4   2   13.45    4.91   0
   0   4  -2   13.58    6.52   0
   0  -4   2   16.52    4.99   0
   0   4  -2   20.03    4.83   0
   0   4   2   22.55    4.57   0
  -1  -4  -2 3184.14   14.07   0
   1   4   2 3339.50   13.72   0
   1  -4   2 3222.39   16.65   0
   1   4   2 3329.49   14.41   0
  -2   4  -2  562.64    7.66   0
  -2  -4  -2  555.59    7.37   0
   2   4   2  554.33    6.69   0
  -2   4  -2  529.97    9.44   0
   2   4   2  578.91    7.45   0
   2  -4   2  572.96    8.42   0
   2   4   2  564.44    6.86   0
   2  -4   2  553.80   10.08   0
   3  -4   2   16.78    7.18   0
   3   4   2   23.09    4.54   0
  -3   4  -2   21.21    4.92   0
   3   4   2   16.76    3.23   0
  -3  -4  -2   16.11    4.80   0
  -3   4  -2   15.28    7.76   0
   3   4   2   17.78    5.07   0
   3  -4   2   17.72    5.68   0
  -4   4  -2   90.12   10.17   0
   4  -4   2   92.80    9.96   0
   4   4   2   92.88    4.35   0
   4   4   2   90.60    5.23   0
  -4   4  -2   98.90    5.25   0
   4  -4   2  100.91    4.98   0
  -4  -4  -2   89.26    5.09   0
   4   4   2   87.13    4.27   0
  -5   4  -2  149.58    5.41   0
   5   4   2  151.18    5.11   0
   5  -4   2  144.66   12.95   0
   5   4   2  144.24    4.30   0
  -5  -4  -2  151.43    5.09   0
   5  -4   2  147.45    5.13   0
   5   4   2  145.87    4.31   0
   6  -4   2 2333.49   10.07   0
   6   4   2 2321.32    9.24   0
   6   4   2 2298.09   10.00   0
  -6  -4  -2 2312.84   10.00   0
   6   4   2 2275.81    9.08   0
  -6   4  -2 2313.04   10.22   0
  -7  -4  -2  771.42    6.73   0
   7   4   2  745.65    6.03   0
   7  -4   2  638.52   12.71   0
   7   4   2  789.42    6.18   0
   7  -4   2  789.88    6.72   0
   7   4   2  775.85    6.81   0
  -7   4  -2  764.40    5.99   0
   7  -4   2  771.85   13.10   0
  -8  -4  -2  146.12    4.72   0
   8  -4   2  144.33    4.73   0
   8  -4   2  144.49    7.59   0
   8  -4   2  126.31    7.02   0
   8   4   2  147.53    4.18   0
   8   4   2  150.52    4.98   0
  -8   4  -2  136.91    3.75   0
   8   4   2  141.57    4.14   0
  -9  -4  -2  330.01    5.11   0
   9  -4   2  327.21    8.32   0
   9   4   2  320.59    5.28   0
   9  -4   2  327.13    5.05   0
   9   4   2  311.34    4.60   0
   9   4   2  336.00    4.66   0
  -9   4  -2  318.59    5.34   0
   9  -4   2  292.42    8.35   0
  10   4   2  158.20    4.20   0
  10   4   2  172.00    4.23   0
 -10  -4  -2  172.11    4.66   0
 -10   4  -2  157.81    4.72   0
  10  -4   2  166.08    6.37   0
  10  -4   2  157.40    4.69   0
  10  -4   2  150.72    6.46   0
  10   4   2  163.71    4.78   0
  11   4   2   17.23    3.54   0
  11   4   2   20.05    3.98   0
 -11  -4  -2   10.81    3.96   0
  11  -4   2   18.30    3.96   0
  11  -4   2   17.70    5.19   0
 -11   4  -2   10.36    4.03   0
  11  -4   2   14.42    5.39   0
  11   4   2   18.06    3.52   0
  12  -4   2   38.16    5.38   0
  12  -4   2   40.81    5.45   0
  12   4   2   48.27    4.18   0
 -12   4  -2   36.61    4.04   0
  12   4   2   39.54    3.72   0
  12  -4   2   37.77    2.80   0
  12   4   2   39.34    3.61   0
 -12  -4  -2   44.21    3.90   0
  13  -4   2   24.48    5.21   0
  13  -4   2   21.69    3.88   0
  13   4   2   21.96    3.57   0
  13   4   2   15.60    4.05   0
  13   4   2   23.93    3.62   0
 -13  -4  -2   19.57    3.73   0
 -13   4  -2   21.37    3.86   0
  13  -4   2   21.43    5.39   0
  14   4   2   48.32    3.76   0
 -14  -4  -2   38.76    2.77   0
 -14   4  -2   41.33    3.87   0
  14  -4   2   50.28    5.55   0
  14   4   2   50.21    3.90   0
  14  -4   2   51.73    3.90   0
  14  -4   2   43.29    5.42   0
  14   4   2   43.86    3.86   0
  15   4   2   22.78    3.79   0
 -15  -4  -2   23.51    3.84   0
 -15   4  -2   29.75    3.92   0
  15   4   2   18.91    3.80   0
  15  -4   2   22.62    5.44   0
  15   4   2   25.21    3.95   0
  15  -4   2   22.56    4.86   0
  15  -4   2   25.69    3.82   0
  16  -4   2    7.16    5.56   0
  16   4   2    7.33    3.94   0
  16   4   2    5.40    3.74   0
 -16  -4  -2   11.05    3.94   0
  16  -4   2   14.19    3.86   0
 -16   4  -2   -3.45    3.55   0
  16  -4   2    7.02    5.54   0
  16   5  -2    4.27    3.83   0
  16  -5  -2    3.14    2.73   0
  16   5  -2    1.93    2.89   0
  16   5  -2   -1.47    3.79   0
 -16   5   2    5.15    3.49   0
 -16  -5   2    6.08    4.09   0
  15   5  -2  165.73    4.81   0
  15   5  -2  180.27    4.51   0
  15   5  -2  180.05    4.45   0
 -15  -5   2  167.56    4.64   0
 -15   5   2  154.19    3.57   0
  15  -5  -2  201.09    4.45   0
  14   5  -2  175.68    4.65   0
  14   5  -2  161.55    4.39   0
 -14  -5   2  173.11    4.57   0
  14  -5  -2  165.09    4.61   0
 -14   5   2  172.05    4.49   0
  14   5  -2  159.67    4.25   0
 -13   5   2   83.35    4.10   0
  13  -5  -2   80.01    4.06   0
  13   5  -2   82.79    3.91   0
  13   5  -2   80.05    4.27   0
 -13  -5   2   85.61    4.17   0
  13   5  -2   88.44    3.89   0
  12  -5  -2   48.62    3.95   0
  12   5  -2   49.26    2.60   0
  12   5  -2   50.28    3.66   0
 -12  -5   2   42.72    2.95   0
  12   5  -2   44.12    4.03   0
 -12   5   2   57.39    4.12   0
  11   5  -2    8.30    3.54   0
  11   5  -2    3.30    3.96   0
  11   5  -2    7.28    2.53   0
  11  -5  -2   11.57    3.79   0
 -11  -5   2    2.75    3.92   0
 -11   5   2   13.21    3.96   0
 -10  -5   2    5.92    3.86   0
  10   5  -2    0.63    3.64   0
 -10   5   2    1.14    4.33   0
  10   5  -2    6.54    4.13   0
  10   5  -2    5.88    2.51   0
  10  -5  -2    4.57    3.97   0
   9   5  -2    0.95    3.60   0
   9   5  -2    1.93    4.19   0
  -9  -5   2    6.84    4.05   0
   9   5  -2    1.56    2.56   0
   9  -5  -2    3.58    3.98   0
  -9   5   2    9.17    4.17   0
   8   5  -2   26.17    3.56   0
  -8  -5   2   28.61    4.04   0
   8  -5  -2   28.67    4.10   0
  -8   5   2   32.13    4.32   0
   8   5  -2   20.42    2.53   0
   8   5  -2   28.63    5.20   0
   7   5  -2  300.74    5.56   0
   7  -5  -2  339.88    5.29   0
  -7  -5   2  304.94    5.41   0
  -7   5   2  311.56    5.47   0
   7   5  -2  299.25    4.75   0
   7   5  -2  302.58    4.02   0
  -6   5   2  719.68    6.67   0
  -6  -5   2  741.40    7.06   0
   6  -5  -2  727.57    5.69   0
   6   5  -2  728.51    7.18   0
   6   5  -2  715.55    5.29   0
  -5  -5   2  881.40    7.82   0
   5   5  -2  856.54    5.85   0
   5  -5  -2  924.12    7.11   0
   5   5  -2  878.99    7.99   0
  -5   5   2  901.41    7.19   0
  -4   5   2 2881.45   11.39   0
   4   5  -2 2826.53   10.43   0
  -4  -5   2 2878.02   13.19   0
   4   5  -2 2877.33   13.12   0
  -4  -5   2 2855.99   10.44   0
  -3   5   2    4.21    4.65   0
  -3  -5   2    3.89    5.21   0
   3   5  -2    3.85    4.26   0
  -3   5   2    1.92    6.04   0
  -3  -5   2    2.74    4.24   0
   3   5  -2    0.82    4.08   0
  -3   5   2    0.98    6.34   0
   2   5  -2  992.52    9.48   0
  -2   5   2 1023.93    8.82   0
  -2   5   2  985.87   10.38   0
   2   5  -2  983.90    7.82   0
  -2  -5   2  984.16    9.84   0
  -2  -5   2 1001.01    7.83   0
  -2   5   2  997.31   10.47   0
   1   5  -2  990.67    8.00   0
  -1  -5   2  972.69    8.00   0
  -1   5   2  981.98    8.60   0
   1   5  -2  991.74   10.21   0
  -1   5   2  939.27    8.39   0
   0   5   2  226.77    5.15   0
   0   5   2  218.57    5.10   0
   0   5  -2  221.43    5.20   0
   0  -5   2  217.61    5.39   0
   0   5  -2  219.34    5.86   0
   0   5   2  220.42    5.41   0
   1   5   2  685.12    6.87   0
  -1   5  -2  685.75    7.86   0
   1   5   2  665.44    6.74   0
   1   5   2  670.32    7.22   0
  -1   5  -2  674.85    8.23   0
   1  -5   2  664.46    8.15   0
  -2   5  -2   14.37    4.23   0
   2  -5   2   12.28    4.98   0
   2   5   2   17.82    4.18   0
   2   5   2   13.31    4.33   0
  -2   5  -2   11.76    5.26   0
   2   5   2   13.94    4.53   0
  -2  -5  -2    9.00    4.55   0
  -3   5  -2  682.98    7.28   0
   3  -5   2  689.64   11.07   0
  -3   5  -2  621.75   10.85   0
   3   5   2  675.59    5.58   0
  -3  -5  -2  691.48    7.16   0
   3  -5   2  689.31    7.20   0
   3   5   2  694.39    6.25   0
   3   5   2  698.46    7.23   0
   4   5   2  687.92    6.10   0
  -4   5  -2  662.03   16.15   0
   4  -5   2  722.14    6.97   0
  -4  -5  -2  708.17    7.17   0
  -4   5  -2  698.45    7.14   0
   4   5   2  693.35    7.00   0
   4   5   2  716.23    6.21   0
  -5  -5  -2 1804.35    9.27   0
   5  -5   2 1885.69    9.45   0
   5   5   2 1776.23    8.23   0
  -5   5  -2 1842.81    9.71   0
   5   5   2 1844.77    8.39   0
   5   5   2 1796.47    9.25   0
  -6   5  -2  109.51    4.70   0
   6  -5   2  113.55    5.40   0
   6   5   2  107.61    4.37   0
  -6  -5  -2  105.09    4.50   0
   6   5   2  107.78    4.29   0
   6   5   2   97.74    4.77   0
   7   5   2   97.44    3.95   0
   7   5   2   93.52    4.71   0
  -7  -5  -2   92.34    4.48   0
  -7   5  -2   88.51    4.91   0
   7  -5   2  103.06    4.31   0
   7   5   2   90.51    3.95   0
   8   5   2    0.77    3.05   0
  -8   5  -2    9.25    4.38   0
  -8  -5  -2    8.71    3.99   0
   8   5   2    1.82    3.58   0
   8  -5   2   -3.94    4.08   0
   8   5   2    3.12    3.70   0
   9  -5   2  668.55    5.97   0
   9   5   2  645.65    5.51   0
   9   5   2  627.33    6.08   0
  -9   5  -2  635.58    6.11   0
  -9  -5  -2  635.79    5.93   0
   9   5   2  646.45    5.60   0
  10  -5   2  111.67    4.25   0
 -10  -5  -2  112.67    4.23   0
  10   5   2  112.32    3.93   0
  10   5   2  105.75    3.95   0
  10   5   2  110.43    4.46   0
 -10   5  -2  108.25    4.34   0
  11   5   2   94.99    2.93   0
 -11  -5  -2  107.20    4.24   0
  11  -5   2  107.45    4.21   0
 -11   5  -2   89.90    4.32   0
  11   5   2  107.60    3.91   0
  11   5   2  105.86    4.33   0
  12  -5   2   77.98    4.15   0
  12   5   2   65.41    2.93   0
 -12   5  -2   68.84    4.24   0
  12  -5   2   60.12    9.36   0
  12  -5   2   71.59    9.53   0
  12   5   2   68.54    3.76   0
 -12  -5  -2   65.71    3.99   0
  12   5   2   63.31    4.13   0
 -13  -5  -2   68.29    3.10   0
  13   5   2   60.98    4.40   0
 -13   5  -2   63.63    4.11   0
  13  -5   2   57.43    9.13   0
  13  -5   2   64.37    4.05   0
  13   5   2   66.35    3.77   0
  13   5   2   59.88    2.77   0
  13  -5   2   66.20    8.88   0
  14  -5   2    5.30    8.46   0
  14   5   2    3.94    2.66   0
 -14   5  -2    2.92    3.58   0
  14   5   2    7.44    2.76   0
  14  -5   2    5.26    8.49   0
  14   5   2    3.31    3.48   0
  14  -5   2    6.31    3.70   0
 -14  -5  -2    3.00    3.81   0
  15   5   2   -0.62    3.73   0
 -15   5  -2    6.83    3.93   0
  15  -5   2    2.48   10.13   0
 -15  -5  -2    4.77    3.84   0
  15   5   2    8.62    3.93   0
  15  -5   2    4.02    3.77   0
  16   5   2    9.31    3.92   0
 -16  -5  -2    7.22    2.90   0
  16  -5   2    6.07    3.96   0
 -16   5  -2    0.67    3.53   0
  16   5   2    4.97    4.02   0
  16   6  -2   19.70    4.21   0
  16  -6  -2   20.52    4.08   0
 -16  -6   2   11.45    4.20   0
  16   6  -2   16.61    3.84   0
  16   6  -2   19.42    3.84   0
 -16   6   2   -4.84    3.53   0
  15  -6  -2  190.41    4.80   0
  15   6  -2  166.23    4.45   0
  15   6  -2  168.68    4.55   0
 -15  -6   2  185.45    5.09   0
  15   6  -2  190.91    5.05   0
 -15   6   2  180.44    4.83   0
 -14   6   2   52.57    4.12   0
  14   6  -2   42.14    3.81   0
  14   6  -2   54.68    3.83   0
  14   6  -2   54.94    4.34   0
 -14  -6   2   54.87    4.35   0
  14  -6  -2   52.25    4.11   0
  13   6  -2  182.09    4.76   0
 -13   6   2  188.77    3.60   0
 -13  -6   2  194.30    4.78   0
  13   6  -2  181.85    3.49   0
  13  -6  -2  199.33    4.59   0
  13   6  -2  195.54    4.26   0
  12   6  -2    0.25    3.94   0
 -12   6   2    2.90    2.61   0
  12   6  -2    6.31    3.51   0
  12  -6  -2   -4.87    3.66   0
 -12  -6   2    4.67    3.78   0
  12   6  -2    1.88    3.42   0
 -11  -6   2   18.50    3.87   0
  11   6  -2   23.25    3.58   0
 -11   6   2   23.77    3.87   0
  11   6  -2   17.84    4.12   0
  11  -6  -2   22.07    3.82   0
  11   6  -2   22.50    3.58   0
  10  -6  -2   42.03    3.93   0
  10   6  -2   37.14    4.21   0
 -10  -6   2   38.62    4.06   0
  10   6  -2   35.19    2.65   0
 -10   6   2   35.69    4.08   0
  10   6  -2   44.06    3.60   0
   9   6  -2   18.46    3.54   0
   9   6  -2   13.26    4.34   0
   9   6  -2   18.32    3.46   0
   9  -6  -2   16.51    3.81   0
  -9  -6   2   17.38    4.04   0
  -9   6   2   18.76    4.08   0
   8  -6  -2  120.01    4.36   0
   8   6  -2  121.54    4.09   0
  -8   6   2  118.34    4.69   0
   8   6  -2  112.94    4.10   0
   8   6  -2  110.13    4.86   0
  -8  -6   2  124.11    4.56   0
   7  -6  -2 2919.17   10.31   0
  -7   6   2 2698.58   10.36   0
   7   6  -2 2824.89    9.74   0
   7   6  -2 2735.61   11.47   0
  -7  -6   2 2739.10   11.30   0
   7   6  -2 2701.06    9.52   0
   6   6  -2    4.24    3.75   0
  -6   6   2    1.12    4.20   0
   6   6  -2    4.46    3.78   0
  -6  -6   2    3.17    4.20   0
   6   6  -2    4.38    4.60   0
   5   6  -2    4.78    5.36   0
   5   6  -2    5.98    3.85   0
  -5   6   2    6.31    4.30   0
  -5  -6   2    5.25    5.15   0
  -4   6   2  612.08   12.44   0
   4   6  -2  612.87    7.80   0
   4   6  -2  611.29    5.85   0
  -4  -6   2  611.15    7.00   0
  -4   6   2  573.27   12.50   0
  -4   6   2  633.65    6.26   0
  -3  -6   2 1957.49   11.90   0
  -3   6   2 1966.12   14.68   0
   3   6  -2 1898.12    8.87   0
   3   6  -2 1979.20   12.10   0
  -3   6   2 1926.49   14.15   0
  -3   6   2 2001.86    9.80   0
  -2   6   2   82.58    5.31   0
  -2   6   2   83.70    4.31   0
   2   6  -2   89.76    4.59   0
  -2  -6   2   81.52    4.42   0
  -2   6   2   78.14    4.41   0
   2   6  -2   88.78    5.50   0
   1   6  -2  449.41    5.72   0
  -1   6   2  455.26    5.89   0
  -1   6   2  450.28    6.61   0
   1   6  -2  440.98    6.92   0
  -1  -6   2  450.85    5.73   0
  -1   6   2  454.72    6.13   0
   0   6  -2  994.98    9.63   0
   0   6   2 1024.48    8.35   0
   0   6  -2 1007.59    7.97   0
   0   6   2  968.91    7.60   0
   0  -6   2  983.95    7.88   0
   0   6   2 1003.53    7.84   0
   1  -6   2  965.41    8.28   0
   1   6   2  989.90    7.18   0
   1   6   2  995.81    7.82   0
   1   6   2 1016.90    7.37   0
  -1   6  -2 1009.42    8.77   0
  -1   6  -2  995.36    9.00   0
   2   6   2    9.27    3.98   0
  -2   6  -2   10.53    5.03   0
   2   6   2   14.24    3.99   0
  -2  -6  -2   16.62    4.98   0
  -2   6  -2   10.56    4.92   0
   2   6   2   13.83    3.79   0
   3   6   2   72.46    4.07   0
  -3  -6  -2   75.14    4.37   0
   3   6   2   72.11    3.98   0
   3   6   2   77.25    4.53   0
  -3   6  -2   68.45    6.28   0
  -3   6  -2   78.18    4.57   0
   4   6   2  507.84    5.42   0
  -4   6  -2  451.12   11.98   0
   4   6   2  530.99    5.58   0
   4   6   2  517.21    6.89   0
  -4   6  -2  515.56    6.49   0
  -4   6  -2  543.23   11.92   0
  -4  -6  -2  516.58    6.08   0
   5   6   2  158.70    4.60   0
  -5  -6  -2  158.41    5.26   0
   5   6   2  160.55    4.38   0
  -5   6  -2  156.57    5.05   0
   5  -6   2  166.92    4.80   0
   5   6   2  153.09    4.28   0
  -6  -6  -2   39.96    4.38   0
   6  -6   2   51.23    3.97   0
   6   6   2   41.64    4.27   0
  -6   6  -2   47.35    4.73   0
   6   6   2   41.34    3.83   0
   6   6   2   48.28    3.99   0
   7  -6   2 1263.03    7.54   0
   7   6   2 1197.07    6.82   0
  -7  -6  -2 1197.01    7.69   0
  -7   6  -2 1212.93    7.80   0
   7   6   2 1208.29    7.76   0
   7   6   2 1171.81    6.57   0
  -8   6  -2  104.24    4.66   0
   8   6   2  117.51    4.09   0
   8  -6   2  107.70    4.40   0
   8   6   2  109.61    4.65   0
   8   6   2  100.73    4.04   0
  -8  -6  -2  102.78    4.42   0
   9   6   2   57.52    3.85   0
   9   6   2   56.48    2.87   0
   9   6   2   61.80    3.19   0
  -9  -6  -2   56.81    4.04   0
  -9   6  -2   62.75    4.52   0
   9  -6   2   61.86    4.07   0
  10   6   2   96.95    3.79   0
 -10   6  -2  103.61    4.39   0
  10  -6   2   98.94    4.27   0
 -10  -6  -2  104.54    4.33   0
  10   6   2   87.44    3.69   0
  10   6   2  103.24    4.46   0
  11  -6   2   14.12    3.86   0
  11   6   2   10.28    3.60   0
 -11  -6  -2   12.04    4.03   0
 -11   6  -2   10.41    4.11   0
  11   6   2   18.85    3.61   0
  11   6   2   13.66    4.02   0
 -12  -6  -2    4.25    3.84   0
  12  -6   2    6.17    3.77   0
  12   6   2    4.22    2.47   0
  12   6   2    8.86    4.14   0
 -12   6  -2    3.78    4.02   0
  12   6   2    7.20    3.45   0
  13   6   2   33.62    3.59   0
 -13   6  -2   39.08    4.05   0
  13   6   2   33.21    3.71   0
  13   6   2   33.64    4.18   0
  13  -6   2   30.93    3.95   0
 -13  -6  -2   35.81    3.91   0
  14   6   2   39.58    3.77   0
  14   6   2   46.17    4.29   0
 -14   6  -2   39.17    4.27   0
  14  -6   2   51.69    4.12   0
 -14  -6  -2   52.11    4.21   0
  14   6   2   45.83    3.73   0
  15   6   2   49.14    4.29   0
 -15   6  -2   41.94    4.41   0
  15  -6   2   58.48    4.21   0
 -15  -6  -2   49.40    4.28   0
  15   6   2   37.47    3.92   0
  15   6   2   47.79    3.87   0
 -15   7   2  205.80    4.85   0
 -15  -7   2  207.88    5.21   0
  15   7  -2  168.09    4.59   0
  15   7  -2  183.09    4.71   0
  15  -7  -2  190.25    5.01   0
  15   7  -2  185.29    5.16   0
 -14   7   2   52.08    4.13   0
  14  -7  -2   50.38    4.10   0
  14   7  -2   58.06    3.78   0
 -14  -7   2   70.78    4.38   0
  14   7  -2   46.68    2.91   0
  14   7  -2   53.31    4.36   0
  13   7  -2   25.00    4.13   0
  13  -7  -2   39.24    4.06   0
  13   7  -2   31.58    3.68   0
 -13   7   2   28.54    4.05   0
  13   7  -2   30.57    3.76   0
 -13  -7   2   26.96    4.09   0
 -12  -7   2  142.62    4.71   0
  12   7  -2  151.72    4.22   0
 -12   7   2  146.44    4.51   0
  12  -7  -2  165.14    4.40   0
  12   7  -2  147.57    4.13   0
  12   7  -2  154.73    4.83   0
  11  -7  -2   24.09    3.75   0
 -11  -7   2   23.46    3.97   0
  11   7  -2   22.60    3.70   0
  11   7  -2   26.10    2.61   0
 -11   7   2   30.90    3.88   0
  11   7  -2   29.45    4.19   0
  10  -7  -2   80.42    3.88   0
  10   7  -2   77.11    4.37   0
  10   7  -2   75.15    3.78   0
 -10  -7   2   76.66    4.23   0
  10   7  -2   75.71    3.76   0
 -10   7   2   71.02    4.14   0
   9   7  -2  316.50    4.47   0
  -9   7   2  312.83    5.08   0
   9  -7  -2  327.05    4.99   0
   9   7  -2  313.70    5.36   0
   9   7  -2  315.68    4.54   0
  -9  -7   2  310.58    5.09   0
  -8  -7   2   35.25    4.15   0
  -8   7   2   42.14    4.34   0
   8   7  -2   35.10    2.70   0
   8   7  -2   42.14    3.73   0
   8   7  -2   42.44    4.42   0
   8  -7  -2   46.10    3.89   0
   7   7  -2   72.01    3.93   0
   7   7  -2   66.05    3.95   0
  -7   7   2   64.53    4.42   0
   7   7  -2   66.29    4.78   0
  -7  -7   2   71.24    4.34   0
  -6  -7   2  183.48    4.90   0
   6   7  -2  187.37    4.28   0
  -6   7   2  180.89    4.79   0
   6   7  -2  178.03    5.13   0
   6   7  -2  178.98    4.22   0
   5   7  -2  108.50    4.15   0
  -5  -7   2   98.14    4.59   0
   5   7  -2  110.58    4.14   0
   5   7  -2  101.48    4.75   0
  -5   7   2  100.56    4.44   0
   4   7  -2   49.55    4.36   0
   4   7  -2   56.25    4.02   0
   4   7  -2   51.76    4.02   0
  -4   7   2   52.81    6.42   0
  -4   7   2   49.42    4.02   0
  -4   7   2   52.58    6.94   0
  -4  -7   2   53.19    5.15   0
   3   7  -2   98.49    4.80   0
  -3   7   2  104.76    5.98   0
  -3   7   2  101.76    5.20   0
   3   7  -2  106.09    4.10   0
   3   7  -2  111.45    4.17   0
  -3   7   2  106.37    4.24   0
  -3  -7   2   99.89    4.56   0
  -2   7   2 1619.60   10.91   0
   2   7  -2 1581.76    8.34   0
   2   7  -2 1623.90   11.03   0
  -2   7   2 1638.61    9.20   0
  -2   7   2 1658.80   10.94   0
   1   7  -2 2359.33   12.60   0
  -1   7   2 2364.92   12.11   0
  -1   7   2 2326.26   10.51   0
  -1   7   2 2436.98   12.44   0
   1   7  -2 2366.58   10.57   0
   0   7  -2   25.19    5.06   0
   0   7  -2   24.92    4.94   0
   0   7   2   21.57    4.00   0
   0   7   2   23.23    4.61   0
   0   7  -2   24.22    3.96   0
   0   7   2   25.55    3.86   0
   1   7   2  582.64    5.93   0
  -1   7  -2  586.67    7.52   0
   1   7   2  557.79    6.41   0
  -1   7  -2  597.76    7.39   0
   1   7   2  553.42    6.12   0
  -1   7  -2  545.40    6.65   0
  -1   7  -2  552.98    6.77   0
  -2   7  -2   -0.04    4.45   0
  -2   7  -2    1.00    5.09   0
  -2   7  -2    2.35    4.71   0
   2   7   2    5.11    3.90   0
   2   7   2    6.88    3.49   0
   2   7   2   -0.21    3.59   0
  -3   7  -2  275.02    6.40   0
   3   7   2  271.54    4.82   0
  -3  -7  -2  267.84    4.95   0
   3   7   2  269.68    4.70   0
   3   7   2  271.90    5.17   0
  -3   7  -2  251.44    7.05   0
  -3   7  -2  279.09    6.46   0
  -4   7  -2    4.22    4.40   0
   4   7   2    3.75    3.82   0
  -4   7  -2    3.04    5.67   0
  -4  -7  -2    4.07    3.66   0
   4   7   2    1.88    4.89   0
  -4   7  -2    3.76    6.74   0
   4   7   2    3.33    3.78   0
   5   7   2  192.16    4.23   0
   5   7   2  194.62    4.89   0
  -5   7  -2  197.11    5.07   0
  -5  -7  -2  193.62    4.82   0
   5   7   2  200.18    4.41   0
  -6  -7  -2  170.72    4.70   0
   6   7   2  174.71    4.06   0
  -6   7  -2  178.19    5.08   0
   6   7   2  163.41    4.10   0
   6   7   2  173.07    4.85   0
   6  -7   2  186.53    5.51   0
   7  -7   2    5.85    3.93   0
  -7   7  -2   -0.15    4.34   0
   7   7   2    2.76    4.10   0
  -7  -7  -2   -2.12    3.91   0
   7   7   2   -3.68    3.68   0
   7   7   2   -2.23    3.66   0
   8   7   2  204.47    4.18   0
   8   7   2  199.81    4.94   0
  -8   7  -2  191.68    4.90   0
   8   7   2  202.23    4.23   0
  -8  -7  -2  196.37    4.69   0
   8  -7   2  201.56    4.67   0
  -9  -7  -2   59.70    4.23   0
   9   7   2   65.73    3.68   0
   9  -7   2   71.03    3.99   0
  -9   7  -2   60.90    4.29   0
   9   7   2   65.72    4.28   0
   9   7   2   67.56    3.74   0
  10   7   2  209.84    4.31   0
 -10  -7  -2  212.28    4.83   0
  10   7   2  211.19    4.26   0
  10   7   2  225.51    4.81   0
 -10   7  -2  203.10    4.90   0
  10  -7   2  222.82    4.77   0
 -11  -7  -2  391.38    5.33   0
  11   7   2  404.44    4.98   0
  11   7   2  430.91    4.98   0
  11   7   2  409.61    5.45   0
 -11   7  -2  396.58    5.53   0
  11  -7   2  421.46    5.37   0
 -12   7  -2   11.06    3.91   0
 -12  -7  -2    5.98    3.73   0
  12  -7   2   10.41    3.67   0
  12   7   2    8.21    3.55   0
  12   7   2    2.73    3.98   0
  12   7   2    3.30    2.49   0
  13  -7   2  168.67    4.50   0
 -13  -7  -2  136.32    4.67   0
  13   7   2  155.08    4.74   0
 -13   7  -2  164.51    4.56   0
  13   7   2  149.73    4.20   0
 -14   7  -2   17.89    4.06   0
 -14  -7  -2   23.29    4.17   0
  14   7   2   24.43    3.74   0
  14   7   2   20.24    4.15   0
  14   7   2   18.96    3.64   0
  14  -7   2   24.43    3.98   0
  15  -7   2   64.05    4.32   0
  15   7   2   55.05    4.00   0
 -15  -7  -2   56.73    4.43   0
  15   7   2   51.01    4.45   0
  15   7   2   65.56    4.01   0
 -15   7  -2   48.27    4.30   0
  14   8  -2    2.67    3.70   0
  14   8  -2    7.00    3.58   0
 -14  -8   2    6.23    3.93   0
 -14   8   2   -2.54    3.95   0
  14   8  -2   -7.07    4.86   0
  14  -8  -2    8.19    3.92   0
  13   8  -2    0.32    3.59   0
  13   8  -2    6.99    3.59   0
  13  -8  -2    5.34    2.76   0
 -13  -8   2   -0.55    3.88   0
 -13   8   2    1.75    2.78   0
  13   8  -2   11.87    4.11   0
 -12  -8   2  187.51    5.64   0
  12   8  -2  205.57    4.40   0
 -12   8   2  196.28    4.69   0
  12  -8  -2  218.64    4.63   0
  12   8  -2  222.38    4.98   0
  12   8  -2  189.93    4.50   0
  11   8  -2   75.99    4.45   0
 -11  -8   2   69.25    4.11   0
  11   8  -2   65.31    3.87   0
  11  -8  -2   69.77    4.02   0
 -11   8   2   72.85    4.18   0
  11   8  -2   63.04    3.72   0
 -10   8   2   13.86    3.89   0
  10   8  -2   16.63    3.99   0
  10   8  -2    8.40    3.59   0
 -10  -8   2   18.12    3.93   0
  10   8  -2   20.63    3.47   0
   9   8  -2   21.56    3.48   0
  -9  -8   2   27.06    4.02   0
  -9   8   2   22.07    3.79   0
   9   8  -2   22.22    3.53   0
   9   8  -2   20.99    5.05   0
   8   8  -2   22.25    2.45   0
  -8  -8   2   26.85    4.84   0
   8   8  -2   25.80    5.15   0
  -8   8   2   20.52    4.14   0
   8   8  -2   25.17    3.64   0
   7   8  -2  771.17    7.26   0
   7   8  -2  760.07    5.89   0
  -7  -8   2  759.64    7.65   0
   7   8  -2  777.72    6.06   0
  -7   8   2  741.74    6.52   0
   6   8  -2   -0.17    3.60   0
   6   8  -2    3.18    3.60   0
  -6  -8   2   -0.74    3.73   0
  -6   8   2    2.21    4.06   0
   6   8  -2    2.69    4.04   0
  -5  -8   2    1.95    3.75   0
   5   8  -2   -1.39    3.63   0
  -5   8   2    7.37    4.19   0
   5   8  -2    2.84    3.45   0
   5   8  -2    2.29    4.10   0
   4   8  -2  222.87    4.60   0
  -4   8   2  218.42    5.78   0
  -4  -8   2  213.60    5.66   0
   4   8  -2  211.05    5.17   0
  -4   8   2  218.47    7.75   0
   4   8  -2  210.15    4.51   0
  -4   8   2  221.44    7.92   0
  -3   8   2  212.33    5.91   0
  -3   8   2  212.20    5.94   0
  -3   8   2  223.31    4.82   0
   3   8  -2  228.86    4.63   0
   3   8  -2  225.07    5.93   0
   3   8  -2  216.81    4.57   0
  -2   8   2   12.42    4.48   0
  -2   8   2   13.46    3.56   0
  -2   8   2   14.76    3.89   0
  -2   8   2   13.85    4.45   0
   2   8  -2    8.48    3.73   0
   2   8  -2   12.71    3.51   0
   2   8  -2   12.87    4.40   0
   1   8  -2  425.09    6.72   0
  -1   8   2  421.81    5.84   0
  -1   8   2  421.63    5.57   0
   1   8  -2  427.72    5.47   0
   1   8  -2  457.23    5.50   0
  -1   8   2  437.76    5.97   0
   0   8  -2  424.92    6.02   0
   0   8   2  443.28    6.37   0
   0   8   2  458.95    5.69   0
   0   8  -2  438.47    5.79   0
   0   8   2  436.44    5.52   0
   0   8  -2  455.69    6.98   0
   0   8  -2  442.36    5.79   0
  -1   8  -2  814.79    7.72   0
  -1   8  -2  826.24    7.37   0
   1   8   2  835.23    6.51   0
   1   8   2  834.78    7.07   0
  -1   8  -2  895.98    8.20   0
  -1   8  -2  878.99    8.51   0
   1   8   2  883.33    6.68   0
   2   8   2   79.52    3.99   0
   2   8   2   79.82    3.79   0
   2   8   2   79.46    4.32   0
  -2   8  -2   82.74    4.25   0
  -2   8  -2   75.19    5.32   0
  -2   8  -2   82.53    4.91   0
   3   8   2  253.37    5.15   0
  -3   8  -2  254.56    5.39   0
   3   8   2  247.44    4.52   0
   3   8   2  249.23    4.56   0
  -3   8  -2  269.85    6.88   0
  -3   8  -2  245.26    7.07   0
  -4   8  -2   17.35    6.54   0
   4   8   2   18.66    3.70   0
   4   8   2   22.18    4.17   0
  -4  -8  -2   17.36    3.96   0
  -4   8  -2   15.89    6.13   0
  -4   8  -2   19.95    4.22   0
   4   8   2   13.84    3.64   0
   5   8   2   25.21    4.34   0
  -5  -8  -2   27.62    3.81   0
   5   8   2   29.78    3.73   0
  -5   8  -2   23.51    4.17   0
   5   8   2   25.52    3.65   0
   6   8   2  135.36    4.02   0
   6   8   2  135.91    4.63   0
   6   8   2  140.73    4.22   0
  -6   8  -2  125.54    4.61   0
  -6  -8  -2  126.99    4.40   0
  -7  -8  -2  180.54    4.70   0
   7   8   2  191.31    4.22   0
   7   8   2  181.42    4.24   0
  -7   8  -2  183.23    4.87   0
   7   8   2  184.14    4.76   0
   8   8   2  218.53    4.88   0
   8  -8   2  210.07    4.64   0
   8   8   2  212.86    4.22   0
   8   8   2  222.59    4.17   0
  -8   8  -2  197.13    4.83   0
  -8  -8  -2  203.27    4.72   0
   9   8   2    4.12    3.51   0
   9   8   2    2.79    3.41   0
  -9   8  -2   -4.13    4.00   0
   9   8   2    2.71    4.03   0
  -9  -8  -2    0.17    3.80   0
   9  -8   2    5.03    3.76   0
 -10   8  -2   24.80    4.09   0
  10   8   2   21.32    3.53   0
  10  -8   2   26.14    3.97   0
 -10  -8  -2   24.00    3.88   0
  10   8   2   21.57    3.52   0
  10   8   2   22.32    4.06   0
  11   8   2   94.96    4.01   0
 -11   8  -2   80.71    4.49   0
  11   8   2   89.60    4.54   0
  11  -8   2  101.73    4.27   0
 -11  -8  -2   93.24    4.19   0
  11   8   2   89.71    3.85   0
  12   8   2    3.62    3.43   0
 -12   8  -2   -6.83    3.74   0
  12   8   2    2.44    3.57   0
  12   8   2    6.36    4.03   0
 -12  -8  -2   -2.61    3.90   0
  12  -8   2    3.46    3.72   0
  13   8   2   18.16    4.07   0
  13   8   2   14.79    3.72   0
 -13  -8  -2    7.53    4.01   0
  13  -8   2   14.11    3.91   0
 -13   8  -2   25.81    4.02   0
  13   8   2   12.60    2.63   0
  14   8   2   -2.55    4.24   0
  14   8   2    8.17    3.65   0
 -14  -8  -2    8.13    4.06   0
  14  -8   2   11.92    3.90   0
 -14   8  -2   -0.80    2.95   0
  13   9  -2    3.62    4.01   0
  13   9  -2   -0.09    3.58   0
 -13  -9   2    0.27    3.99   0
 -13   9   2    3.02    3.88   0
  13   9  -2   -1.99    3.51   0
  12   9  -2  129.59    4.25   0
 -12   9   2  115.06    4.58   0
  12   9  -2  105.03    4.23   0
 -12  -9   2  119.51    4.75   0
  12   9  -2  116.63    5.73   0
 -11  -9   2    4.58    3.83   0
  11   9  -2    5.19    3.47   0
 -11   9   2    4.23    3.74   0
  11   9  -2    4.80    4.84   0
  11   9  -2    9.30    3.48   0
  10   9  -2   -0.09    2.45   0
  10   9  -2    8.41    3.37   0
 -10  -9   2   -2.74    3.92   0
  10   9  -2    4.28    4.02   0
 -10   9   2    8.84    3.79   0
   9   9  -2  273.22    4.59   0
  -9  -9   2  271.05    6.12   0
  -9   9   2  243.76    4.89   0
   9   9  -2  254.74    5.51   0
   9   9  -2  264.16    4.54   0
  -8  -9   2    5.20    3.81   0
  -8   9   2    5.92    3.96   0
   8   9  -2   -0.71    3.40   0
   8   9  -2    4.67    4.10   0
   8   9  -2    4.29    2.45   0
  -7  -9   2   28.60    4.00   0
   7   9  -2   38.26    3.72   0
  -7   9   2   33.33    3.84   0
   7   9  -2   30.96    3.64   0
   7   9  -2   37.10    4.96   0
   6   9  -2   21.10    2.47   0
  -6  -9   2   22.42    4.66   0
   6   9  -2   19.46    4.90   0
  -6   9   2   20.37    3.97   0
   6   9  -2   29.79    3.58   0
   5   9  -2   60.02    3.75   0
   5   9  -2   56.69    4.29   0
  -5  -9   2   57.04    4.04   0
  -5   9   2   51.93    4.27   0
   5   9  -2   51.45    3.71   0
  -4   9   2  106.59    6.07   0
   4   9  -2  107.22    5.22   0
  -4   9   2  113.55    4.50   0
   4   9  -2   97.89    3.93   0
  -4   9   2  106.51    6.27   0
   4   9  -2  112.59    4.12   0
   3   9  -2    4.94    4.64   0
  -3   9   2    3.42    3.79   0
   3   9  -2    6.65    3.50   0
   3   9  -2   10.83    3.67   0
  -3   9   2    6.01    4.66   0
  -3   9   2    5.61    4.62   0
   2   9  -2  204.18    5.32   0
   2   9  -2  196.41    4.52   0
  -2   9   2  203.05    5.64   0
  -2   9   2  192.64    4.37   0
   2   9  -2  218.81    4.55   0
  -2   9   2  207.07    5.68   0
  -2   9   2  203.84    4.60   0
  -1   9   2  218.94    4.65   0
  -1   9   2  216.98    5.60   0
  -1   9   2  197.34    4.65   0
   1   9  -2  196.78    4.55   0
  -1   9   2  208.06    5.41   0
   1   9  -2  214.85    4.66   0
   1   9  -2  196.18    5.11   0
   0   9   2   27.09    3.69   0
   0   9  -2   22.94    4.40   0
   0   9  -2   26.30    4.83   0
   0   9   2   17.72    3.95   0
   0   9  -2   25.89    4.81   0
   0   9  -2   25.73    3.67   0
   0   9   2   23.60    3.60   0
  -1   9  -2  530.07    7.00   0
  -1   9  -2  547.40    6.61   0
  -1   9  -2  577.32    6.97   0
  -1   9  -2  519.45    6.51   0
   1   9   2  517.39    5.86   0
   1   9   2  534.49    5.60   0
   1   9   2  547.03    5.74   0
   2   9   2  312.02    5.06   0
  -2   9  -2  308.09    5.54   0
  -2   9  -2  317.67    6.52   0
   2   9   2  315.86    4.82   0
   2   9   2  329.49    4.99   0
  -2   9  -2  320.37    6.57   0
  -2   9  -2  344.80    6.43   0
  -3   9  -2  155.80    5.10   0
  -3   9  -2  179.75    6.27   0
   3   9   2  155.58    4.18   0
  -3   9  -2  151.01    5.72   0
   3   9   2  168.86    4.50   0
   3   9   2  156.31    4.42   0
  -4   9  -2   92.69    4.69   0
   4   9   2   94.14    3.94   0
  -4   9  -2   98.27    6.09   0
  -4   9  -2   86.65    6.23   0
   4   9   2   84.16    4.39   0
   4   9   2  100.55    3.93   0
  -5   9  -2  157.99    4.75   0
  -5  -9  -2  162.17    4.58   0
   5   9   2  168.14    4.17   0
   5   9   2  168.18    4.78   0
   5   9   2  158.36    4.08   0
   6   9   2    6.98    2.47   0
   6   9   2   14.66    3.85   0
  -6  -9  -2    8.36    4.64   0
   6   9   2    3.66    3.47   0
  -6   9  -2    7.15    3.93   0
   7   9   2  122.62    3.06   0
   7   9   2  135.72    4.58   0
  -7   9  -2  133.27    4.80   0
  -7  -9  -2  130.31    4.47   0
   7   9   2  130.96    4.08   0
   8   9   2    2.34    4.01   0
   8   9   2    4.62    3.46   0
  -8  -9  -2    3.91    3.82   0
   8   9   2    8.87    3.44   0
  -8   9  -2   -3.36    4.00   0
   9   9   2    0.76    3.44   0
  -9   9  -2    7.23    3.98   0
  -9  -9  -2    2.75    3.78   0
   9   9   2    4.30    4.03   0
   9   9   2    9.50    3.39   0
 -10  -9  -2   53.05    4.86   0
 -10   9  -2   45.83    4.34   0
  10   9   2   48.00    4.20   0
  10   9   2   58.19    3.59   0
  10   9   2   49.25    3.72   0
  11   9   2   20.87    3.56   0
  11   9   2   25.45    4.21   0
 -11   9  -2   21.38    4.06   0
  11   9   2   21.04    2.62   0
  11  -9   2   28.82    3.85   0
 -11  -9  -2   27.63    4.03   0
  12   9   2   50.25    4.02   0
  12   9   2   54.66    3.90   0
 -12  -9  -2   46.70    4.23   0
  12  -9   2   58.88    4.20   0
  12   9   2   63.50    4.23   0
 -12   9  -2   52.99    4.35   0
  13   9   2  221.37    4.71   0
 -13   9  -2  175.06    5.26   0
 -13  -9  -2  187.57    5.34   0
  13   9   2  184.48    4.68   0
  13  -9   2  201.16    5.96   0
  13   9   2  169.59    5.39   0
  12  10  -2   -0.19    4.10   0
 -12  10   2    3.81    3.85   0
  12  10  -2   -1.80    2.58   0
  12  10  -2   -8.02    3.36   0
 -12 -10   2    5.20    4.00   0
 -11 -10   2    6.00    4.02   0
  11  10  -2    5.42    3.69   0
 -11  10   2    3.28    3.93   0
  11  10  -2    9.30    3.68   0
  11  10  -2    7.04    4.26   0
  10  10  -2    2.80    3.59   0
 -10 -10   2    2.34    4.85   0
  10  10  -2    2.42    3.98   0
  10  10  -2    4.33    3.54   0
 -10  10   2    4.41    4.00   0
   9  10  -2   49.74    5.11   0
  -9  10   2   47.74    4.18   0
  -9 -10   2   49.35    4.04   0
   9  10  -2   49.81    3.68   0
   9  10  -2   48.36    3.66   0
   8  10  -2   16.60    3.55   0
   8  10  -2   18.75    5.02   0
  -8 -10   2   18.76    4.67   0
  -8  10   2   19.76    4.05   0
   8  10  -2   21.59    3.70   0
  -7 -10   2  180.22    4.64   0
   7  10  -2  177.17    4.16   0
   7  10  -2  180.54    4.20   0
   7  10  -2  190.94    4.97   0
  -7  10   2  166.49    4.68   0
  -6  10   2    8.61    3.93   0
   6  10  -2    5.20    4.89   0
  -6 -10   2    2.69    3.71   0
   6  10  -2   11.51    3.53   0
   6  10  -2   11.40    3.45   0
  -5  10   2   12.03    9.44   0
   5  10  -2   14.46    3.97   0
   5  10  -2   11.48    3.80   0
   5  10  -2   20.02    3.71   0
  -5  10   2   12.65    8.76   0
  -5  10   2   15.18    3.99   0
   4  10  -2   42.87    3.83   0
  -4  10   2   42.31    4.04   0
   4  10  -2   50.91    3.80   0
  -4  10   2   49.04    5.57   0
  -4  10   2   47.05    6.16   0
   4  10  -2   45.78    3.98   0
  -3  10   2    0.98    4.37   0
  -3  10   2    3.40    3.85   0
  -3  10   2    3.42    3.53   0
   3  10  -2    2.51    3.69   0
   3  10  -2    2.66    4.59   0
   3  10  -2    6.55    3.66   0
  -3  10   2    1.14    4.48   0
  -2  10   2   72.74    3.97   0
  -2  10   2   73.34    4.91   0
  -2  10   2   69.65    4.75   0
  -2  10   2   70.52    4.09   0
   2  10  -2   66.18    4.60   0
   2  10  -2   70.78    3.82   0
   2  10  -2   69.74    5.00   0
   1  10  -2   77.53    4.04   0
   1  10  -2   81.01    4.82   0
   1  10  -2   78.39    5.08   0
  -1  10   2   74.77    4.79   0
  -1  10   2   84.41    4.83   0
  -1  10   2   69.73    4.73   0
  -1  10   2   77.78    4.14   0
   1  10  -2   78.89    5.01   0
   0  10   2  399.37    5.57   0
   0  10  -2  386.90    5.67   0
   0  10   2  394.89    6.16   0
   0  10  -2  400.63    6.14   0
   0  10  -2  411.88    6.31   0
   0  10  -2  399.17    6.69   0
   0  10   2  390.04    5.99   0
   1  10   2  263.61    4.95   0
  -1  10  -2  264.96    6.03   0
   1  10   2  256.99    4.87   0
  -1  10  -2  270.09    5.21   0
  -1  10  -2  256.96    5.90   0
  -1  10  -2  263.98    5.35   0
   1  10   2  271.50    4.86   0
  -2  10  -2  369.89    6.73   0
  -2  10  -2  382.74    6.58   0
   2  10   2  380.92    5.78   0
   2  10   2  376.97    5.29   0
  -2  10  -2  397.01    6.44   0
  -2  10  -2  421.63    6.73   0
   2  10   2  385.03    6.35   0
   3  10   2  128.55    4.49   0
   3  10   2  118.19    4.11   0
  -3  10  -2  131.20    5.49   0
  -3  10  -2  123.85    4.69   0
  -3  10  -2  125.59    4.53   0
  -3  10  -2  117.80    5.41   0
   3  10   2  121.03    4.22   0
  -4  10  -2   14.11    6.04   0
   4  10   2   13.18    3.52   0
   4  10   2   12.74    3.73   0
  -4  10  -2   15.03    3.76   0
  -4  10  -2   13.17    5.47   0
   4  10   2   15.85    3.63   0
   5  10   2  180.34    4.41   0
   5  10   2  180.42    4.75   0
  -5  10  -2  178.11    4.79   0
   5  10   2  184.18    4.44   0
  -6  10  -2   32.18    4.20   0
   6  10   2   39.67    4.14   0
   6  10   2   45.47    2.72   0
  -6 -10  -2   32.99    4.01   0
   6  10   2   32.05    3.54   0
   7  10   2    9.89    3.43   0
   7  10   2   19.21    4.08   0
  -7  10  -2   11.54    3.91   0
  -7 -10  -2   17.30    3.75   0
   7  10   2   14.97    3.50   0
   8  10   2   35.08    4.11   0
   8  10   2   34.34    2.59   0
  -8 -10  -2   36.69    3.95   0
   8  10   2   38.80    3.57   0
  -8  10  -2   34.26    4.18   0
   9  10   2    1.43    2.47   0
   9  10   2   -2.97    3.98   0
   9  10   2   -4.83    3.59   0
  -9 -10  -2    0.22    3.77   0
  -9  10  -2    5.64    3.91   0
 -10  10  -2    4.42    3.93   0
  10  10   2    0.74    3.51   0
 -10 -10  -2    3.32    3.85   0
  10  10   2    1.93    3.56   0
  10  10   2    2.69    4.05   0
  11  10   2   62.37    4.54   0
 -11 -10  -2   62.72    4.32   0
  11  10   2   58.82    3.91   0
 -11  10  -2   58.40    4.39   0
  12  10   2   56.48    3.16   0
 -12  10  -2   58.76    4.66   0
  12  10   2   67.13    4.52   0
 -12 -10  -2   58.08    5.20   0
  12  10   2    2.69    3.48   0
  11  11  -2   82.72    4.27   0
  11  11  -2    1.37    3.42   0
 -11 -11   2   83.98    4.61   0
 -11  11   2   86.15    4.67   0
  11  11  -2   77.12    5.67   0
  10  11  -2   34.10    3.93   0
 -10 -11   2   29.44    4.22   0
 -10  11   2   32.34    4.23   0
  10  11  -2   36.35    4.24   0
  10  11  -2   25.67    3.54   0
   9  11  -2   62.62    5.20   0
  -9 -11   2   61.36    4.32   0
   9  11  -2   64.14    3.88   0
  -9  11   2   70.70    4.41   0
   9  11  -2   55.56    3.83   0
   8  11  -2    5.43    3.56   0
  -8  11   2    2.85    3.91   0
  -8 -11   2    4.56    4.59   0
   8  11  -2    7.86    3.53   0
   8  11  -2    5.33    3.94   0
   7  11  -2   66.30    5.33   0
   7  11  -2   64.94    3.75   0
  -7  11   2   60.78    4.32   0
   7  11  -2   67.89    3.93   0
   6  11  -2  144.88    4.81   0
  -6  11   2  145.47    4.68   0
   6  11  -2  128.57    4.28   0
   6  11  -2  130.05    4.28   0
  -5  11   2   99.37   10.24   0
  -5  11   2  100.17   11.00   0
   5  11  -2  105.52    4.04   0
  -5  11   2   93.45    5.18   0
   5  11  -2  104.86    4.49   0
   5  11  -2  103.13    4.15   0
  -4  11   2   28.19    6.07   0
   4  11  -2   32.92    4.73   0
  -4  11   2   26.69    4.76   0
   4  11  -2   29.32    3.79   0
   4  11  -2   27.03    3.77   0
  -4  11   2   31.51    3.69   0
  -4  11   2   33.11    5.80   0
  -3  11   2  574.19    8.17   0
   3  11  -2  576.10    6.93   0
   3  11  -2  553.42    6.11   0
  -3  11   2  537.17    6.18   0
  -3  11   2  561.55    8.12   0
   3  11  -2  503.59    6.54   0
  -3  11   2  544.12    7.09   0
  -2  11   2   34.83    3.92   0
  -2  11   2   30.22    3.90   0
   2  11  -2   28.58    3.79   0
   2  11  -2   38.01    4.75   0
  -2  11   2   31.20    4.59   0
   2  11  -2   32.11    3.75   0
  -2  11   2   23.43    3.91   0
  -1  11   2  262.52    5.09   0
   1  11  -2  263.03    6.26   0
  -1  11   2  245.80    5.72   0
  -1  11   2  263.95    5.93   0
   1  11  -2  278.93    5.04   0
   1  11  -2  270.40    6.15   0
  -1  11   2  249.86    5.22   0
   1  11  -2  245.11    4.95   0
   0  11   2  116.93    4.44   0
   0  11  -2  109.83    5.15   0
   0  11   2   98.06    5.06   0
   0  11  -2  102.49    4.94   0
   0  11  -2  106.09    4.12   0
   0  11   2  110.88    4.14   0
   0  11   2  103.95    4.71   0
   0  11  -2  114.60    5.23   0
  -1  11  -2    7.15    4.51   0
   1  11   2    3.71    4.37   0
   1  11   2    9.00    4.54   0
  -1  11  -2    2.40    3.51   0
   1  11   2    3.45    3.48   0
  -1  11  -2    5.49    4.38   0
  -1  11  -2    2.90    3.67   0
   2  11   2   23.30    4.64   0
   2  11   2   17.26    3.53   0
  -2  11  -2   14.00    4.49   0
  -2  11  -2   20.50    4.48   0
  -2  11  -2   17.63    4.67   0
   2  11   2   12.38    3.62   0
  -2  11  -2   13.35    4.67   0
   3  11   2   87.22    4.85   0
   3  11   2   93.20    5.18   0
  -3  11  -2   92.42    5.23   0
  -3  11  -2   93.35    5.07   0
   3  11   2   91.75    4.04   0
  -3  11  -2  108.25    5.95   0
  -3  11  -2   98.35    4.44   0
   4  11   2   99.52    4.46   0
  -4  11  -2   98.65    6.98   0
  -4  11  -2   89.46    6.49   0
  -4  11  -2   96.41    4.17   0
  -4  11  -2   92.80    4.46   0
   4  11   2   90.29    4.00   0
   4  11   2   93.86    4.03   0
   5  11   2   88.15    4.24   0
   5  11   2   92.86    5.37   0
  -5  11  -2   87.15    5.47   0
   5  11   2   96.69    4.07   0
   6  11   2  129.12    4.19   0
   6  11   2  125.93    4.20   0
  -6  11  -2  113.56    4.74   0
   6  11   2  109.14    5.44   0
  -7  11  -2   54.99    5.14   0
  -7 -11  -2   66.83    4.18   0
   7  11   2   56.43    3.94   0
   7  11   2   52.70    2.96   0
   7  11   2   68.52    4.33   0
   8  11   2   11.52    3.61   0
  -8 -11  -2    5.56    3.93   0
   8  11   2   10.47    3.57   0
  -8  11  -2    6.53    3.87   0
   8  11   2   12.15    4.96   0
   9  11   2   -0.91    3.46   0
   9  11   2   -1.06    3.54   0
  -9  11  -2    4.05    4.11   0
   9  11   2    5.02    5.01   0
  -9 -11  -2    1.15    3.88   0
 -10  11  -2  220.09    5.65   0
  10  11   2  232.54    5.79   0
 -10 -11  -2  226.77    5.59   0
  10  11   2   60.20    3.58   0
  11  11   2    4.43    3.42   0
  11  11   2   28.05    4.46   0
 -11  11  -2   32.25    4.40   0
 -11 -11  -2   25.73    4.23   0
  10  12  -2    0.53    3.79   0
 -10 -12   2   -1.32    3.97   0
 -10  12   2   -1.84    4.24   0
  -9  12   2   11.96    4.12   0
   9  12  -2    6.36    4.91   0
   9  12  -2    4.67    3.77   0
   9  12  -2    9.60    3.70   0
  -9 -12   2    3.37    4.74   0
  -8  12   2  167.11    5.28   0
   8  12  -2  153.60    4.63   0
   8  12  -2  162.68    6.14   0
   8  12  -2  167.31    4.69   0
   7  12  -2    6.39    3.64   0
  -7  12   2    7.22    3.95   0
   7  12  -2    6.05    2.50   0
   7  12  -2    7.30    4.98   0
   6  12  -2    9.96    3.93   0
   6  12  -2    8.86    3.69   0
  -6  12   2   13.40    3.98   0
   6  12  -2    5.43    3.65   0
  -5  12   2   90.21    4.16   0
  -5  12   2   86.18    4.40   0
   5  12  -2   89.53    5.36   0
   5  12  -2   76.83    4.12   0
   5  12  -2   80.19    4.33   0
  -4  12   2  110.95    6.54   0
   4  12  -2   99.36    4.22   0
  -4  12   2   97.18    4.25   0
   4  12  -2  117.06    5.50   0
  -4  12   2  104.17    5.49   0
  -4  12   2  103.78    6.43   0
   4  12  -2  114.57    4.40   0
  -3  12   2   61.42    4.15   0
   3  12  -2   72.63    4.17   0
   3  12  -2   74.47    4.34   0
  -3  12   2   71.20    5.03   0
   3  12  -2   83.01    4.09   0
  -3  12   2   73.32    5.32   0
  -3  12   2   76.86    5.78   0
  -2  12   2  402.41    5.83   0
  -2  12   2  376.04    7.21   0
   2  12  -2  373.18    6.39   0
   2  12  -2  375.74    7.15   0
   2  12  -2  378.88    5.59   0
  -2  12   2  357.13    6.65   0
  -2  12   2  364.66    6.94   0
   2  12  -2  382.59    7.30   0
  -1  12   2   18.58    4.56   0
  -1  12   2   15.31    4.75   0
  -1  12   2   12.90    3.84   0
   1  12  -2   18.60    4.77   0
   1  12  -2   17.56    3.78   0
  -1  12   2   15.92    3.82   0
   1  12  -2   14.99    4.77   0
   1  12  -2    7.19    4.46   0
   0  12   2   11.78    3.64   0
   0  12  -2   14.37    4.39   0
   0  12  -2   12.56    3.48   0
   0  12  -2   12.05    4.58   0
   0  12  -2   17.04    4.59   0
   0  12   2   12.58    4.69   0
   0  12   2   14.77    4.57   0
   0  12   2   10.02    3.77   0
   1  12   2    9.77    3.91   0
   1  12   2    9.38    3.59   0
  -1  12  -2    5.94    4.54   0
  -1  12  -2    5.97    4.53   0
  -1  12  -2    7.36    4.58   0
   1  12   2    5.54    3.64   0
  -1  12  -2    8.28    3.75   0
  -2  12  -2   30.60    4.76   0
  -2  12  -2   32.72    4.04   0
  -2  12  -2   35.13    4.84   0
   2  12   2   32.11    3.79   0
   2  12   2   40.49    4.03   0
   2  12   2   32.26    3.78   0
  -2  12  -2   35.92    4.05   0
   3  12   2  133.69    5.53   0
  -3  12  -2  116.45    5.69   0
  -3  12  -2  125.99    4.72   0
   3  12   2  131.61    4.44   0
  -3  12  -2  117.15    4.63   0
   3  12   2  128.34    4.42   0
  -3  12  -2  131.15    6.45   0
   4  12   2  251.50    4.97   0
  -4  12  -2  264.03    5.38   0
   4  12   2  293.23    5.04   0
  -4  12  -2  254.01    8.62   0
   4  12   2  293.21    5.53   0
  -4  12  -2  289.11    8.71   0
  -4  12  -2  250.36    6.33   0
   5  12   2   54.99    4.01   0
  -5  12  -2   50.61    4.35   0
   5  12   2   56.05    4.26   0
  -5  12  -2   46.97    5.08   0
   5  12   2   53.47    3.88   0
  -6  12  -2  256.48    5.67   0
   6  12   2  257.49    5.01   0
   6  12   2  265.23    4.85   0
   6  12   2  248.97    6.28   0
   7  12   2   13.55    3.60   0
   7  12   2   16.55    4.09   0
  -7  12  -2   14.75    4.99   0
   7  12   2    9.12    3.71   0
  -8  12  -2   58.61    4.62   0
   8  12   2   58.45    3.02   0
   8  12   2   50.35    3.00   0
   8  12   2   56.04    4.44   0
   9  12   2    7.02    3.69   0
  -9 -12  -2    8.31    4.09   0
  -9  12  -2   13.50    4.09   0
   9  12   2   13.18    4.17   0
   9  12   2    7.52    3.52   0
  -7  13   2   16.80    4.11   0
   7  13  -2   16.65    4.26   0
   7  13  -2   10.08    3.83   0
  -7  13   2   18.44    3.98   0
   7  13  -2   12.04    3.85   0
   6  13  -2   92.76    4.27   0
  -6  13   2   84.88    4.46   0
   6  13  -2   75.52    5.66   0
   6  13  -2   69.91    4.23   0
  -6  13   2   74.63    4.61   0
   5  13  -2   20.79    4.15   0
   5  13  -2   16.72    3.77   0
  -5  13   2   15.65    3.89   0
   5  13  -2   26.49    3.80   0
  -5  13   2   10.50    4.08   0
   4  13  -2  156.99    4.77   0
  -4  13   2  150.84    7.54   0
  -4  13   2  147.48    7.96   0
  -4  13   2  129.77    5.80   0
   4  13  -2  162.56    4.89   0
   4  13  -2  166.13    5.24   0
  -4  13   2  151.69    4.95   0
  -3  13   2    0.07    4.84   0
   3  13  -2    3.24    4.66   0
   3  13  -2   -0.31    4.70   0
  -3  13   2    0.66    4.70   0
   3  13  -2    2.51    3.69   0
  -3  13   2    4.79    3.81   0
  -3  13   2    3.93    3.80   0
   3  13  -2    1.89    3.79   0
  -2  13   2   23.07    4.74   0
   2  13  -2   29.45    4.94   0
  -2  13   2   25.12    4.92   0
   2  13  -2   24.51    4.85   0
   2  13  -2   25.61    3.88   0
  -2  13   2   30.25    3.98   0
   2  13  -2   28.61    3.80   0
  -2  13   2   26.25    3.91   0
  -1  13   2   28.37    4.05   0
   1  13  -2   33.50    5.02   0
   1  13  -2   24.18    3.90   0
  -1  13   2   25.73    4.80   0
  -1  13   2   25.78    4.74   0
  -1  13   2   31.25    4.85   0
   1  13  -2   28.25    4.85   0
   1  13  -2   23.45    4.80   0
   0  13   2  118.47    4.55   0
   0  13  -2  126.74    4.70   0
   0  13   2  112.94    5.41   0
   0  13   2  116.62    4.63   0
   0  13  -2  111.87    4.54   0
   0  13  -2  113.12    5.31   0
   0  13   2  113.56    5.40   0
   0  13  -2  117.46    5.72   0
  -1  13  -2   31.27    4.78   0
   1  13   2   30.39    4.76   0
  -1  13  -2   25.28    4.74   0
  -1  13  -2   33.99    4.90   0
   1  13   2   35.38    3.87   0
   1  13   2   30.76    4.09   0
  -1  13  -2   34.71    4.73   0
   1  13   2   28.43    4.60   0
  -2  13  -2    3.67    4.52   0
  -2  13  -2    2.46    4.45   0
  -2  13  -2    6.35    4.64   0
  -2  13  -2   -0.52    4.70   0
   2  13   2    2.97    3.56   0
   2  13   2    0.40    3.64   0
   2  13   2    1.48    4.65   0
   3  13   2   24.04    4.59   0
  -3  13  -2   18.44    4.81   0
  -3  13  -2   18.63    4.99   0
  -3  13  -2   21.43    5.02   0
  -3  13  -2   24.65    4.85   0
   3  13   2   19.96    4.68   0
   3  13   2   23.42    3.88   0
   4  13   2   19.18    4.83   0
  -4  13  -2   16.08    6.41   0
  -4  13  -2   15.56    4.89   0
   4  13   2   20.26    4.03   0
  -4  13  -2   17.60    6.36   0
   4  13   2   18.76    3.87   0
  -4  13  -2   13.97    4.84   0
  -5  13  -2    9.00    4.86   0
   5  13   2   10.11    3.78   0
  -5  13  -2    6.75    4.67   0
   5  13   2    8.92    4.89   0
   5  13   2    6.83    3.69   0
   6  13   2    8.83    3.82   0
  -6  13  -2   12.12    4.02   0
   6  13   2   10.74    2.72   0
   6  13   2    9.86    4.18   0
  -6  13  -2   10.03    5.00   0
   7  13   2    5.80    3.88   0
   7  13   2    5.49    3.89   0
   7  13   2    2.94    4.10   0
  -7  13  -2    3.48    5.04   0
  -4  14   2   -3.33    3.84   0
  -4  14   2    0.32    3.86   0
   4  14  -2   -1.21    4.92   0
  -4  14   2    2.69    6.54   0
   4  14  -2   -0.42    4.76   0
  -4  14   2    1.87    6.25   0
   4  14  -2    0.99    3.76   0
   4  14  -2    2.52    4.82   0
  -3  14   2    5.57    4.80   0
  -3  14   2    1.26    3.96   0
  -3  14   2    0.59    4.92   0
   3  14  -2    3.15    4.71   0
  -3  14   2    2.99    4.77   0
   3  14  -2    2.36    3.92   0
   3  14  -2   -0.30    3.95   0
   3  14  -2    1.94    4.77   0
   2  14  -2   59.17    5.43   0
  -2  14   2   65.83    5.51   0
   2  14  -2   59.88    5.32   0
  -2  14   2   64.63    5.37   0
   2  14  -2   55.28    4.33   0
   2  14  -2   62.37    5.42   0
  -2  14   2   57.07    5.29   0
  -2  14   2   58.90    5.38   0
  -1  14   2    3.61    4.59   0
  -1  14   2    3.09    3.87   0
  -1  14   2    3.34    4.65   0
   1  14  -2    4.61    4.70   0
  -1  14   2    1.18    4.67   0
   1  14  -2    3.00    4.78   0
   1  14  -2    1.07    4.66   0
   1  14  -2    1.44    3.87   0
   0  14   2    5.64    3.75   0
   0  14   2    6.98    4.67   0
   0  14   2    5.30    4.88   0
   0  14  -2    8.68    4.73   0
   0  14  -2    3.22    4.81   0
   0  14   2    7.68    4.63   0
   0  14  -2    7.53    4.74   0
   0  14  -2    7.46    3.84   0
  -1  14  -2   24.47    4.99   0
  -1  14  -2   30.15    5.03   0
   1  14   2   30.91    4.84   0
  -1  14  -2   31.24    4.21   0
  -1  14  -2   25.35    5.01   0
   1  14   2   34.26    4.10   0
   1  14   2   27.10    4.83   0
   1  14   2   28.11    4.99   0
  -2  14  -2   -0.32    4.72   0
  -2  14  -2    2.70    4.83   0
  -2  14  -2    2.22    4.80   0
   2  14   2    8.44    4.89   0
   2  14   2    5.99    4.65   0
  -2  14  -2    2.96    4.71   0
   2  14   2    7.36    3.75   0
   2  14   2    3.74    3.81   0
   3  14   2   24.72    3.98   0
   3  14   2   17.76    5.05   0
  -3  14  -2   16.61    4.95   0
  -3  14  -2   14.06    5.86   0
  -3  14  -2   17.05    4.14   0
   3  14   2   21.64    3.90   0
  -3  14  -2   15.97    5.80   0
  -4  14  -2    0.34    3.92   0
  -4  14  -2    0.98    7.12   0
   4  14   2    4.91    3.97   0
   4  14   2   -2.37    4.05   0
   4  14   2   -0.18    3.80   0
  -4  14  -2    3.03    7.02   0
  -4  14  -2    3.28    5.00   0
 -17   0   3   64.39    4.17   0
  17   0  -3   72.86    4.18   0
  17   0  -3   70.63    4.46   0
  17   0  -3   71.96    4.25   0
  16   0  -3    2.68    3.62   0
 -16   0   3   -4.30    3.64   0
  16   0  -3    1.83    3.82   0
  16   0  -3    6.07    3.78   0
  15   0  -3  129.35    4.22   0
  15   0  -3  116.39    4.51   0
  15   0  -3  126.58    4.36   0
 -15   0   3  123.28    4.30   0
 -14   0   3    4.71    3.77   0
  14   0  -3    2.26    3.54   0
  14   0  -3   -2.15    3.60   0
  14   0  -3   -6.41    3.88   0
 -13   0   3    8.11    3.75   0
  13   0  -3    2.13    3.66   0
  13   0  -3    7.43    3.90   0
  13   0  -3    2.98    3.76   0
  12   0  -3    0.72    3.61   0
 -12   0   3    4.27    3.96   0
  12   0  -3   -6.52    2.78   0
  12   0  -3   -0.37    3.49   0
  11   0  -3   31.47    3.73   0
  11   0  -3   29.87    3.03   0
 -11   0   3   29.49    3.15   0
  11   0  -3   32.14    4.48   0
  10   0  -3    0.99    3.78   0
  10   0  -3    4.21    3.63   0
 -10   0   3    5.27    4.23   0
  10   0  -3   -0.32    4.13   0
   9   0  -3 3391.71   11.01   0
  -9   0   3 3361.31   11.18   0
   9   0  -3 3139.74   11.94   0
   8   0  -3    7.63    5.03   0
  -8   0   3    3.06    4.90   0
   8   0  -3   -0.93    3.23   0
  -8   0   3   -1.12    4.68   0
  -7   0   3 3418.55   12.84   0
   7   0  -3 3449.25   13.03   0
   7   0  -3 3442.34   11.90   0
  -7   0   3 3428.22   11.99   0
  -6   0   3    3.17    5.07   0
   6   0  -3    1.48    5.03   0
  -6   0   3    2.75    4.25   0
   6   0  -3    2.58    4.63   0
  -5   0   3  920.51    9.32   0
  -5   0   3  899.48    8.61   0
   5   0  -3  917.67    8.55   0
   5   0  -3  920.46    8.73   0
   4   0  -3    4.75    4.79   0
  -4   0   3   -0.02    6.99   0
   4   0  -3    1.58    5.91   0
  -4   0   3    1.50    6.80   0
   3   0  -3 4679.76   20.85   0
  -3   0   3 4702.37   19.77   0
   3   0  -3 4714.07   19.79   0
  -2   0   3   -2.08    8.06   0
   2   0  -3    3.69    8.36   0
  -2   0   3    1.58    8.17   0
   2   0  -3    5.41    8.67   0
  -1   0   3   16.85    9.30   0
   1   0  -3   13.23    9.73   0
   0   0   3    1.39    8.85   0
   0   0  -3    6.09    9.30   0
   0   0   3    3.47    9.79   0
   0   0  -3    1.13    9.58   0
  -2   0  -3    3.25    7.67   0
  -2   0  -3    5.93    7.45   0
   2   0   3    3.79    7.95   0
   2   0   3    0.07    7.36   0
   3   0   3 1800.48   12.82   0
   3   0   3 1809.46   12.43   0
  -3   0  -3 1830.58   12.62   0
  -3   0  -3 1862.17   12.59   0
  -4   0  -3    2.86    5.15   0
  -4   0  -3    0.90    5.65   0
   4   0   3    1.48    5.99   0
   4   0   3    3.25    6.28   0
   6   0   3   -0.77    3.28   0
   6   0   3   -1.49    4.30   0
  -6   0  -3    3.00    4.55   0
  -6   0  -3   -1.57    4.27   0
   7   0   3 1107.88    8.29   0
   7   0   3 1090.86    6.62   0
  -7   0  -3 1105.16    7.37   0
  -8   0  -3    0.47    4.30   0
   8   0   3   -1.41    4.41   0
   8   0   3    0.38    3.78   0
   8   0   3    2.44    3.69   0
   9   0   3  185.96    4.43   0
   9   0   3  190.32    4.28   0
  -9   0  -3  191.71    4.75   0
   9   0   3  183.99    3.83   0
  10   0   3   -3.10    3.64   0
  10   0   3    1.19    3.74   0
 -10   0  -3   -1.43    2.84   0
  10   0   3   -4.56    4.22   0
 -11   0  -3  495.39    5.35   0
  11   0   3  503.04    6.32   0
  11   0   3  509.51    5.61   0
  11   0   3  485.74    6.02   0
  12   0   3   -0.83    3.62   0
 -12   0  -3   -3.24    2.60   0
  12   0   3    3.11    3.67   0
  12   0   3    6.97    3.86   0
 -13   0  -3  386.27    4.98   0
  13   0   3  422.97    5.17   0
  13   0   3  383.23    5.95   0
  13   0   3  402.29    5.47   0
  14   0   3    2.52    3.64   0
 -14   0  -3    3.15    3.65   0
  14   0   3    4.61    3.67   0
  14   0   3    6.76    3.71   0
  15   0   3  233.89    4.63   0
  15   0   3  236.64    4.92   0
  15   0   3  221.33    4.82   0
 -15   0  -3  224.04    4.61   0
  16   0   3    3.25    3.94   0
  16   0   3    2.78    3.81   0
 -16   0  -3   -2.11    3.81   0
  16   0   3    1.87    3.87   0
  17   0   3   40.32    4.22   0
  17   0   3   32.48    4.06   0
  17   0   3   36.34    4.23   0
 -17   0  -3    5.74    3.63   0
  17   1  -3   -2.66    3.88   0
 -17   1   3    3.83    3.82   0
  17   1  -3   10.64    3.91   0
  17   1  -3    8.12    3.92   0
 -17  -1   3    6.97    3.87   0
  17  -1  -3   11.35    4.52   0
  17  -1  -3    6.80    4.87   0
  17  -1  -3   11.70    3.85   0
  16  -1  -3   22.02    3.88   0
  16   1  -3   29.81    3.94   0
  16   1  -3   32.08    3.76   0
  16  -1  -3   25.43    4.81   0
  16   1  -3   34.08    3.84   0
  16  -1  -3   26.12    3.92   0
 -16  -1   3   14.26    3.80   0
 -16   1   3   21.57    3.95   0
  15   1  -3   69.10    4.00   0
 -15  -1   3   66.94    4.15   0
 -15   1   3   69.49    3.94   0
  15   1  -3   76.60    3.92   0
  15  -1  -3   67.03    4.93   0
  15   1  -3   70.46    4.15   0
  15  -1  -3   69.37    4.03   0
  15  -1  -3   67.25    3.89   0
  14   1  -3   69.81    3.79   0
  14   1  -3   72.17    4.69   0
  14  -1  -3   70.27    3.90   0
 -14   1   3   72.15    3.07   0
 -14  -1   3   76.84    4.06   0
  14  -1  -3   73.99    4.12   0
  14   1  -3   79.18    4.04   0
  14  -1  -3   77.41    4.84   0
 -13   1   3    1.93    3.93   0
  13   1  -3    6.32    3.56   0
  13  -1  -3    7.38    3.85   0
 -13  -1   3    6.54    3.77   0
  13   1  -3   11.47    3.88   0
  13   1  -3    8.49    3.61   0
  13  -1  -3    6.73    4.35   0
  13  -1  -3    7.37    3.89   0
  12   1  -3   21.31    3.77   0
  12  -1  -3   14.48    4.61   0
 -12   1   3   15.27    3.98   0
 -12  -1   3   15.49    3.89   0
  12   1  -3   19.16    4.05   0
  12  -1  -3   19.71    3.54   0
  12   1  -3   17.23    3.62   0
  12  -1  -3   17.03    3.98   0
  11  -1  -3   25.39    4.54   0
  11  -1  -3   27.71    3.03   0
  11  -1  -3   29.09    3.60   0
 -11  -1   3   23.75    4.25   0
  11   1  -3   26.89    4.29   0
  11   1  -3   25.67    3.74   0
 -11   1   3   26.64    4.28   0
  11   1  -3   22.60    3.89   0
 -10   1   3   23.76    4.35   0
  10   1  -3   17.38    3.70   0
  10  -1  -3   13.33    4.13   0
  10   1  -3   10.95    3.68   0
  10  -1  -3   16.36    3.75   0
 -10  -1   3   10.20    4.21   0
  10   1  -3   16.52    3.01   0
  10  -1  -3   14.82    3.90   0
   9  -1  -3 1811.61   10.62   0
   9   1  -3 1812.83    8.69   0
  -9  -1   3 1798.21    8.75   0
   9  -1  -3 1806.33    8.50   0
   9  -1  -3 1847.23   10.04   0
  -9   1   3 1821.71    8.77   0
   9   1  -3 1779.86    8.68   0
   8  -1  -3  346.56    5.54   0
   8   1  -3  336.11    5.50   0
  -8  -1   3  326.58    4.54   0
  -8  -1   3  324.70    5.21   0
   8  -1  -3  348.21    6.60   0
   8   1  -3  329.34    5.22   0
  -8   1   3  345.17    5.64   0
  -7  -1   3 1297.46    7.57   0
   7   1  -3 1362.48    8.49   0
  -7  -1   3 1346.75    8.33   0
  -7   1   3 1336.64    9.63   0
   7  -1  -3 1359.16    7.45   0
   7  -1  -3 1374.92   10.02   0
  -7   1   3 1362.23    8.25   0
   7   1  -3 1357.04    8.40   0
  -6   1   3   44.45    5.18   0
  -6  -1   3   52.55    5.19   0
  -6   1   3   48.87    4.55   0
   6  -1  -3   48.95    5.05   0
  -6  -1   3   47.59    4.53   0
   6   1  -3   48.19    5.19   0
   6   1  -3   46.66    4.70   0
   6  -1  -3   50.76    5.60   0
  -5  -1   3  712.31    7.58   0
  -5  -1   3  711.02    8.12   0
   5   1  -3  699.57    8.07   0
  -5   1   3  706.39    8.57   0
   5  -1  -3  732.45    7.76   0
  -5   1   3  719.49    7.76   0
   5  -1  -3  719.93    9.52   0
   5   1  -3  681.69    7.65   0
  -4  -1   3   42.15    6.55   0
  -4   1   3   39.07    6.59   0
   4   1  -3   35.76    6.36   0
  -4  -1   3   45.22    5.88   0
   4  -1  -3   39.41    7.82   0
   4   1  -3   47.48    5.99   0
   4  -1  -3   35.49    6.61   0
  -4   1   3   37.79    6.10   0
   2   1  -3  282.93   12.27   0
  -2  -1   3  281.83    9.01   0
   2   1  -3  281.27    9.27   0
  -2   1   3  278.27    9.32   0
  -2  -1   3  278.29   10.43   0
   2  -1  -3  251.13   10.35   0
  -2   1   3  259.34   11.66   0
   2  -1  -3  279.11    9.44   0
   1   1  -3  481.81   15.84   0
   1  -1  -3  429.02   11.63   0
  -1   1   3  431.16   11.45   0
  -1  -1   3  479.66   15.79   0
  -1  -1   3  473.08   10.83   0
   1   1  -3  458.07    9.15   0
   0   1   3 4451.61   22.93   0
   0  -1  -3 4411.39   22.72   0
   0  -1   3 4164.28   23.43   0
   0  -1  -3 4320.91   23.01   0
   0   1  -3 4086.09   23.53   0
   0   1   3 4323.20   22.79   0
   1   1   3   17.51    8.61   0
   1  -1   3   16.68   10.99   0
   1   1   3   14.05    7.86   0
  -1  -1  -3   18.50    5.71   0
  -1  -1  -3   18.24    8.38   0
   1  -1   3   15.26    8.76   0
  -1   1  -3   18.81    8.78   0
  -1   1  -3   18.15   10.79   0
  -2  -1  -3   32.76    7.87   0
   2   1   3   31.47    8.08   0
  -2  -1  -3   34.96    7.24   0
   2  -1   3   28.75    8.40   0
   2   1   3   36.33    7.07   0
   2  -1   3   31.30   10.06   0
  -2   1  -3   32.69    8.08   0
  -2   1  -3   37.33    9.99   0
   3  -1   3 1344.22   12.56   0
   3  -1   3 1397.80   11.61   0
  -3   1  -3 1419.11   13.40   0
   3   1   3 1413.49   11.35   0
  -3  -1  -3 1424.72   10.75   0
   3   1   3 1373.97   10.38   0
  -3   1  -3 1411.66   11.64   0
  -3  -1  -3 1431.09   11.22   0
   4   1   3   92.71    4.60   0
  -4   1  -3   88.49    4.62   0
   4  -1   3   90.61    6.22   0
  -4   1  -3   92.87    5.93   0
   4   1   3   98.57    5.44   0
  -4  -1  -3  105.03    5.42   0
  -4  -1  -3   94.14    6.02   0
   4  -1   3   91.62    5.88   0
   5   1   3  137.33    5.18   0
  -5  -1  -3  135.59    5.33   0
   5  -1   3  125.55    5.81   0
   5   1   3  130.05    5.60   0
  -5   1  -3  139.55    5.27   0
  -5  -1  -3  123.88    5.46   0
   5  -1   3  137.83    5.35   0
  -5   1  -3  137.30    5.73   0
  -6  -1  -3 1127.85    7.04   0
  -6  -1  -3 1161.24    7.97   0
  -6   1  -3 1163.14    9.15   0
   6  -1   3 1120.38    9.09   0
   6   1   3 1150.27    7.94   0
  -6   1  -3 1127.71    8.05   0
   6  -1   3 1146.86    8.12   0
   6   1   3 1142.82    7.89   0
   7   1   3   78.79    4.26   0
   7  -1   3   72.84    4.34   0
   7   1   3   75.22    4.29   0
  -7  -1  -3   68.84    4.53   0
  -7   1  -3   73.32    4.69   0
   7   1   3   71.38    4.72   0
   7  -1   3   68.21    4.67   0
   8  -1   3   22.59    3.91   0
   8   1   3   26.82    4.58   0
   8  -1   3   25.02    4.82   0
  -8   1  -3   23.71    4.39   0
  -8  -1  -3   22.86    4.33   0
   8   1   3   19.89    3.79   0
   8  -1   3   20.85    4.49   0
   8   1   3   24.91    3.68   0
   9   1   3  304.82    5.01   0
  -9  -1  -3  279.90    4.05   0
   9   1   3  285.94    4.70   0
   9   1   3  284.01    4.79   0
  -9   1  -3  293.08    5.13   0
   9  -1   3  296.19    5.21   0
   9  -1   3  291.13    5.80   0
   9  -1   3  283.24    5.89   0
  10  -1   3  249.42    4.89   0
  10  -1   3  255.18    4.90   0
  10   1   3  258.72    4.65   0
 -10   1  -3  255.65    4.82   0
  10   1   3  262.19    4.92   0
  10   1   3  257.74    4.67   0
  10  -1   3  259.74    4.95   0
 -10  -1  -3  257.47    4.74   0
 -11   1  -3  686.41    5.90   0
  11   1   3  688.79    6.11   0
  11  -1   3  674.30    6.31   0
  11   1   3  674.57    6.13   0
  11  -1   3  716.94    6.06   0
 -11  -1  -3  673.93    5.88   0
  11   1   3  691.48    6.13   0
  11  -1   3  681.47    6.40   0
 -12   1  -3  264.25    4.65   0
 -12  -1  -3  257.87    4.56   0
  12   1   3  273.72    4.70   0
  12   1   3  266.96    4.65   0
  12  -1   3  277.51    4.87   0
  12  -1   3  255.19    5.44   0
  12  -1   3  285.33    4.82   0
  12   1   3  279.31    4.78   0
  13  -1   3  891.00    6.35   0
 -13   1  -3  852.33    5.50   0
  13  -1   3  883.01    7.71   0
  13   1   3  857.96    6.46   0
  13   1   3  868.88    6.67   0
  13   1   3  885.52    6.38   0
 -13  -1  -3  887.39    6.27   0
  13  -1   3  846.63    6.90   0
 -14   1  -3   67.91    3.94   0
  14   1   3   82.24    4.08   0
  14   1   3   73.11    4.03   0
 -14  -1  -3   79.37    3.93   0
  14  -1   3   73.47    4.21   0
  14  -1   3   76.28    3.05   0
  14  -1   3   73.26    4.81   0
  14   1   3   75.51    4.16   0
  15   1   3   25.93    3.91   0
  15  -1   3   25.26    3.81   0
  15  -1   3   32.45    4.03   0
  15   1   3   32.69    4.05   0
  15  -1   3   28.15    3.85   0
 -15   1  -3   25.91    2.82   0
 -15  -1  -3   29.01    3.86   0
  15   1   3   32.53    3.83   0
  16   1   3    7.49    3.62   0
  16  -1   3    3.82    3.80   0
  16  -1   3    5.21    3.80   0
  16  -1   3    2.34    3.77   0
 -16   1  -3   -1.89    3.87   0
  16   1   3   -0.85    2.80   0
  16   1   3    4.73    3.81   0
 -16  -1  -3    3.13    2.70   0
  17  -1   3    6.59    4.02   0
  17   1   3    9.58    3.92   0
  17   1   3    6.40    2.90   0
 -17  -1  -3    2.13    3.80   0
  17   1   3    7.30    4.00   0
 -17   1  -3    5.02    3.65   0
  17  -1   3    4.52    4.83   0
  17  -1   3    6.21    4.74   0
  17   2  -3   17.62    3.93   0
  17  -2  -3   15.51    4.88   0
 -17  -2   3    7.74    3.88   0
  17  -2  -3   21.99    3.95   0
 -17   2   3   16.06    2.74   0
  17  -2  -3   11.33    4.60   0
  17   2  -3   13.40    3.87   0
  17   2  -3   14.91    3.87   0
  16  -2  -3   13.81    4.40   0
  16   2  -3   17.24    3.89   0
  16  -2  -3   14.40    3.92   0
  16   2  -3   19.65    3.67   0
  16  -2  -3   21.03    4.68   0
 -16   2   3    9.84    3.95   0
  16   2  -3   18.70    2.83   0
 -16  -2   3   16.10    3.75   0
  15  -2  -3    5.13    4.29   0
  15  -2  -3    5.44    3.69   0
 -15   2   3    7.07    3.79   0
  15  -2  -3    2.35    4.50   0
 -15  -2   3    5.94    3.70   0
  15   2  -3    7.63    3.61   0
  15   2  -3    3.36    3.76   0
  15   2  -3    1.80    3.59   0
  14   2  -3    9.06    3.57   0
  14  -2  -3    7.49    3.72   0
  14   2  -3   13.91    3.58   0
  14   2  -3   12.66    3.89   0
  14  -2  -3   11.90    4.64   0
 -14  -2   3    9.28    3.84   0
  14  -2  -3    7.12    3.67   0
 -14   2   3   13.21    2.65   0
  13   2  -3  163.05    3.50   0
  13  -2  -3  162.73    5.08   0
  13   2  -3  169.68    4.25   0
 -13  -2   3  161.46    4.40   0
  13   2  -3  162.57    4.18   0
  13  -2  -3  165.90    3.40   0
  13  -2  -3  164.65    5.57   0
 -13   2   3  171.53    4.35   0
 -12   2   3  318.35    4.08   0
  12   2  -3  320.39    4.89   0
  12   2  -3  326.45    4.86   0
 -12  -2   3  324.17    4.95   0
  12  -2  -3  328.31    6.16   0
  12  -2  -3  327.21    5.15   0
  12   2  -3  334.04    5.03   0
  12  -2  -3  322.45    4.77   0
  11  -2  -3   38.82    4.78   0
  11   2  -3   37.76    4.36   0
  11  -2  -3   40.14    4.10   0
  11   2  -3   39.40    3.83   0
  11  -2  -3   40.82    4.59   0
  11   2  -3   42.85    3.78   0
 -11   2   3   36.73    4.28   0
 -11  -2   3   40.62    4.17   0
 -10  -2   3    7.00    4.18   0
  10   2  -3   10.56    3.63   0
  10   2  -3   14.13    3.73   0
  10  -2  -3    4.97    2.89   0
  10   2  -3   12.31    4.30   0
  10  -2  -3   14.26    4.41   0
 -10   2   3    6.23    4.20   0
  10  -2  -3   13.09    4.20   0
   9  -2  -3  676.11    7.35   0
   9  -2  -3  685.12    6.02   0
  -9  -2   3  627.07    5.41   0
   9   2  -3  650.70    6.36   0
  -9   2   3  649.38    5.28   0
   9  -2  -3  674.41    7.62   0
   9   2  -3  661.07    6.02   0
   8   2  -3  586.26    5.82   0
  -8  -2   3  616.16    6.32   0
  -8   2   3  601.66    6.18   0
   8  -2  -3  598.65    7.80   0
   8   2  -3  598.42    6.33   0
   8  -2  -3  618.43    5.26   0
  -8  -2   3  589.67    5.77   0
   7   2  -3 3062.73   11.60   0
  -7   2   3 3095.08   11.10   0
  -7   2   3 3097.82   15.22   0
   7   2  -3 3106.64   11.07   0
   7  -2  -3 3178.92   11.10   0
  -7  -2   3 3073.88   11.06   0
   7  -2  -3 3171.67   15.62   0
  -7  -2   3 3039.91   11.65   0
  -6  -2   3  764.55    6.80   0
  -6   2   3  791.98    7.06   0
   6   2  -3  766.05    6.83   0
   6  -2  -3  790.66    7.05   0
  -6  -2   3  762.75    7.62   0
   6   2  -3  767.41    7.56   0
  -6   2   3  774.48    9.46   0
   6  -2  -3  758.91    9.73   0
  -5  -2   3  266.05    6.39   0
   5   2  -3  262.27    6.40   0
  -5   2   3  268.82    8.19   0
  -5   2   3  282.87    6.07   0
   5  -2  -3  282.15    5.98   0
   5  -2  -3  264.51    8.55   0
  -5  -2   3  271.26    5.74   0
   5   2  -3  271.97    5.82   0
  -4   2   3 1300.84   14.12   0
   4  -2  -3 1316.66    9.42   0
  -4  -2   3 1312.47    9.20   0
  -4   2   3 1285.96    8.57   0
   4   2  -3 1256.66   10.50   0
  -4  -2   3 1298.33   10.65   0
   4  -2  -3 1181.42   13.81   0
   4   2  -3 1265.81    9.14   0
  -3  -2   3   16.01    6.15   0
   3   2  -3   23.78    6.27   0
   3   2  -3   20.55    7.21   0
  -3   2   3   20.71    9.92   0
  -3   2   3   25.95    6.56   0
  -3  -2   3   18.02    8.33   0
   3  -2  -3   15.69    8.93   0
   3  -2  -3   21.97    6.47   0
  -2  -2   3  419.50   12.51   0
  -2   2   3  448.40    8.84   0
   2  -2  -3  400.28   12.05   0
   2   2  -3  426.32   13.09   0
   2   2  -3  450.54    8.83   0
  -2   2   3  387.86   12.49   0
  -2  -2   3  437.45    8.63   0
   1   2  -3  983.35   11.28   0
   1   2  -3  984.66   23.49   0
  -1  -2   3  954.55   23.06   0
  -1   2   3  936.00   12.46   0
   1  -2  -3  945.47   12.53   0
  -1  -2   3 1012.12   11.12   0
   0   2  -3 1068.38   12.43   0
   0   2   3 1093.64   11.76   0
   0  -2  -3 1106.67   11.77   0
   0   2   3 1081.48   11.52   0
   0   2  -3 1110.34   25.56   0
   0  -2   3 1094.11   12.41   0
   1   2   3 4914.91   18.73   0
   1   2   3 4834.35   19.60   0
  -1  -2  -3 4726.44   18.71   0
  -1  -2  -3 4871.09   18.64   0
  -2   2  -3   16.72    7.70   0
   2   2   3   27.24    7.05   0
  -2   2  -3   17.87    9.79   0
  -2  -2  -3   34.78    6.37   0
  -2  -2  -3   17.86    6.92   0
   2   2   3   23.20    6.44   0
   2  -2   3   10.88    7.38   0
   2  -2   3   15.09    9.49   0
  -3   2  -3  274.72    7.24   0
  -3  -2  -3  283.68    6.45   0
  -3   2  -3  272.64    9.18   0
   3   2   3  282.80    7.18   0
   3   2   3  286.46    6.44   0
  -3  -2  -3  276.01    6.99   0
   3  -2   3  246.53    9.35   0
   3  -2   3  276.41    7.36   0
   5   2   3 1650.81    9.01   0
  -5   2  -3 1605.49    9.62   0
   5  -2   3 1563.09   12.18   0
  -5  -2  -3 1697.64    9.06   0
   5   2   3 1649.82    9.59   0
  -5   2  -3 1648.62   12.32   0
   5  -2   3 1619.66    9.63   0
  -5  -2  -3 1672.22    9.50   0
   6   2   3  136.87    5.16   0
  -6   2  -3  143.60    5.69   0
   6  -2   3  131.93    5.17   0
   6   2   3  142.17    4.59   0
  -6   2  -3  135.58    5.15   0
   6  -2   3  134.73    5.33   0
  -6  -2  -3  134.20    3.80   0
   7   2   3 1313.73    7.87   0
   7  -2   3 1327.78    7.94   0
  -7   2  -3 1339.27    8.02   0
  -7  -2  -3 1361.44    7.84   0
   7  -2   3 1307.90   10.01   0
   7   2   3 1333.89    7.57   0
   7   2   3 1308.09    7.47   0
   8  -2   3  157.03    5.10   0
   8  -2   3  157.92    5.15   0
  -8   2  -3  150.10    3.74   0
   8   2   3  157.33    4.48   0
  -8  -2  -3  157.59    4.74   0
   8  -2   3  150.13    4.92   0
   8   2   3  159.51    4.27   0
   8   2   3  157.96    3.77   0
   9   2   3  169.62    4.97   0
   9  -2   3  171.36    4.93   0
   9   2   3  165.43    4.32   0
  -9  -2  -3  168.27    3.68   0
   9  -2   3  167.88    4.78   0
   9   2   3  168.63    4.38   0
   9  -2   3  164.69    4.55   0
  -9   2  -3  172.34    4.84   0
  10  -2   3  218.55    4.99   0
  10   2   3  224.34    4.96   0
  10   2   3  223.90    4.42   0
 -10  -2  -3  225.41    3.82   0
 -10   2  -3  225.78    4.90   0
  10  -2   3  219.39    4.78   0
  10  -2   3  228.98    5.51   0
  10   2   3  222.33    4.34   0
  11  -2   3   27.94    3.94   0
 -11   2  -3   28.44    4.06   0
  11  -2   3   33.23    4.17   0
  11   2   3   26.90    4.17   0
 -11  -2  -3   26.20    3.94   0
  11   2   3   27.75    3.76   0
  11   2   3   28.52    3.61   0
  11  -2   3   29.66    4.66   0
  12   2   3    4.01    4.34   0
  12  -2   3    1.10    3.56   0
  12   2   3    8.73    3.57   0
  12  -2   3    1.36    4.44   0
  12   2   3   10.67    2.76   0
 -12   2  -3    4.98    3.80   0
 -12  -2  -3    5.92    3.64   0
  12  -2   3    2.14    3.85   0
  13   2   3  102.70    4.30   0
  13  -2   3   92.17    4.84   0
 -13   2  -3   96.18    4.16   0
  13   2   3   96.98    4.11   0
  13  -2   3  105.90    4.91   0
 -13  -2  -3  104.21    4.07   0
  13  -2   3   98.51    3.24   0
  13   2   3  100.59    4.00   0
 -14   2  -3   65.12    4.03   0
  14   2   3   75.86    4.05   0
  14  -2   3   80.16    4.12   0
  14  -2   3   66.00    3.93   0
  14   2   3   70.21    3.94   0
  14  -2   3   73.37    4.95   0
  14   2   3   73.46    3.02   0
 -14  -2  -3   66.74    3.06   0
  15   2   3   62.39    3.88   0
  15  -2   3   64.66    3.99   0
  15   2   3   74.13    4.19   0
  15   2   3   65.62    4.12   0
  15  -2   3   66.50    4.80   0
 -15  -2  -3   71.02    3.08   0
 -15   2  -3   68.01    3.96   0
  15  -2   3   61.87    3.14   0
  16  -2   3   91.68    5.45   0
  16   2   3   96.17    4.29   0
  16   2   3   90.40    4.37   0
  16  -2   3   88.72    4.27   0
 -16  -2  -3   93.18    3.35   0
  16  -2   3   87.62    5.27   0
 -16   2  -3   83.36    4.13   0
  16   2   3   95.03    4.33   0
  17   2   3    4.77    3.91   0
  17  -2   3    0.16    3.82   0
  17  -2   3    2.84    3.98   0
  17   2   3   -4.33    4.08   0
 -17   2  -3    4.51    3.59   0
  17  -2   3   -8.47    4.07   0
  17   2   3   -1.84    4.03   0
 -17  -2  -3    1.05    3.95   0
  17   3  -3    2.69    3.85   0
  17  -3  -3    5.22    3.91   0
 -17   3   3    0.80    3.64   0
  17   3  -3    8.05    3.92   0
 -17  -3   3    4.11    3.98   0
  17  -3  -3    1.26    4.58   0
  17  -3  -3    1.29    4.76   0
  17   3  -3   -4.08    3.86   0
  16  -3  -3  109.58    4.31   0
 -16   3   3  112.43    4.42   0
 -16  -3   3  111.56    4.45   0
  16   3  -3   84.51    4.25   0
  16  -3  -3  101.52    5.95   0
  16   3  -3   96.33    4.17   0
  16   3  -3  101.01    3.45   0
  16  -3  -3   87.91    5.61   0
  15   3  -3  107.19    4.30   0
 -15  -3   3  110.39    4.32   0
 -15   3   3   92.65    3.19   0
  15  -3  -3  106.88    5.21   0
  15  -3  -3   99.91    5.48   0
  15   3  -3  115.05    4.24   0
  15  -3  -3  127.17    4.23   0
  15   3  -3  113.03    4.44   0
  14   3  -3  546.30    5.58   0
  14  -3  -3  557.52    5.73   0
  14  -3  -3  552.47    7.87   0
  14   3  -3  517.00    5.58   0
 -14  -3   3  518.08    4.99   0
  14  -3  -3  546.23    7.47   0
  14   3  -3  559.31    5.88   0
 -14   3   3  550.50    5.68   0
  13  -3  -3   40.07    4.72   0
  13   3  -3   45.46    3.60   0
  13   3  -3   38.58    3.57   0
  13  -3  -3   36.53    4.53   0
 -13   3   3   41.97    3.97   0
  13   3  -3   35.71    3.96   0
  13  -3  -3   30.88    4.02   0
 -13  -3   3   39.60    3.96   0
 -12  -3   3   15.67    3.87   0
 -12   3   3   13.31    3.93   0
  12  -3  -3    9.68    4.57   0
  12  -3  -3   21.04    3.96   0
  12   3  -3   18.33    3.62   0
  12   3  -3   16.29    3.99   0
  12   3  -3   13.66    3.61   0
  12  -3  -3   12.59    4.19   0
  11  -3  -3  135.22    4.37   0
 -11   3   3  126.73    4.46   0
  11  -3  -3  133.52    5.33   0
  11  -3  -3  131.38    5.50   0
  11   3  -3  134.31    3.92   0
 -11  -3   3  127.16    4.52   0
  11   3  -3  138.26    4.06   0
  11   3  -3  128.86    4.81   0
  10  -3  -3   50.59    5.02   0
  10   3  -3   53.57    3.72   0
 -10  -3   3   50.65    4.22   0
  10  -3  -3   59.01    4.11   0
 -10   3   3   53.01    4.26   0
  10   3  -3   56.13    3.69   0
  10  -3  -3   53.29    5.21   0
  10   3  -3   48.19    4.46   0
   9  -3  -3   11.95    4.16   0
   9  -3  -3   10.37    4.67   0
  -9  -3   3   10.11    4.22   0
  -9   3   3   13.57    4.40   0
   9   3  -3   13.67    4.53   0
   9  -3  -3    4.84    4.03   0
   9   3  -3   14.75    3.92   0
   8   3  -3   41.22    4.00   0
   8  -3  -3   41.46    4.26   0
   8   3  -3   37.21    4.44   0
   8  -3  -3   40.07    5.25   0
   8  -3  -3   36.99    5.74   0
  -8   3   3   39.57    4.53   0
  -8  -3   3   38.26    4.31   0
  -7  -3   3  110.37    4.25   0
   7  -3  -3  115.76    4.69   0
   7   3  -3  109.22    4.26   0
  -7   3   3  112.01    3.57   0
   7   3  -3  103.61    4.90   0
   7  -3  -3  108.17    6.87   0
  -7  -3   3  107.23    4.75   0
   6  -3  -3  159.02    7.84   0
   6   3  -3  172.33    5.62   0
  -6   3   3  173.36    7.35   0
   6  -3  -3  178.96    4.94   0
  -6  -3   3  170.34    5.48   0
  -6   3   3  179.79    5.22   0
  -6  -3   3  166.88    3.68   0
   6   3  -3  161.42    4.64   0
  -5  -3   3  614.41    7.34   0
   5  -3  -3  628.33    5.81   0
   5  -3  -3  540.94   11.62   0
  -5   3   3  626.17    6.78   0
  -5   3   3  618.30   11.58   0
  -5  -3   3  621.66    6.39   0
   5   3  -3  628.27    7.41   0
   5   3  -3  617.37    6.44   0
  -4   3   3   37.34    7.12   0
   4   3  -3   42.25    5.50   0
  -4   3   3   42.54    5.38   0
   4  -3  -3   33.67    7.35   0
   4  -3  -3   44.60    5.31   0
  -4  -3   3   35.99    5.22   0
  -4  -3   3   36.64    4.76   0
   4   3  -3   37.66    4.85   0
  -3  -3   3  100.88    7.38   0
   3   3  -3  100.62    7.90   0
  -3  -3   3  104.56    5.58   0
  -3   3   3  105.99    5.99   0
  -3   3   3   93.75    8.67   0
   3  -3  -3   97.18    8.30   0
   3   3  -3   92.67    5.59   0
  -1   3   3  250.27    7.35   0
   1   3  -3  265.03   12.36   0
   1   3  -3  261.19    7.13   0
  -1  -3   3  267.46    6.89   0
  -1  -3   3  249.19   11.09   0
   1  -3  -3  255.94    7.27   0
   0   3   3 4740.22   17.89   0
  -1  -3  -3 1817.21   11.33   0
  -1   3  -3 1799.35   16.44   0
   1   3   3 1800.64   11.17   0
   1  -3   3 1805.47   13.93   0
   1  -3   3 1828.87   16.41   0
  -1   3  -3 1723.73   14.35   0
  -1  -3  -3 1796.91   11.80   0
   1   3   3 1829.08   11.95   0
   2  -3   3  283.24    7.40   0
  -2   3  -3  260.23    9.21   0
   2   3   3  289.13    6.97   0
   2  -3   3  282.90    9.05   0
   2   3   3  296.55    6.50   0
  -2  -3  -3  284.42    6.82   0
  -2  -3  -3  297.39    6.44   0
  -2   3  -3  276.13    7.70   0
   3  -3   3   65.43    7.74   0
   3   3   3   74.17    5.90   0
  -3  -3  -3   69.53    5.71   0
  -3   3  -3   65.21    7.00   0
   3  -3   3   70.13    5.64   0
  -3  -3  -3   75.37    5.04   0
  -3   3  -3   69.53    6.93   0
   3   3   3   67.03    5.09   0
  -4   3  -3   10.25    5.14   0
   4   3   3    5.99    5.18   0
  -4  -3  -3   12.97    4.40   0
  -4   3  -3    8.94    5.51   0
   4   3   3    8.24    4.35   0
  -4  -3  -3   11.40    3.61   0
   4  -3   3    7.34    5.12   0
   4  -3   3    5.81    6.86   0
   5  -3   3   79.56    5.24   0
   5   3   3   80.51    3.27   0
  -5   3  -3   78.75    5.30   0
  -5   3  -3   84.91    6.73   0
   5  -3   3   68.87    6.32   0
   5   3   3   82.40    5.02   0
  -5  -3  -3   84.88    4.89   0
  -6   3  -3  160.41    5.27   0
   6   3   3  153.37    4.47   0
   6   3   3  152.47    4.98   0
  -6   3  -3  156.65    6.20   0
   6  -3   3  136.37    6.41   0
   6  -3   3  163.13    5.05   0
   6   3   3  149.13    4.41   0
  -6  -3  -3  155.38    4.88   0
  -7   3  -3   16.82    4.35   0
   7   3   3   20.17    4.32   0
   7  -3   3   18.87    4.35   0
   7   3   3   23.78    3.66   0
   7   3   3   18.62    3.76   0
  -7  -3  -3   19.25    4.11   0
   7  -3   3   16.62    5.76   0
   8  -3   3   63.37    5.36   0
   8   3   3   68.99    3.37   0
   8   3   3   68.01    3.97   0
  -8   3  -3   67.88    4.69   0
   8  -3   3   71.29    4.63   0
   8   3   3   71.29    3.99   0
   8  -3   3   65.09    5.23   0
  -8  -3  -3   71.75    4.43   0
  -9   3  -3  229.31    5.01   0
   9   3   3  228.67    4.49   0
   9  -3   3  229.46    4.93   0
   9  -3   3  233.09    5.73   0
   9  -3   3  223.06    5.91   0
   9   3   3  237.09    4.42   0
   9   3   3  236.77    4.97   0
  -9  -3  -3  231.26    4.76   0
  10  -3   3  337.74    6.39   0
  10   3   3  361.56    4.78   0
  10   3   3  349.13    4.74   0
  10  -3   3  364.87    6.33   0
  10   3   3  357.21    5.36   0
 -10   3  -3  365.30    5.25   0
  10  -3   3  362.84    4.30   0
 -10  -3  -3  339.61    5.19   0
  11  -3   3  257.48    5.81   0
 -11   3  -3  283.53    4.93   0
  11   3   3  268.82    3.71   0
  11   3   3  278.23    5.11   0
  11  -3   3  289.08    6.05   0
  11  -3   3  275.70    5.01   0
  11   3   3  263.75    3.70   0
 -11  -3  -3  279.87    4.94   0
  12  -3   3  874.40    8.67   0
  12   3   3  845.82    6.26   0
 -12   3  -3  829.52    6.38   0
  12  -3   3  857.71    6.36   0
  12  -3   3  790.05    8.20   0
  12   3   3  816.81    6.40   0
 -12  -3  -3  807.50    6.33   0
  12   3   3  849.67    6.25   0
 -13  -3  -3   59.79    4.03   0
  13  -3   3   71.32    4.82   0
  13   3   3   70.53    3.76   0
  13  -3   3   61.53    4.83   0
  13   3   3   68.35    4.36   0
  13   3   3   65.54    3.89   0
  13  -3   3   65.14    3.06   0
 -13   3  -3   63.87    4.02   0
  14   3   3    8.88    3.60   0
  14   3   3   13.30    3.67   0
  14  -3   3   14.94    4.46   0
  14  -3   3   12.59    3.83   0
 -14   3  -3   16.06    3.65   0
  14  -3   3   15.30    4.43   0
 -14  -3  -3   13.46    3.77   0
  14   3   3   17.83    3.91   0
  15  -3   3   35.12    4.66   0
  15   3   3   35.21    3.72   0
 -15  -3  -3   28.35    3.92   0
  15  -3   3   37.06    3.78   0
  15  -3   3   27.78    4.71   0
  15   3   3   29.72    3.00   0
 -15   3  -3   26.82    3.75   0
  15   3   3   28.80    3.82   0
  16   3   3   98.11    4.33   0
  16  -3   3   96.51    4.15   0
  16  -3   3   93.44    5.48   0
  16   3   3  102.67    4.16   0
 -16  -3  -3   91.07    4.29   0
  16   3   3  106.86    4.38   0
  16  -3   3   82.99    5.36   0
 -16   3  -3   40.20    3.84   0
  17   4  -3    0.51    4.08   0
  17  -4  -3    3.86    5.61   0
  17  -4  -3    1.98    5.45   0
 -17  -4   3    3.12    3.99   0
 -17   4   3   -0.17    2.57   0
  17  -4  -3   -3.12    3.88   0
  17   4  -3   -3.05    3.90   0
  17   4  -3   -4.56    3.82   0
  16   4  -3   23.10    3.81   0
  16  -4  -3   22.11    5.40   0
  16  -4  -3   25.71    4.00   0
  16   4  -3   16.28    3.82   0
  16   4  -3   28.37    4.07   0
 -16  -4   3   16.79    3.93   0
  16  -4  -3   20.51    5.60   0
 -16   4   3   21.67    3.95   0
  15   4  -3  118.61    4.65   0
  15  -4  -3  121.37    6.47   0
 -15  -4   3  123.65    4.48   0
  15  -4  -3  120.80    4.34   0
  15   4  -3  111.30    4.21   0
 -15   4   3  109.07    3.38   0
  15  -4  -3  118.71    6.14   0
  15   4  -3  115.27    4.04   0
  14   4  -3    0.48    3.61   0
  14  -4  -3    1.85    4.34   0
  14  -4  -3    3.21    5.45   0
  14  -4  -3    0.30    3.79   0
  14   4  -3    0.62    3.90   0
 -14  -4   3    3.37    4.00   0
  14   4  -3    4.06    3.75   0
 -14   4   3   -5.89    3.76   0
  13   4  -3  328.43    4.12   0
  13  -4  -3  363.34    5.02   0
 -13   4   3  341.53    5.03   0
  13   4  -3  352.97    5.27   0
  13  -4  -3  332.64    7.71   0
 -13  -4   3  344.78    5.16   0
  13  -4  -3  336.68    7.53   0
  13   4  -3  342.96    4.90   0
  12   4  -3   66.90    3.30   0
  12  -4  -3   68.08    5.57   0
 -12   4   3   67.77    3.99   0
  12  -4  -3   66.73    5.86   0
  12   4  -3   72.28    3.80   0
  12  -4  -3   73.20    4.00   0
 -12  -4   3   63.06    4.10   0
  12   4  -3   67.42    3.72   0
 -11   4   3  527.61    5.77   0
  11   4  -3  516.31    5.25   0
  11   4  -3  532.26    5.76   0
  11   4  -3  530.75    5.26   0
  11  -4  -3  533.29    9.26   0
  11  -4  -3  547.48    4.81   0
 -11  -4   3  532.40    5.66   0
  11  -4  -3  501.24    8.97   0
  10  -4  -3   57.84    4.03   0
 -10  -4   3   53.98    4.18   0
 -10   4   3   51.60    4.39   0
  10   4  -3   54.77    3.81   0
  10   4  -3   57.55    3.79   0
  10  -4  -3   51.06    6.01   0
  10   4  -3   49.90    4.45   0
  10  -4  -3   53.33    6.10   0
   9  -4  -3  135.76    7.90   0
  -9   4   3  144.45    4.73   0
  -9  -4   3  146.12    4.68   0
   9  -4  -3  164.01    4.58   0
   9   4  -3  159.96    4.17   0
   9   4  -3  158.54    4.16   0
   9  -4  -3  153.38    7.34   0
   9   4  -3  159.41    4.93   0
   8   4  -3  202.68    4.98   0
  -8  -4   3  201.63    4.77   0
   8  -4  -3  178.99    9.06   0
   8   4  -3  204.49    4.45   0
   8  -4  -3  220.51    4.89   0
  -8   4   3  207.62    5.06   0
   8  -4  -3  209.01    8.55   0
   7  -4  -3  601.17   14.31   0
   7   4  -3  577.94    6.42   0
   7  -4  -3  509.74   13.85   0
  -7   4   3  590.29    6.19   0
  -7  -4   3  566.11    6.23   0
   7  -4  -3  610.02    6.04   0
   7   4  -3  565.76    5.64   0
  -7  -4   3  578.45    5.63   0
  -6  -4   3  182.17    4.44   0
   6   4  -3  180.68    4.41   0
  -6   4   3  179.88    4.99   0
  -6  -4   3  180.82    5.18   0
   6   4  -3  186.99    5.33   0
   6  -4  -3  183.30    4.74   0
  -5   4   3    2.40    3.15   0
   5   4  -3    8.12    5.59   0
  -5  -4   3    3.36    5.37   0
   5   4  -3    2.45    3.89   0
   5  -4  -3    1.69    4.35   0
  -5  -4   3    3.16    3.85   0
  -4  -4   3  908.39    9.28   0
  -4   4   3  934.79    7.59   0
   4  -4  -3  913.65   15.14   0
   4   4  -3  901.39    7.13   0
   4   4  -3  895.03    8.66   0
  -4  -4   3  889.82    7.02   0
  -4   4   3  871.17   15.62   0
   3   4  -3  123.10    5.05   0
  -3  -4   3  117.75    6.43   0
   3   4  -3  115.88    6.37   0
  -3  -4   3  116.37    4.97   0
  -3   4   3  109.18    7.45   0
   3  -4  -3  121.08    7.05   0
  -3   4   3  121.48    5.34   0
   2  -4  -3  253.27    7.17   0
  -2  -4   3  239.35    7.72   0
  -2   4   3  243.03    7.12   0
  -2  -4   3  256.77    5.80   0
   2   4  -3  250.12    7.60   0
  -2   4   3  264.15    6.15   0
   2   4  -3  248.69    5.98   0
   1   4  -3 1756.31   10.69   0
   1  -4  -3 1781.68   12.37   0
  -1  -4   3 1744.47   10.61   0
  -1   4   3 1707.34   11.52   0
   1   4  -3 1731.48   15.97   0
   0  -4   3  114.04    5.49   0
   0   4   3  112.87    5.61   0
   0   4   3  114.93    5.08   0
   0   4  -3  106.12    7.04   0
   0   4  -3  114.54    7.80   0
   0  -4  -3  120.14    5.29   0
   0   4  -3  111.18    5.32   0
  -1  -4  -3   33.94    5.29   0
  -1   4  -3   32.21    5.98   0
  -1   4  -3   33.12    6.06   0
   1  -4   3   34.59    6.01   0
  -1  -4  -3   37.11    5.04   0
   1   4   3   35.91    5.00   0
   1   4   3   29.32    5.33   0
   2   4   3  562.79    7.18   0
   2   4   3  558.57    6.56   0
   2  -4   3  574.57    8.58   0
  -2   4  -3  511.13    8.95   0
   2  -4   3  547.16    9.10   0
  -2   4  -3  552.57    8.51   0
  -2  -4  -3  550.29    7.06   0
  -2  -4  -3  557.69    6.69   0
   3  -4   3   10.66    5.50   0
  -3  -4  -3   10.37    4.74   0
   3   4   3   10.35    3.13   0
   3  -4   3   10.58    6.29   0
   3   4   3   10.64    4.97   0
  -3   4  -3    9.59    6.85   0
  -3   4  -3   15.18    5.07   0
   4  -4   3    3.44    4.64   0
  -4   4  -3    5.58    7.34   0
  -4  -4  -3    7.80    4.60   0
  -4   4  -3    5.35    4.86   0
   4  -4   3    3.76    6.98   0
   4   4   3    4.22    3.34   0
   4   4   3    6.13    4.10   0
   5  -4   3 1241.03    8.94   0
   5  -4   3 1152.51   15.45   0
  -5  -4  -3 1245.02    7.97   0
   5   4   3 1244.57    8.07   0
  -5   4  -3 1228.46    8.48   0
  -5   4  -3 1237.28   15.23   0
   5   4   3 1184.75    7.02   0
   5   4   3 1215.46    7.16   0
   6   4   3  940.42    7.11   0
   6   4   3  930.52    6.43   0
  -6  -4  -3  961.40    7.08   0
   6  -4   3  829.33   12.68   0
   6  -4   3  943.47    7.30   0
  -6   4  -3  972.97   13.12   0
  -6   4  -3  937.94    7.49   0
   6   4   3  962.62    6.56   0
   7  -4   3   61.20    6.81   0
   7  -4   3   69.32    6.21   0
  -7   4  -3   73.78    4.54   0
   7  -4   3   72.54    4.52   0
   7   4   3   64.71    4.48   0
   7   4   3   69.22    4.07   0
  -7  -4  -3   68.68    3.22   0
   7   4   3   59.52    4.01   0
  -8  -4  -3   28.86    3.10   0
   8  -4   3   29.18    6.76   0
   8   4   3   31.79    4.57   0
   8  -4   3   26.23    4.38   0
   8   4   3   36.56    3.69   0
   8  -4   3   30.56    5.40   0
   8   4   3   38.34    3.73   0
  -8   4  -3   34.66    4.36   0
  -9  -4  -3  133.51    4.49   0
  -9   4  -3  131.17    4.71   0
   9  -4   3  134.10    6.17   0
   9   4   3  127.65    4.03   0
   9  -4   3  118.25    6.52   0
   9   4   3  132.36    4.81   0
   9  -4   3  127.69    4.58   0
   9   4   3  134.97    4.04   0
 -10   4  -3  223.45    4.80   0
  10   4   3  225.47    4.41   0
 -10  -4  -3  224.88    4.81   0
  10   4   3  226.74    4.34   0
  10  -4   3  206.64    6.90   0
  10  -4   3  236.77    6.65   0
  10  -4   3  235.57    4.59   0
  10   4   3  239.91    4.95   0
  11   4   3  184.13    4.25   0
  11   4   3  186.14    4.61   0
  11  -4   3  167.24    6.33   0
  11   4   3  185.53    4.12   0
  11  -4   3  189.24    4.46   0
 -11  -4  -3  187.16    4.56   0
 -11   4  -3  175.63    4.52   0
  11  -4   3  188.61    6.40   0
  12   4   3  198.93    3.52   0
 -12  -4  -3  200.12    4.63   0
  12  -4   3  216.36    4.48   0
  12  -4   3  190.97    6.50   0
  12  -4   3  207.63    6.60   0
  12   4   3  200.19    4.36   0
 -12   4  -3  218.43    4.51   0
  12   4   3  197.08    4.61   0
  13  -4   3   10.41    5.38   0
  13  -4   3   19.03    3.92   0
  13   4   3    9.10    3.65   0
 -13  -4  -3   12.22    3.74   0
  13   4   3   10.72    3.71   0
  13   4   3   11.33    3.94   0
 -13   4  -3   11.19    3.78   0
  13  -4   3   13.81    4.66   0
  14   4   3    2.54    3.55   0
  14   4   3    7.80    3.90   0
  14  -4   3    0.76    4.50   0
 -14   4  -3    1.29    3.80   0
  14  -4   3    2.82    5.16   0
  14   4   3   -2.83    3.71   0
  14  -4   3    0.36    3.79   0
 -14  -4  -3   -0.71    3.80   0
  15   4   3    5.66    3.62   0
 -15   4  -3    2.39    3.76   0
  15   4   3    1.42    3.66   0
  15  -4   3    2.40    5.24   0
 -15  -4  -3   -1.59    2.65   0
  15   4   3    6.97    3.68   0
  15  -4   3   -1.10    3.78   0
  15  -4   3    2.03    4.67   0
  16   4   3    3.89    3.73   0
  16  -4   3    0.74    4.63   0
  16   4   3    1.25    4.07   0
  16  -4   3    1.43    3.83   0
 -16   4  -3   -1.11    3.55   0
  16   4   3   -1.36    3.80   0
 -16  -4  -3    0.59    3.97   0
  16  -4   3    1.23    5.40   0
 -16  -5   3  102.07    4.65   0
  16   5  -3  109.66    4.71   0
 -16   5   3    0.29    3.42   0
  16   5  -3  100.88    4.37   0
  16   5  -3  121.62    4.30   0
  16  -5  -3  118.56    4.38   0
  15   5  -3   46.02    4.17   0
 -15   5   3   39.66    3.94   0
  15  -5  -3   36.95    2.91   0
 -15  -5   3   34.57    4.21   0
  15   5  -3   42.09    3.67   0
  15   5  -3   34.91    3.87   0
  14  -5  -3  453.45    5.42   0
 -14  -5   3  428.75    5.54   0
  14   5  -3  425.75    5.43   0
  14   5  -3  399.90    4.51   0
 -14   5   3  422.48    5.39   0
  14   5  -3  443.61    5.64   0
  13   5  -3   52.58    3.70   0
 -13   5   3   55.20    4.07   0
  13   5  -3   47.63    4.11   0
  13  -5  -3   58.93    4.05   0
  13   5  -3   47.99    3.73   0
 -13  -5   3   47.03    4.13   0
  12   5  -3  204.18    4.30   0
  12   5  -3  216.89    4.90   0
  12   5  -3  212.14    4.33   0
  12  -5  -3  204.91    3.59   0
 -12   5   3  201.49    4.59   0
 -12  -5   3  209.01    4.72   0
  11  -5  -3  202.44    4.54   0
  11   5  -3  184.70    4.05   0
 -11   5   3  201.90    4.56   0
 -11  -5   3  192.40    4.83   0
  11   5  -3  192.04    4.30   0
  11   5  -3  205.43    4.95   0
  10   5  -3   17.95    4.19   0
 -10  -5   3   23.54    3.93   0
 -10   5   3   23.45    4.28   0
  10   5  -3   16.64    3.68   0
  10  -5  -3   22.70    4.06   0
  10   5  -3   25.14    3.90   0
  -9   5   3  106.80    3.49   0
   9  -5  -3  115.43    4.36   0
   9   5  -3  109.53    4.76   0
  -9  -5   3  114.21    4.40   0
   9   5  -3  116.24    3.97   0
   9   5  -3  114.16    4.01   0
   8   5  -3   29.78    4.49   0
  -8  -5   3   28.68    5.02   0
   8   5  -3   42.45    3.58   0
   8  -5  -3   38.97    4.14   0
  -8   5   3   32.01    4.37   0
   7   5  -3   -0.40    3.62   0
   7   5  -3    2.65    4.14   0
  -7  -5   3    1.53    3.98   0
  -7   5   3    3.82    3.09   0
   7  -5  -3    3.98    4.09   0
  -6  -5   3   63.45    4.50   0
   6   5  -3   66.37    4.05   0
   6   5  -3   67.64    4.86   0
  -6  -5   3   69.93    4.05   0
   6  -5  -3   74.58    4.35   0
  -6   5   3   68.97    4.43   0
  -5   5   3  252.24    5.04   0
   5   5  -3  262.66    4.75   0
   5   5  -3  257.99    6.78   0
  -5  -5   3  259.02    4.73   0
  -5  -5   3  256.44    5.68   0
  -4  -5   3   96.94    4.47   0
   4   5  -3   98.72    5.05   0
   4   5  -3   94.42    4.46   0
  -4   5   3   93.82    7.67   0
  -4   5   3   90.61    8.85   0
  -4  -5   3   99.24    5.80   0
  -4   5   3   92.88    4.87   0
  -3   5   3 2729.74   17.84   0
   3   5  -3 2862.86   11.02   0
   3   5  -3 2801.82   15.17   0
  -3   5   3 2860.58   11.76   0
  -3  -5   3 2828.48   11.02   0
  -3  -5   3 2815.63   15.30   0
  -2   5   3 4940.82   15.20   0
   2   5  -3 4691.82   14.56   0
  -2  -5   3 4796.89   14.74   0
   1   5  -3 2093.58   15.55   0
  -1   5   3 2065.17   12.00   0
  -1  -5   3 2102.37   10.70   0
   1   5  -3 2026.00   10.66   0
  -1   5   3 2014.38   10.51   0
   0  -5   3  358.25    5.95   0
   0   5  -3  352.76    7.74   0
   0   5   3  345.85    5.89   0
   0   5  -3  342.47    7.64   0
   0   5   3  354.67    6.19   0
   0   5  -3  354.05    5.94   0
   1   5   3   78.65    4.67   0
   1  -5   3   76.24    4.54   0
  -1   5  -3   80.16    5.91   0
  -1   5  -3   76.11    4.44   0
   1   5   3   76.95    4.84   0
   2   5   3   45.70    4.44   0
   2  -5   3   42.37    5.45   0
   2   5   3   42.85    4.81   0
  -2   5  -3   40.03    5.44   0
  -2   5  -3   41.74    5.60   0
  -2  -5  -3   44.36    4.71   0
   3  -5   3  273.33    7.77   0
   3   5   3  270.52    5.73   0
   3   5   3  281.55    4.95   0
   3  -5   3  278.35    6.27   0
  -3  -5  -3  277.55    5.66   0
   3   5   3  267.90    4.82   0
  -3   5  -3  245.20    7.42   0
  -3   5  -3  270.77    6.53   0
   4   5   3   72.60    4.01   0
   4   5   3   72.15    4.75   0
  -4   5  -3   70.75    7.94   0
   4  -5   3   76.49    7.18   0
   4  -5   3   77.79    5.48   0
  -4  -5  -3   75.87    4.73   0
   4   5   3   77.20    4.02   0
  -4   5  -3   76.11    5.86   0
  -5  -5  -3 1963.70    9.38   0
   5   5   3 1894.57    9.42   0
   5   5   3 1899.88    7.89   0
   5  -5   3 1970.39    9.86   0
   5   5   3 1894.62    8.29   0
  -5   5  -3 1950.36   10.21   0
   6   5   3  279.89    4.70   0
   6   5   3  278.44    5.38   0
  -6  -5  -3  270.49    5.10   0
   6  -5   3  289.80    5.12   0
  -6   5  -3  274.66    5.38   0
   6   5   3  275.76    4.57   0
   7   5   3  139.32    4.83   0
  -7   5  -3  138.75    4.82   0
   7   5   3  135.77    3.97   0
  -7  -5  -3  137.11    4.66   0
   7   5   3  136.14    4.11   0
   7  -5   3  147.16    4.45   0
  -8   5  -3 2084.57    9.49   0
   8   5   3 2066.26    8.29   0
   8  -5   3 2095.30    9.25   0
  -8  -5  -3 2022.98    9.00   0
   8   5   3 1972.98    7.56   0
   8   5   3 2066.87    9.07   0
   9   5   3   30.75    3.68   0
  -9   5  -3   26.38    4.26   0
   9  -5   3   27.12    4.00   0
   9   5   3   28.23    3.63   0
  -9  -5  -3   32.75    4.06   0
   9   5   3   34.07    4.32   0
  10  -5   3   50.93    4.02   0
  10   5   3   52.97    3.68   0
  10  -5   3   43.50    8.63   0
 -10  -5  -3   44.12    4.01   0
  10  -5   3   36.18    8.71   0
 -10   5  -3   44.26    4.14   0
  10   5   3   46.39    3.58   0
  10   5   3   38.17    4.23   0
  11  -5   3  564.31    4.98   0
 -11   5  -3  565.55    5.05   0
  11   5   3  560.20    5.32   0
  11   5   3  556.71    5.34   0
 -11  -5  -3  566.40    5.58   0
  11  -5   3  480.94   12.18   0
  11  -5   3  596.18   12.90   0
  11   5   3  588.51    5.86   0
  12   5   3  102.62    4.00   0
  12   5   3  105.69    4.42   0
 -12  -5  -3   96.42    4.25   0
  12  -5   3   98.38    8.18   0
  12   5   3  106.69    3.93   0
 -12   5  -3   91.44    4.29   0
  12  -5   3   86.34    8.42   0
  12  -5   3  108.49    4.23   0
 -13   5  -3    6.14    3.75   0
  13   5   3    8.50    3.51   0
 -13  -5  -3    9.61    3.86   0
  13  -5   3   -2.03    3.57   0
  13   5   3   -1.11    2.44   0
  13   5   3    5.19    3.85   0
  13  -5   3    6.42    6.48   0
  13  -5   3    4.45    6.99   0
  14   5   3   52.17    3.95   0
  14  -5   3   51.82    3.98   0
  14   5   3   45.96    3.87   0
  14   5   3   50.66    4.12   0
 -14   5  -3   50.54    4.13   0
  14  -5   3   45.80    7.76   0
 -14  -5  -3   56.19    4.18   0
  14  -5   3   54.81    7.86   0
 -15   5  -3    5.76    3.90   0
  15  -5   3    2.55    3.89   0
  15   5   3    3.07    3.60   0
  15  -5   3    4.03    8.09   0
  15  -5   3    4.31    7.76   0
  15   5   3    3.35    3.73   0
 -15  -5  -3    1.05    3.75   0
  15   5   3    0.70    3.80   0
  16   5   3   11.38    4.08   0
  16  -5   3    0.22    3.88   0
  16   5   3    0.70    3.77   0
  16   5   3    3.14    3.69   0
 -16  -5  -3    7.59    4.01   0
 -16   5  -3   -1.38    3.67   0
 -16  -6   3   20.76    4.28   0
  16   6  -3   16.93    3.84   0
 -16   6   3    4.31    3.62   0
  16   6  -3   22.73    3.93   0
  16   6  -3   23.95    4.16   0
  16  -6  -3   26.53    4.07   0
  15   6  -3   28.32    3.84   0
 -15  -6   3   24.78    4.19   0
  15  -6  -3   33.66    4.02   0
 -15   6   3   26.96    4.01   0
  15   6  -3   27.97    3.77   0
  15   6  -3   34.31    4.10   0
  14   6  -3  189.46    4.89   0
  14  -6  -3  208.84    4.44   0
 -14   6   3  178.05    3.79   0
  14   6  -3  187.02    4.28   0
 -14  -6   3  171.35    4.86   0
  14   6  -3  188.30    4.43   0
  13   6  -3   43.12    4.22   0
  13   6  -3   29.61    3.67   0
 -13  -6   3   27.96    4.01   0
  13  -6  -3   38.65    3.79   0
 -13   6   3   35.26    2.76   0
  13   6  -3   35.00    3.49   0
 -12   6   3   15.85    3.84   0
  12   6  -3   13.89    3.59   0
 -12  -6   3   12.29    3.92   0
  12   6  -3   13.49    3.44   0
  12   6  -3   14.59    4.04   0
  12  -6  -3   20.30    3.69   0
 -11  -6   3  103.99    4.25   0
  11   6  -3  107.36    3.84   0
 -11   6   3   92.36    4.32   0
  11   6  -3  103.93    4.48   0
  11  -6  -3  106.62    3.95   0
  11   6  -3  101.98    3.90   0
 -10   6   3  319.08    4.02   0
  10   6  -3  335.21    4.65   0
  10   6  -3  322.80    3.80   0
  10  -6  -3  342.63    4.80   0
 -10  -6   3  333.10    5.31   0
  10   6  -3  316.47    5.41   0
   9   6  -3    9.08    3.48   0
   9   6  -3    3.02    4.42   0
   9   6  -3    8.60    3.58   0
  -9  -6   3   -3.20    4.35   0
  -9   6   3    0.88    4.15   0
   9  -6  -3   -3.85    3.93   0
   8   6  -3 1377.03    8.55   0
   8  -6  -3 1421.56    7.67   0
   8   6  -3 1379.55    7.21   0
   8   6  -3 1455.94    7.28   0
  -8   6   3 1368.58    7.81   0
  -8  -6   3 1374.14    9.06   0
   7   6  -3   -5.14    3.72   0
   7  -6  -3    0.07    4.10   0
  -7   6   3    3.82    4.33   0
   7   6  -3    3.13    4.36   0
  -7  -6   3    3.60    5.12   0
   6   6  -3  158.66    5.28   0
  -6   6   3  154.56    4.86   0
  -6  -6   3  160.05    5.76   0
   6   6  -3  162.68    4.30   0
   5   6  -3 1071.95    9.69   0
   5   6  -3 1026.08    6.23   0
  -5   6   3 1067.93    7.40   0
  -5  -6   3 1085.44    9.37   0
  -5  -6   3 1026.22    6.16   0
  -4   6   3  765.53   11.63   0
   4   6  -3  768.50    6.28   0
   4   6  -3  768.71    7.87   0
  -4   6   3  742.53   11.98   0
  -4  -6   3  775.87    6.22   0
  -4   6   3  805.71    6.81   0
  -4  -6   3  781.38    8.42   0
  -3   6   3  604.26    8.68   0
   3   6  -3  616.77    8.16   0
  -3  -6   3  603.19    7.98   0
   3   6  -3  612.96    5.95   0
  -3   6   3  635.43    6.37   0
  -3   6   3  607.19    8.88   0
  -3  -6   3  613.01    5.92   0
  -2   6   3  165.07    5.61   0
   2   6  -3  169.91    4.76   0
  -2   6   3  172.17    5.74   0
   2   6  -3  173.60    6.14   0
  -2   6   3  173.71    4.81   0
  -2  -6   3  167.05    4.68   0
  -1   6   3   24.81    3.95   0
   1   6  -3   25.83    4.08   0
  -1   6   3   27.17    4.59   0
  -1   6   3   19.49    4.10   0
  -1  -6   3   24.61    5.11   0
   1   6  -3   22.08    5.44   0
   0   6  -3 2713.28   12.51   0
   0   6   3 2646.21   11.32   0
   0   6  -3 2817.26   15.50   0
   0   6   3 2672.09   11.30   0
   0   6   3 2738.53   11.74   0
   0   6  -3 2690.35   15.44   0
   0  -6   3 2697.12   12.41   0
  -1   6  -3  247.65    6.34   0
   1   6   3  228.16    5.13   0
   1   6   3  243.09    4.81   0
   1  -6   3  228.41    5.22   0
  -1   6  -3  232.37    5.96   0
   1   6   3  226.07    4.74   0
   2  -6   3  355.89    6.81   0
  -2   6  -3  343.27    6.97   0
   2   6   3  363.65    5.54   0
   2   6   3  357.90    5.07   0
  -2   6  -3  366.83    6.24   0
  -2  -6  -3  366.46    5.44   0
   2   6   3  370.43    5.31   0
  -3  -6  -3    4.29    4.06   0
   3   6   3    5.49    4.03   0
   3  -6   3    3.97    5.14   0
   3   6   3    2.83    3.69   0
   3   6   3    6.56    3.86   0
  -3   6  -3    2.85    4.42   0
  -3   6  -3    2.69    5.69   0
   4   6   3  417.84    5.28   0
   4  -6   3  415.01    5.99   0
  -4   6  -3  412.91    6.33   0
   4   6   3  412.30    5.55   0
  -4   6  -3  359.89    9.82   0
   4   6   3  400.59    5.14   0
  -4  -6  -3  398.78    5.44   0
   4  -6   3  400.47    9.15   0
  -5  -6  -3   10.41    3.94   0
   5   6   3   20.07    3.79   0
   5  -6   3    8.68    4.21   0
  -5   6  -3    9.67    4.30   0
   5   6   3   11.76    4.15   0
   5   6   3    8.23    3.72   0
   6   6   3 2353.26    8.95   0
  -6  -6  -3 2447.16    9.92   0
   6   6   3 2495.83    9.23   0
   6   6   3 2361.97    9.80   0
  -6   6  -3 2436.30   10.66   0
   6  -6   3 2461.89   10.39   0
   7  -6   3   56.23    4.37   0
  -7   6  -3   65.50    5.45   0
   7   6   3   48.07    4.32   0
   7   6   3   54.12    2.80   0
   7   6   3   57.91    3.71   0
  -7  -6  -3   52.81    4.11   0
   8  -6   3  491.15    5.84   0
   8   6   3  448.01    4.26   0
  -8   6  -3  461.39    5.95   0
   8   6   3  460.63    5.09   0
  -8  -6  -3  467.95    5.40   0
   8   6   3  453.59    5.55   0
  -9   6  -3  108.08    4.49   0
   9   6   3  115.21    3.90   0
   9   6   3  116.88    3.92   0
   9  -6   3  124.31    4.38   0
   9   6   3  116.22    4.52   0
  -9  -6  -3  119.30    4.26   0
 -10   6  -3   23.72    3.98   0
 -10  -6  -3   25.46    3.90   0
  10   6   3   29.53    3.46   0
  10   6   3   21.87    3.91   0
  10  -6   3   25.12    3.96   0
  10   6   3   29.52    3.47   0
  11   6   3  322.02    5.13   0
  11   6   3  287.99    4.51   0
  11   6   3  292.91    4.58   0
 -11   6  -3  306.72    5.08   0
 -11  -6  -3  283.30    4.08   0
  11  -6   3  316.30    5.10   0
  12   6   3  101.98    4.42   0
  12   6   3   89.52    3.05   0
  12  -6   3  111.40    4.06   0
 -12  -6  -3  104.07    4.29   0
  12   6   3   92.27    2.98   0
 -12   6  -3  103.62    4.24   0
 -13  -6  -3    9.56    3.97   0
 -13   6  -3    6.48    3.77   0
  13   6   3   17.32    4.00   0
  13   6   3   11.17    3.41   0
  13  -6   3    4.99    3.77   0
  13   6   3    9.80    2.54   0
  14  -6   3   78.59    3.96   0
  14   6   3   70.77    4.35   0
 -14   6  -3   61.37    4.13   0
  14   6   3   54.72    2.85   0
 -14  -6  -3   65.45    4.24   0
 -15  -6  -3   28.54    4.32   0
  15   6   3   34.92    2.90   0
  15   6   3   35.28    3.21   0
  15  -6   3   34.44    4.05   0
  15   6   3   34.56    3.93   0
 -15   6  -3   38.11    4.20   0
 -15   7   3    7.44    3.78   0
 -15  -7   3    2.93    4.16   0
  15  -7  -3   12.02    4.01   0
  15   7  -3    8.76    4.11   0
  15   7  -3   -0.07    3.64   0
  15   7  -3    8.55    3.70   0
 -14  -7   3   40.92    4.14   0
  14   7  -3   41.99    3.75   0
 -14   7   3   41.12    4.04   0
  14   7  -3   41.57    4.12   0
  14  -7  -3   48.69    3.97   0
  14   7  -3   39.95    3.50   0
  13   7  -3  107.04    4.09   0
  13  -7  -3   99.28    3.26   0
  13   7  -3   90.74    3.96   0
 -13  -7   3  103.90    4.35   0
  13   7  -3   96.83    4.54   0
 -13   7   3   99.53    4.33   0
  12   7  -3   51.79    3.51   0
  12   7  -3   42.13    4.15   0
  12   7  -3   49.06    3.58   0
 -12  -7   3   42.08    4.12   0
  12  -7  -3   46.37    3.93   0
 -12   7   3   45.66    3.89   0
  11   7  -3   91.77    3.82   0
 -11  -7   3   78.13    4.25   0
 -11   7   3   79.59    4.13   0
  11   7  -3   90.30    3.80   0
  11  -7  -3  101.95    3.97   0
  11   7  -3   85.72    4.41   0
  10   7  -3  295.01    4.54   0
  10  -7  -3  309.19    4.95   0
 -10  -7   3  292.39    5.14   0
  10   7  -3  297.38    5.25   0
 -10   7   3  304.19    4.93   0
  10   7  -3  298.55    4.57   0
  -9   7   3   54.97    4.25   0
  -9  -7   3   49.04    4.12   0
   9   7  -3   50.71    2.68   0
   9   7  -3   52.92    3.66   0
   9   7  -3   49.22    4.45   0
   9  -7  -3   52.20    3.97   0
   8   7  -3   11.71    3.56   0
   8   7  -3   14.47    3.58   0
  -8  -7   3   14.18    4.16   0
  -8   7   3   12.78    4.04   0
   8   7  -3   12.21    4.18   0
   7   7  -3    4.31    4.31   0
  -7  -7   3    4.53    3.87   0
   7   7  -3    1.79    3.70   0
  -7   7   3    2.36    4.08   0
   7   7  -3    4.28    3.71   0
  -6  -7   3  556.62    7.23   0
   6   7  -3  556.00    7.57   0
   6   7  -3  547.00    5.46   0
  -6   7   3  535.85    6.00   0
   6   7  -3  549.33    5.39   0
  -5   7   3  181.83    4.66   0
  -5  -7   3  181.27    4.99   0
   5   7  -3  184.69    5.15   0
   5   7  -3  182.55    4.42   0
   4   7  -3   27.25    3.92   0
  -4   7   3   27.05    5.37   0
  -4  -7   3   29.12    4.88   0
   4   7  -3   26.60    4.23   0
  -4   7   3   29.02    4.83   0
  -4   7   3   24.53    6.49   0
  -3   7   3  549.67    7.73   0
  -3   7   3  555.89    6.69   0
  -3   7   3  561.69    8.45   0
  -3  -7   3  557.33    5.80   0
   3   7  -3  556.85    5.80   0
   3   7  -3  560.04    7.54   0
   2   7  -3 2423.74   13.07   0
  -2   7   3 2523.38   12.90   0
  -2  -7   3 2460.79    9.94   0
   2   7  -3 2455.96   10.08   0
  -2   7   3 2571.31   10.63   0
  -2   7   3 2417.42   12.34   0
   1   7  -3  618.34    6.34   0
  -1   7   3  618.40    6.84   0
   1   7  -3  608.84    8.23   0
  -1   7   3  589.04    6.69   0
  -1  -7   3  592.53    6.19   0
  -1   7   3  592.52    7.14   0
   0   7   3  891.36    7.63   0
   0   7  -3  887.70    7.49   0
   0   7   3  918.85    7.82   0
   0   7   3  898.63    6.96   0
   0  -7   3  912.22    7.44   0
   0   7  -3  948.36    9.25   0
   0   7  -3  899.48    9.15   0
  -1   7  -3 1242.62    9.99   0
  -1   7  -3 1289.45    9.86   0
   1   7   3 1289.94    7.72   0
  -1   7  -3 1256.77    9.19   0
   1  -7   3 1280.15    9.51   0
   1   7   3 1290.64    8.12   0
   1   7   3 1241.12    7.62   0
   2   7   3  515.08    5.61   0
   2   7   3  485.36    5.36   0
  -2   7  -3  470.94    7.35   0
  -2   7  -3  512.00    7.47   0
   2  -7   3  486.65    6.94   0
   2   7   3  497.76    6.11   0
  -3  -7  -3    3.62    3.68   0
  -3   7  -3    2.57    4.34   0
   3   7   3    5.90    3.81   0
   3   7   3    6.54    3.74   0
  -3   7  -3    3.39    4.73   0
   3   7   3    0.47    3.59   0
   4   7   3   28.89    3.77   0
   4   7   3   31.89    3.93   0
  -4   7  -3   26.31    6.32   0
   4   7   3   27.09    3.73   0
  -4  -7  -3   23.61    3.73   0
  -4   7  -3   26.27    4.44   0
  -4   7  -3   24.23    6.62   0
  -5   7  -3  408.43    6.04   0
   5   7   3  401.77    4.89   0
   5   7   3  409.39    5.56   0
   5   7   3  424.97    5.04   0
  -5  -7  -3  406.78    5.37   0
   6   7   3    7.83    3.48   0
   6  -7   3    4.12    4.75   0
   6   7   3    8.31    3.56   0
  -6  -7  -3    5.32    3.85   0
   6   7   3    2.55    4.04   0
  -6   7  -3    4.53    4.31   0
  -7  -7  -3    0.37    3.61   0
   7   7   3    5.93    3.60   0
   7   7   3    2.67    3.43   0
   7   7   3    2.01    3.95   0
  -7   7  -3   -0.16    4.49   0
   7  -7   3    1.24    3.92   0
  -8   7  -3  167.56    4.84   0
   8   7   3  176.20    4.13   0
   8   7   3  172.57    4.75   0
   8   7   3  167.77    4.07   0
   8  -7   3  172.92    4.49   0
  -8  -7  -3  183.58    4.59   0
  -9   7  -3  158.68    4.71   0
   9   7   3  171.29    4.05   0
  -9  -7  -3  152.22    4.39   0
   9  -7   3  164.83    4.49   0
   9   7   3  157.71    4.57   0
   9   7   3  155.64    3.15   0
  10   7   3  438.85    4.17   0
  10   7   3  452.73    5.73   0
  10   7   3  442.30    4.21   0
  10  -7   3  473.17    5.46   0
 -10   7  -3  447.12    5.68   0
 -10  -7  -3  453.05    5.58   0
  11   7   3   48.17    3.69   0
  11   7   3   42.62    3.63   0
  11  -7   3   48.76    3.98   0
  11   7   3   49.61    4.09   0
 -11  -7  -3   50.73    3.89   0
 -11   7  -3   45.34    4.01   0
  12   7   3  241.04    4.64   0
  12   7   3  246.05    4.55   0
 -12   7  -3  245.89    5.04   0
  12   7   3  240.30    5.07   0
  12  -7   3  247.87    4.89   0
 -12  -7  -3  230.07    4.90   0
  13   7   3   41.06    4.13   0
 -13  -7  -3   20.90    4.06   0
  13  -7   3   37.93    4.09   0
  13   7   3   32.83    3.63   0
 -13   7  -3   34.39    4.13   0
  14   7   3   98.36    4.62   0
 -14  -7  -3   99.44    4.61   0
  14   7   3  104.99    3.31   0
  14  -7   3   99.41    4.52   0
  14   7   3   98.40    4.09   0
 -14   7  -3  101.55    3.56   0
  15   7   3    4.62    3.03   0
  15   7   3    2.38    3.75   0
 -15  -7  -3    4.38    4.12   0
  15  -7   3    9.97    4.05   0
 -14   8   3    3.03    3.92   0
  14   8  -3    1.40    4.99   0
  14   8  -3    9.18    3.61   0
  14   8  -3   -0.89    3.58   0
 -14  -8   3   -0.51    3.98   0
  14  -8  -3    7.93    4.02   0
  13   8  -3  118.06    4.14   0
 -13   8   3  115.70    4.52   0
 -13  -8   3  116.89    4.58   0
  13   8  -3  124.55    4.74   0
  13   8  -3  126.64    4.07   0
  13  -8  -3  124.52    4.52   0
  12   8  -3   19.98    3.66   0
  12   8  -3   17.21    4.15   0
  12  -8  -3   18.11    3.73   0
  12   8  -3   15.18    3.61   0
 -12   8   3   24.19    3.87   0
 -12  -8   3   13.62    4.76   0
 -11   8   3   54.66    4.08   0
  11   8  -3   57.17    2.82   0
  11   8  -3   58.98    3.72   0
  11   8  -3   60.50    4.44   0
 -11  -8   3   57.12    4.23   0
 -10   8   3   67.61    4.16   0
  10   8  -3   61.38    3.68   0
 -10  -8   3   62.17    4.93   0
  10   8  -3   56.04    3.76   0
  10   8  -3   70.65    4.23   0
   9   8  -3    3.84    4.09   0
  -9   8   3    1.07    3.84   0
  -9  -8   3    0.29    4.02   0
   9   8  -3    5.08    3.66   0
   9   8  -3    5.70    3.52   0
   8   8  -3 1065.11    8.45   0
   8   8  -3 1092.09    6.52   0
   8   8  -3 1019.51    6.00   0
  -8  -8   3 1080.98    7.70   0
  -8   8   3 1039.04    7.30   0
  -7  -8   3  118.63    4.48   0
   7   8  -3  117.44    5.61   0
  -7   8   3  112.96    4.50   0
   7   8  -3  113.97    3.14   0
   7   8  -3  107.93    4.10   0
  -6  -8   3   12.18    3.87   0
   6   8  -3   13.95    5.40   0
   6   8  -3   11.85    3.65   0
   6   8  -3    7.70    3.69   0
  -6   8   3   11.96    4.13   0
   5   8  -3    3.67    3.96   0
  -5   8   3   -0.01    4.20   0
   5   8  -3    9.46    3.51   0
   5   8  -3    5.50    3.51   0
  -5   8   3    1.81    8.81   0
  -5   8   3    1.11    8.25   0
  -5  -8   3    1.05    4.58   0
   4   8  -3  488.94    7.22   0
  -4   8   3  508.70    8.68   0
   4   8  -3  536.53    5.52   0
  -4   8   3  488.70    8.83   0
  -4   8   3  514.27    5.84   0
  -4  -8   3  495.75    6.96   0
   4   8  -3  503.92    5.41   0
  -3   8   3   13.30    4.43   0
   3   8  -3   12.76    4.80   0
  -3   8   3   13.48    4.60   0
  -3   8   3   15.43    3.96   0
   3   8  -3   10.25    3.77   0
   2   8  -3  113.61    4.54   0
  -2   8   3  115.47    4.77   0
  -2   8   3  119.60    5.10   0
   2   8  -3  113.92    4.21   0
  -2   8   3  117.47    5.03   0
  -2   8   3  119.77    4.57   0
  -1   8   3  127.35    4.33   0
  -1   8   3  120.16    4.28   0
   1   8  -3  122.95    4.72   0
  -1   8   3  132.19    5.15   0
   1   8  -3  128.35    4.27   0
   0   8   3  166.33    5.19   0
   0   8   3  149.66    4.31   0
   0   8   3  151.13    5.16   0
   0   8  -3  151.37    4.54   0
   0   8  -3  148.04    4.62   0
   0   8  -3  152.99    5.33   0
   1   8   3   62.74    3.61   0
  -1   8  -3   62.12    5.05   0
  -1   8  -3   58.61    4.81   0
  -1   8  -3   62.33    4.99   0
   1   8   3   61.59    4.09   0
   1   8   3   59.53    3.91   0
  -1   8  -3   66.09    4.01   0
  -2   8  -3   91.14    4.27   0
   2   8   3   86.28    4.23   0
   2   8   3   81.82    3.85   0
   2   8   3   87.10    4.02   0
  -2   8  -3   90.55    5.39   0
  -2   8  -3   84.35    4.92   0
  -3   8  -3  143.60    5.73   0
   3   8   3  137.46    4.57   0
   3   8   3  147.12    4.21   0
   3   8   3  135.97    4.12   0
  -3   8  -3  132.83    5.77   0
  -3   8  -3  148.69    5.51   0
  -4   8  -3  402.19    6.75   0
   4   8   3  405.31    4.94   0
  -4   8  -3  370.13    9.12   0
   4   8   3  404.21    5.11   0
  -4  -8  -3  400.59    5.40   0
  -4   8  -3  438.12    8.84   0
   4   8   3  389.32    5.64   0
   5   8   3  559.33    6.16   0
  -5   8  -3  545.34    7.32   0
   5   8   3  573.13    5.61   0
   5   8   3  551.65    5.47   0
  -5  -8  -3  553.68    6.70   0
   6   8   3  727.96    6.60   0
   6   8   3  639.71    5.66   0
  -6   8  -3  716.17    7.65   0
   6   8   3  726.37    5.96   0
  -6  -8  -3  738.72    6.47   0
   7   8   3   -3.00    3.44   0
   7   8   3    2.71    3.37   0
   7   8   3   -0.89    4.91   0
   7  -8   3    4.75    3.75   0
  -7  -8  -3    0.67    4.68   0
  -7   8  -3    2.32    3.97   0
   8   8   3    8.15    3.80   0
  -8  -8  -3    6.14    3.90   0
  -8   8  -3    2.67    3.94   0
   8   8   3    7.65    3.34   0
   8  -8   3    4.03    3.81   0
   8   8   3    6.32    3.33   0
  -9  -8  -3   -0.07    3.85   0
   9   8   3   -2.48    4.02   0
  -9   8  -3    1.40    3.89   0
   9  -8   3    4.65    3.67   0
   9   8   3    4.31    3.33   0
   9   8   3    1.10    3.44   0
  10   8   3   21.09    3.87   0
  10   8   3   10.44    3.53   0
  10  -8   3   23.99    4.05   0
 -10   8  -3   23.19    4.09   0
 -10  -8  -3   19.00    3.73   0
  10   8   3   20.44    3.46   0
  11   8   3  156.93    4.59   0
  11   8   3  136.15    4.15   0
 -11  -8  -3  124.89    4.48   0
  11   8   3  135.71    4.19   0
  11  -8   3  125.24    4.40   0
 -11   8  -3  126.31    4.55   0
  12  -8   3    6.34    3.82   0
  12   8   3    6.91    4.10   0
 -12   8  -3    5.51    3.89   0
  12   8   3   12.33    3.50   0
 -12  -8  -3    2.32    3.66   0
  13   8   3   52.56    3.94   0
 -13   8  -3   50.37    4.37   0
  13  -8   3   53.48    4.18   0
  13   8   3   47.54    4.04   0
  13   8   3   45.65    4.40   0
 -13  -8  -3   50.42    4.35   0
  14   8   3  149.87    5.07   0
  14  -8   3  152.40    4.89   0
  14   8   3  168.19    4.53   0
 -14  -8  -3  168.91    4.88   0
 -14   8  -3  132.39    4.93   0
  13   9  -3   36.94    4.42   0
  13   9  -3   42.23    3.74   0
 -13  -9   3   38.99    5.24   0
  13   9  -3   40.92    3.81   0
 -13   9   3   46.24    4.17   0
 -12   9   3    7.86    3.83   0
 -12  -9   3    0.85    3.89   0
  12   9  -3    2.62    3.59   0
  12   9  -3    5.62    3.64   0
  12   9  -3    0.58    3.99   0
  11   9  -3    5.74    3.98   0
 -11   9   3    6.83    3.86   0
  11   9  -3   -3.92    3.50   0
  11   9  -3    8.49    3.44   0
 -11  -9   3    6.51    3.88   0
  10   9  -3  118.85    5.49   0
  10   9  -3  106.13    4.05   0
 -10   9   3  120.37    4.33   0
 -10  -9   3  131.36    4.61   0
  10   9  -3  116.90    3.98   0
  -9  -9   3    8.32    3.76   0
   9   9  -3   12.90    3.93   0
   9   9  -3   11.32    3.58   0
   9   9  -3    8.80    3.36   0
  -9   9   3    6.00    3.82   0
   8   9  -3   13.84    5.02   0
  -8  -9   3   12.82    4.83   0
   8   9  -3   13.22    3.54   0
  -8   9   3   24.57    4.02   0
   8   9  -3   25.03    3.57   0
  -7  -9   3    4.56    3.95   0
   7   9  -3   11.26    5.13   0
  -7   9   3    3.60    4.03   0
   7   9  -3    2.95    3.56   0
   7   9  -3   10.45    3.56   0
  -6   9   3  272.48    5.09   0
   6   9  -3  280.64    6.32   0
   6   9  -3  281.35    4.47   0
   6   9  -3  293.57    4.59   0
  -6  -9   3  267.91    5.17   0
  -5  -9   3  170.65    5.52   0
  -5   9   3  173.04    9.46   0
   5   9  -3  168.90    4.18   0
   5   9  -3  167.15    5.77   0
   5   9  -3  184.31    4.12   0
  -5   9   3  179.90    4.70   0
  -5   9   3  165.99   10.15   0
   4   9  -3   19.09    3.65   0
   4   9  -3   21.29    3.98   0
  -4   9   3   24.73    5.04   0
  -4   9   3   21.38    5.67   0
  -4   9   3   19.31    5.38   0
   4   9  -3   24.18    3.78   0
   3   9  -3  302.71    5.16   0
   3   9  -3  301.44    6.48   0
  -3   9   3  306.82    6.65   0
  -3   9   3  288.25    4.93   0
  -3   9   3  296.63    5.88   0
  -3   9   3  295.94    6.45   0
   3   9  -3  299.67    4.81   0
   2   9  -3   16.48    3.77   0
   2   9  -3   11.08    4.78   0
   2   9  -3   12.92    3.63   0
  -2   9   3   13.78    4.54   0
  -2   9   3   11.44    3.82   0
  -2   9   3   10.13    4.42   0
  -2   9   3   11.00    3.88   0
   1   9  -3   20.24    4.86   0
  -1   9   3   20.23    4.34   0
  -1   9   3   20.19    3.77   0
  -1   9   3   20.42    3.70   0
   1   9  -3   14.18    3.57   0
   1   9  -3   15.27    4.86   0
   1   9  -3   17.19    3.73   0
   0   9  -3  734.09    8.39   0
   0   9   3  719.01    6.97   0
   0   9  -3  745.70    7.24   0
   0   9  -3  740.90    8.46   0
   0   9   3  708.98    6.37   0
   0   9  -3  710.79    6.59   0
   0   9   3  731.60    6.67   0
   1   9   3  565.93    5.59   0
   1   9   3  583.19    6.51   0
  -1   9  -3  589.97    7.67   0
  -1   9  -3  571.40    7.54   0
   1   9   3  572.23    6.04   0
  -1   9  -3  565.22    7.12   0
  -1   9  -3  608.70    6.60   0
  -2   9  -3   26.04    4.70   0
  -2   9  -3   24.82    4.14   0
   2   9   3   25.47    3.77   0
  -2   9  -3   24.08    4.90   0
   2   9   3   21.91    3.83   0
   2   9   3   18.94    3.77   0
  -2   9  -3   24.62    4.88   0
   3   9   3   40.47    3.61   0
   3   9   3   39.57    3.92   0
  -3   9  -3   32.12    4.94   0
   3   9   3   35.13    4.00   0
  -3   9  -3   36.54    5.05   0
  -3   9  -3   38.77    4.65   0
  -4   9  -3  289.13    7.57   0
   4   9   3  266.37    4.52   0
  -4   9  -3  266.42    5.51   0
   4   9   3  260.24    4.59   0
  -4   9  -3  239.41    8.32   0
   4   9   3  281.92    5.17   0
   5   9   3  202.43    4.87   0
   5   9   3  208.14    4.40   0
  -5  -9  -3  218.73    4.84   0
  -5   9  -3  199.91    5.09   0
   5   9   3  219.77    4.45   0
   6   9   3    3.59    3.46   0
   6   9   3    1.56    3.78   0
  -6   9  -3    0.13    4.03   0
   6   9   3    1.11    3.48   0
  -6  -9  -3   -3.46    3.63   0
   7   9   3   17.16    4.06   0
  -7  -9  -3   12.76    3.91   0
   7   9   3   16.72    3.51   0
   7   9   3   12.89    3.56   0
  -7   9  -3   21.00    5.00   0
   8   9   3    8.28    3.88   0
   8   9   3    3.35    3.41   0
   8   9   3    1.29    3.51   0
  -8   9  -3    6.12    3.93   0
  -8  -9  -3    2.10    3.73   0
  -9   9  -3   47.72    4.12   0
   9   9   3   55.26    4.34   0
   9   9   3   58.82    3.72   0
  -9  -9  -3   60.07    4.24   0
   9   9   3   58.32    3.65   0
  10   9   3    4.18    3.87   0
  10   9   3   10.05    3.55   0
  10  -9   3   11.40    4.56   0
 -10   9  -3    4.32    3.94   0
  10   9   3    0.76    3.55   0
 -10  -9  -3    4.97    3.72   0
  11  -9   3   58.94    4.08   0
  11   9   3   56.58    3.72   0
  11   9   3   56.34    4.29   0
 -11  -9  -3   54.41    4.19   0
 -11   9  -3   51.40    4.30   0
  11   9   3   58.46    3.70   0
 -12  -9  -3  211.13    5.33   0
  12   9   3  206.26    4.66   0
 -12   9  -3  206.31    5.26   0
  12   9   3  243.77    4.67   0
  12  -9   3  244.51    5.14   0
  12   9   3  214.58    5.27   0
  13   9   3    4.48    4.20   0
  13   9   3    7.32    3.68   0
  13   9   3    6.43    2.74   0
 -13   9  -3    8.94    4.06   0
 -13  -9  -3    9.45    4.19   0
  13  -9   3    2.60    4.86   0
  12  10  -3    5.19    3.62   0
  12  10  -3   10.09    4.95   0
 -12 -10   3    3.60    4.06   0
  12  10  -3   -2.33    3.35   0
 -12  10   3    1.18    4.00   0
  11  10  -3    4.20    3.64   0
 -11  10   3    1.73    3.90   0
  11  10  -3    6.11    4.84   0
  11  10  -3   -2.84    3.57   0
 -11 -10   3    4.65    3.91   0
  10  10  -3   46.53    3.71   0
  10  10  -3   46.31    5.19   0
 -10  10   3   56.04    4.22   0
  10  10  -3   38.29    3.68   0
 -10 -10   3   53.85    4.22   0
   9  10  -3   51.13    4.28   0
   9  10  -3   48.44    3.59   0
  -9 -10   3   51.51    4.11   0
  -9  10   3   49.54    4.16   0
   9  10  -3   56.48    3.77   0
   8  10  -3  282.15    6.21   0
   8  10  -3  289.45    4.59   0
  -8 -10   3  278.21    5.29   0
   8  10  -3  266.67    4.55   0
  -8  10   3  265.96    5.36   0
  -7 -10   3   91.63    5.05   0
  -7  10   3   88.51    4.51   0
   7  10  -3   90.98    4.42   0
   7  10  -3   81.80    3.88   0
   7  10  -3   84.43    3.90   0
   6  10  -3   27.02    3.67   0
  -6 -10   3   27.20    4.58   0
   6  10  -3   27.15    2.64   0
   6  10  -3   26.43    4.92   0
  -6  10   3   29.05    3.96   0
   5  10  -3    7.80    3.51   0
   5  10  -3   10.04    3.59   0
  -5  10   3    4.06    3.84   0
  -5  10   3    6.88    6.62   0
   5  10  -3    2.15    4.67   0
  -5  10   3    7.45    7.40   0
   4  10  -3   34.86    4.77   0
  -4  10   3   37.38    3.89   0
   4  10  -3   37.81    3.94   0
  -4  10   3   39.63    5.80   0
  -4  10   3   48.21    5.69   0
   4  10  -3   40.14    3.64   0
  -3  10   3   12.78    4.52   0
  -3  10   3   11.77    4.62   0
   3  10  -3    8.42    3.72   0
   3  10  -3    6.40    4.58   0
  -3  10   3    6.72    3.78   0
   3  10  -3   20.51    3.78   0
  -3  10   3   12.69    4.35   0
  -2  10   3  229.85    5.60   0
   2  10  -3  223.09    4.60   0
   2  10  -3  239.98    6.10   0
  -2  10   3  239.11    5.67   0
  -2  10   3  219.45    4.81   0
   2  10  -3  231.29    4.69   0
  -2  10   3  232.76    4.69   0
   1  10  -3  474.63    5.74   0
  -1  10   3  455.92    5.69   0
  -1  10   3  438.88    6.37   0
   1  10  -3  443.19    5.78   0
  -1  10   3  456.43    6.51   0
  -1  10   3  469.07    5.92   0
   1  10  -3  459.62    7.31   0
   1  10  -3  452.81    7.26   0
   0  10   3  144.55    4.36   0
   0  10   3  138.44    4.26   0
   0  10   3  145.96    4.40   0
   0  10  -3  148.79    5.65   0
   0  10  -3  143.53    5.44   0
   0  10  -3  155.03    4.44   0
   0  10  -3  140.81    4.40   0
   1  10   3  129.35    4.27   0
  -1  10  -3  126.71    5.43   0
  -1  10  -3  122.57    4.44   0
   1  10   3  123.09    5.26   0
   1  10   3  122.57    4.28   0
  -1  10  -3  140.11    5.19   0
  -1  10  -3  129.25    5.48   0
  -2  10  -3  204.27    5.73   0
  -2  10  -3  197.21    5.74   0
  -2  10  -3  186.18    5.54   0
  -2  10  -3  208.33    5.69   0
   2  10   3  188.17    4.35   0
   2  10   3  196.41    5.25   0
   2  10   3  199.28    4.93   0
  -3  10  -3    4.52    3.69   0
   3  10   3   10.58    3.56   0
  -3  10  -3   13.01    4.54   0
  -3  10  -3    5.97    4.66   0
   3  10   3    4.93    3.77   0
  -3  10  -3    8.33    4.65   0
   3  10   3    8.74    4.01   0
   4  10   3  101.90    4.27   0
   4  10   3  107.21    4.12   0
  -4  10  -3  115.99    6.35   0
  -4  10  -3  106.93    4.43   0
   4  10   3  109.93    4.56   0
  -4  10  -3  102.95    6.99   0
   5  10   3  130.41    4.23   0
   5  10   3  139.22    4.27   0
   5  10   3  134.38    4.59   0
  -5  10  -3  128.87    4.61   0
   6  10   3   25.30    3.96   0
   6  10   3   31.47    3.53   0
  -6 -10  -3   25.60    3.81   0
  -6  10  -3   27.70    4.21   0
   6  10   3   23.23    3.56   0
   7  10   3    3.92    3.35   0
   7  10   3    4.76    3.44   0
  -7 -10  -3    1.51    3.85   0
   7  10   3   11.71    3.96   0
  -7  10  -3   -1.99    4.75   0
  -8  10  -3    8.52    4.02   0
   8  10   3   12.38    4.02   0
   8  10   3    4.29    2.40   0
   8  10   3    2.04    3.45   0
  -8 -10  -3    7.71    3.77   0
  -9  10  -3   59.81    4.40   0
  -9 -10  -3   60.23    4.10   0
   9  10   3   58.37    4.25   0
   9  10   3   52.67    3.74   0
 -10  10  -3    4.21    4.25   0
 -10 -10  -3    8.97    4.73   0
  10  10   3    5.44    4.07   0
  10  10   3   -0.06    2.52   0
  10  10   3    4.15    3.48   0
 -11  10  -3  158.18    5.92   0
  11  10   3  136.83    4.28   0
  11  10   3  175.78    5.13   0
 -11 -10  -3  163.00    4.98   0
  12  10   3   26.46    4.39   0
 -12  10  -3   39.99    4.43   0
 -12 -10  -3   35.11    4.28   0
  12  10   3   32.71    3.96   0
  12  10   3   -0.28    3.46   0
 -11 -11   3    0.31    3.95   0
  11  11  -3    5.53    4.11   0
 -11  11   3    4.17    4.16   0
  11  11  -3   -0.89    3.31   0
  11  11  -3   -1.39    3.77   0
  10  11  -3   14.69    5.02   0
 -10  11   3   16.37    4.16   0
  10  11  -3   24.13    3.56   0
 -10 -11   3   21.78    4.11   0
  10  11  -3   24.88    3.61   0
  -9  11   3    3.30    4.15   0
   9  11  -3    4.70    3.49   0
   9  11  -3    1.67    2.53   0
  -9 -11   3    3.40    3.80   0
   9  11  -3    2.51    4.82   0
   8  11  -3    5.84    3.56   0
   8  11  -3   11.32    4.92   0
  -8  11   3   17.11    3.87   0
   8  11  -3   14.93    3.68   0
  -8 -11   3    9.66    3.78   0
   7  11  -3   36.03    3.77   0
  -7  11   3   34.38    4.04   0
   7  11  -3   37.28    4.83   0
   7  11  -3   38.84    3.68   0
   6  11  -3   98.66    3.97   0
   6  11  -3   99.30    4.00   0
   6  11  -3  106.57    4.63   0
  -6  11   3   95.24    4.43   0
   5  11  -3   16.27    3.73   0
  -5  11   3   28.28    7.89   0
   5  11  -3   35.37    3.64   0
  -5  11   3   27.88    8.17   0
  -5  11   3   31.40    4.13   0
   5  11  -3   30.81    3.95   0
  -4  11   3   82.32    5.00   0
   4  11  -3   92.00    5.25   0
   4  11  -3   81.21    4.14   0
   4  11  -3   94.69    3.97   0
  -4  11   3   95.06    4.26   0
  -4  11   3   89.58    6.26   0
  -4  11   3   84.37    6.13   0
   3  11  -3  239.89    5.03   0
  -3  11   3  288.35    5.22   0
   3  11  -3  260.39    6.29   0
  -3  11   3  261.48    4.95   0
  -3  11   3  268.86    6.47   0
  -3  11   3  278.64    6.46   0
   3  11  -3  258.37    4.98   0
  -2  11   3  194.98    4.82   0
  -2  11   3  206.41    5.68   0
   2  11  -3  195.12    5.36   0
   2  11  -3  203.76    5.95   0
   2  11  -3  201.22    5.94   0
  -2  11   3  196.73    5.78   0
   2  11  -3  199.06    4.62   0
  -2  11   3  202.06    4.72   0
  -1  11   3   77.14    4.92   0
   1  11  -3   72.07    5.22   0
  -1  11   3   76.51    4.15   0
  -1  11   3   77.42    4.83   0
   1  11  -3   79.41    4.06   0
  -1  11   3   76.27    4.16   0
   1  11  -3   74.76    5.26   0
   1  11  -3   73.97    4.08   0
   0  11  -3  120.89    5.40   0
   0  11  -3  120.11    5.55   0
   0  11  -3  123.65    4.37   0
   0  11  -3  112.39    4.43   0
   0  11   3  124.03    4.45   0
   0  11   3  122.55    4.26   0
   0  11   3  119.79    4.15   0
  -1  11  -3  199.13    5.86   0
   1  11   3  192.44    5.27   0
   1  11   3  198.64    4.74   0
  -1  11  -3  188.92    5.61   0
   1  11   3  208.76    4.52   0
  -1  11  -3  213.62    5.61   0
  -1  11  -3  193.77    5.74   0
  -2  11  -3  129.17    5.36   0
  -2  11  -3  129.74    5.41   0
   2  11   3  119.29    4.20   0
  -2  11  -3  132.32    5.22   0
  -2  11  -3  107.15    5.19   0
   2  11   3  125.19    4.07   0
   2  11   3  121.34    4.36   0
   3  11   3   72.61    3.91   0
   3  11   3   71.75    4.09   0
  -3  11  -3   76.05    5.11   0
  -3  11  -3   60.06    5.78   0
  -3  11  -3   69.31    4.90   0
   3  11   3   73.09    4.94   0
  -3  11  -3   72.55    5.02   0
   4  11   3  327.29    4.87   0
  -4  11  -3  329.14    5.73   0
  -4  11  -3  308.09    8.20   0
  -4  11  -3  333.28    5.62   0
   4  11   3  352.41    5.57   0
   4  11   3  319.26    5.08   0
  -4  11  -3  354.18    8.44   0
   5  11   3  185.28    4.36   0
   5  11   3  187.21    4.45   0
  -5  11  -3  171.28    5.57   0
   5  11   3  189.96    5.09   0
   6  11   3  150.73    4.20   0
   6  11   3  146.74    4.32   0
   6  11   3  154.32    4.75   0
  -6  11  -3  131.75    4.82   0
   7  11   3   12.39    3.37   0
   7  11   3    8.69    4.01   0
  -7  11  -3   14.21    4.03   0
   7  11   3   14.56    3.63   0
  -7 -11  -3   -0.00    3.85   0
   8  11   3   26.48    3.68   0
   8  11   3   32.48    4.16   0
  -8 -11  -3   31.75    4.00   0
   8  11   3   31.59    3.58   0
  -8  11  -3   33.68    4.07   0
  -9  11  -3  116.52    4.79   0
   9  11   3  106.09    4.18   0
  -9 -11  -3  147.55    4.69   0
   9  11   3  111.07    4.14   0
   9  11   3  143.67    5.04   0
 -10  11  -3   62.42    4.56   0
 -10 -11  -3   48.81    4.38   0
  10  11   3   59.60    4.62   0
  10  11   3    0.35    3.24   0
 -11 -11  -3   75.33    4.62   0
  11  11   3   71.99    5.66   0
 -11  11  -3   73.65    4.97   0
  10  12  -3    1.91    3.55   0
  10  12  -3   54.18    4.09   0
 -10  12   3   48.86    4.57   0
 -10 -12   3   57.41    5.27   0
  10  12  -3   50.05    5.32   0
   9  12  -3  107.01    4.44   0
  -9  12   3  104.50    5.78   0
  -9 -12   3  142.31    4.81   0
   9  12  -3  125.29    4.32   0
   9  12  -3  128.23    4.94   0
  -8  12   3   -0.58    3.96   0
   8  12  -3    7.39    3.59   0
   8  12  -3    3.81    4.90   0
   8  12  -3    0.05    3.68   0
   7  12  -3   12.79    4.83   0
   7  12  -3    4.18    3.52   0
  -7  12   3    3.81    4.22   0
   7  12  -3    7.58    3.70   0
   6  12  -3  106.28    4.19   0
   6  12  -3  125.26    5.59   0
   6  12  -3  122.88    4.37   0
  -6  12   3  120.68    4.68   0
   5  12  -3  251.42    4.93   0
  -5  12   3  214.99    5.46   0
  -5  12   3  247.56    5.92   0
   5  12  -3  242.41    6.44   0
  -5  12   3  240.99   12.15   0
   5  12  -3  244.02    5.01   0
  -5  12   3  241.35   12.23   0
   4  12  -3  110.80    4.30   0
   4  12  -3  114.07    4.80   0
   4  12  -3  110.42    4.26   0
  -4  12   3  103.92    5.83   0
  -4  12   3  112.19    6.35   0
  -4  12   3  115.57    4.38   0
  -4  12   3  115.20    4.28   0
  -3  12   3  104.56    5.46   0
  -3  12   3  115.95    4.45   0
  -3  12   3  112.30    4.36   0
  -3  12   3  109.80    5.57   0
   3  12  -3  123.35    4.31   0
   3  12  -3  105.95    5.44   0
   3  12  -3  104.51    4.31   0
  -2  12   3   55.88    4.77   0
  -2  12   3   57.78    4.15   0
   2  12  -3   54.68    5.16   0
   2  12  -3   60.58    4.04   0
  -2  12   3   61.14    4.18   0
  -2  12   3   53.72    4.28   0
   2  12  -3   57.90    4.04   0
   2  12  -3   57.64    5.12   0
   1  12  -3    4.87    3.62   0
  -1  12   3    6.38    3.66   0
   1  12  -3    6.28    4.66   0
  -1  12   3    6.63    3.64   0
  -1  12   3    3.52    3.53   0
  -1  12   3   16.35    4.55   0
   1  12  -3    8.17    3.63   0
   1  12  -3    4.01    4.59   0
   0  12   3    6.69    3.53   0
   0  12   3    2.02    3.62   0
   0  12   3    9.95    4.47   0
   0  12  -3   -3.11    4.57   0
   0  12   3    0.70    3.56   0
   0  12  -3   -3.13    4.49   0
   0  12  -3    5.70    4.73   0
   0  12  -3   -0.52    4.47   0
   1  12   3  287.90    5.10   0
  -1  12  -3  277.89    6.55   0
  -1  12  -3  260.14    5.27   0
  -1  12  -3  260.35    6.54   0
  -1  12  -3  276.30    5.51   0
   1  12   3  262.34    6.07   0
   1  12   3  286.94    5.23   0
  -2  12  -3    1.18    3.64   0
  -2  12  -3    2.74    4.54   0
   2  12   3    4.59    3.68   0
   2  12   3    1.85    3.76   0
  -2  12  -3    1.47    4.43   0
   2  12   3    0.38    3.49   0
  -2  12  -3    1.22    4.48   0
   3  12   3  223.16    4.88   0
   3  12   3  221.00    4.80   0
  -3  12  -3  248.63    6.64   0
  -3  12  -3  215.90    6.52   0
  -3  12  -3  227.11    6.29   0
  -3  12  -3  224.67    5.58   0
   3  12   3  236.29    5.16   0
   4  12   3   39.43    3.73   0
  -4  12  -3   34.43    3.94   0
  -4  12  -3   29.10    6.51   0
  -4  12  -3   38.39    6.38   0
  -4  12  -3   26.60    4.89   0
   4  12   3   36.12    3.81   0
   4  12   3   34.47    5.02   0
   5  12   3  128.46    4.25   0
   5  12   3  137.19    5.61   0
  -5  12  -3  128.57    5.37   0
  -5  12  -3  109.37    5.58   0
   5  12   3  127.69    4.31   0
  -6  12  -3    3.87    3.97   0
   6  12   3    2.57    2.56   0
   6  12   3    6.43    3.95   0
   6  12   3    3.97    3.59   0
   7  12   3   -3.20    3.75   0
   7  12   3    0.79    3.62   0
   7  12   3    5.35    4.93   0
  -7  12  -3    8.63    5.00   0
   8  12   3    4.41    4.01   0
   8  12   3    0.62    3.66   0
  -8  12  -3    1.44    4.03   0
   8  12   3    1.23    3.66   0
   9  12   3   -5.12    3.32   0
  -9 -12  -3   26.81    4.22   0
   9  12   3   18.27    3.74   0
   9  12   3   28.70    4.47   0
  -9  12  -3   21.44    4.38   0
   7  13  -3   33.15    5.13   0
  -7  13   3   27.20    4.41   0
   7  13  -3   28.19    3.96   0
  -7  13   3   27.86    4.17   0
   7  13  -3   30.88    3.99   0
   6  13  -3   14.39    3.69   0
   6  13  -3    8.29    4.89   0
  -6  13   3   11.21    3.87   0
  -6  13   3    5.11    4.97   0
   6  13  -3    8.59    2.62   0
  -5  13   3   59.54    5.30   0
  -5  13   3   72.55    4.29   0
   5  13  -3   63.81    5.31   0
   5  13  -3   49.82    4.06   0
   5  13  -3   68.18    4.23   0
  -4  13   3    7.40    5.47   0
  -4  13   3   10.13    6.42   0
   4  13  -3    9.52    3.85   0
  -4  13   3    1.14    4.04   0
  -4  13   3    5.00    4.70   0
   4  13  -3    5.06    3.69   0
   4  13  -3    4.64    4.68   0
  -3  13   3  123.37    4.56   0
   3  13  -3  110.79    5.91   0
   3  13  -3  104.55    5.92   0
   3  13  -3   86.08    4.61   0
  -3  13   3  122.93    5.95   0
  -3  13   3  108.76    4.80   0
   3  13  -3   95.66    5.44   0
  -3  13   3  118.53    6.48   0
   2  13  -3   16.92    4.96   0
   2  13  -3   12.89    3.85   0
  -2  13   3   12.21    4.85   0
   2  13  -3   17.83    5.64   0
  -2  13   3   12.46    3.86   0
   2  13  -3    9.45    4.65   0
  -2  13   3   15.30    4.61   0
  -2  13   3   12.74    3.87   0
  -1  13   3  349.48    6.87   0
   1  13  -3  320.45    5.86   0
   1  13  -3  304.15    6.50   0
  -1  13   3  355.09    5.79   0
   1  13  -3  335.16    7.63   0
  -1  13   3  312.01    6.53   0
  -1  13   3  342.59    5.98   0
   1  13  -3  339.51    7.41   0
   0  13   3    0.09    3.63   0
   0  13  -3    3.47    4.67   0
   0  13   3    3.47    4.57   0
   0  13   3    0.55    3.80   0
   0  13   3    1.29    3.67   0
   0  13  -3    0.71    4.73   0
   0  13  -3    2.56    3.62   0
   0  13  -3    2.67    4.57   0
   1  13   3    3.24    4.53   0
   1  13   3    5.58    3.72   0
  -1  13  -3    4.90    4.45   0
  -1  13  -3    5.98    4.74   0
   1  13   3    3.20    4.73   0
  -1  13  -3    6.27    4.56   0
  -1  13  -3    4.34    4.58   0
   1  13   3    4.19    3.63   0
   2  13   3  125.17    4.45   0
   2  13   3  116.36    5.49   0
  -2  13  -3  119.62    5.58   0
  -2  13  -3  131.24    5.79   0
  -2  13  -3  115.51    5.73   0
   2  13   3  124.06    5.26   0
  -2  13  -3  126.65    5.79   0
  -3  13  -3   10.56    5.61   0
  -3  13  -3    5.30    4.79   0
   3  13   3    7.45    3.84   0
   3  13   3    6.83    4.78   0
  -3  13  -3    6.36    4.59   0
  -3  13  -3    6.46    4.69   0
   3  13   3    7.35    3.69   0
   4  13   3    8.91    4.86   0
  -4  13  -3    1.38    6.32   0
   4  13   3   -3.10    3.63   0
   4  13   3   -4.09    3.71   0
  -4  13  -3    4.86    6.07   0
  -4  13  -3    6.21    4.62   0
  -4  13  -3    4.67    4.71   0
  -5  13  -3   43.26    5.42   0
   5  13   3   47.45    4.00   0
   5  13   3   42.84    4.02   0
   5  13   3   40.62    4.23   0
  -5  13  -3   38.82    5.15   0
   6  13   3    0.80    3.66   0
  -6  13  -3    0.95    4.98   0
   6  13   3    5.31    3.87   0
  -6  13  -3    5.97    4.77   0
   6  13   3    2.47    5.15   0
   7  13   3  104.42    4.89   0
   7  13   3  122.24    4.44   0
   7  13   3   95.12    4.62   0
  -7  13  -3  103.71    5.11   0
  -4  14   3    0.83    4.04   0
   4  14  -3    1.09    3.81   0
   4  14  -3    1.66    4.82   0
   4  14  -3    0.55    4.84   0
  -4  14   3    0.97    3.95   0
   4  14  -3   -1.14    3.88   0
  -4  14   3    1.00    6.22   0
  -4  14   3   -0.74    6.36   0
   3  14  -3   37.72    5.38   0
  -3  14   3   51.95    4.44   0
   3  14  -3   56.95    4.36   0
   3  14  -3   51.50    4.41   0
  -3  14   3   51.23    6.19   0
  -3  14   3   40.21    5.30   0
   3  14  -3   49.17    5.55   0
  -3  14   3   53.15    6.32   0
   2  14  -3    7.27    5.58   0
   2  14  -3    7.52    4.81   0
  -2  14   3    6.83    4.00   0
  -2  14   3   12.21    4.88   0
   2  14  -3    8.54    3.91   0
  -2  14   3    7.21    4.61   0
  -2  14   3    7.25    3.98   0
   2  14  -3    5.27    3.92   0
   1  14  -3    3.04    4.71   0
   1  14  -3   -1.48    5.31   0
  -1  14   3   -3.43    4.77   0
  -1  14   3   -1.18    3.78   0
  -1  14   3   -0.21    3.86   0
   1  14  -3    1.87    3.80   0
  -1  14   3   -1.80    4.49   0
   1  14  -3    1.00    5.54   0
   0  14  -3    8.28    4.89   0
   0  14  -3    6.78    4.83   0
   0  14   3    5.50    4.87   0
   0  14  -3    8.75    3.87   0
   0  14  -3    4.87    3.86   0
   0  14   3    8.69    3.99   0
   0  14   3    6.33    3.80   0
   0  14   3    2.88    3.81   0
  -1  14  -3    9.54    4.80   0
  -1  14  -3    7.71    5.08   0
  -1  14  -3   12.50    5.75   0
  -1  14  -3   12.33    4.85   0
   1  14   3   15.23    4.03   0
   1  14   3   13.99    3.89   0
   1  14   3   13.21    3.78   0
   1  14   3   11.90    5.06   0
   2  14   3    3.65    4.66   0
  -2  14  -3   -3.02    4.83   0
   2  14   3   -2.14    3.81   0
  -2  14  -3    2.11    4.77   0
  -2  14  -3    0.75    4.80   0
  -2  14  -3    4.75    4.83   0
   2  14   3    1.33    4.00   0
   2  14   3   -2.38    3.84   0
   3  14   3    3.66    3.73   0
  -3  14  -3    7.01    5.64   0
  -3  14  -3    5.76    5.00   0
   3  14   3    7.02    4.80   0
  -3  14  -3    3.20    5.02   0
  -3  14  -3    5.76    5.65   0
   3  14   3    1.50    4.01   0
  -4  14  -3    1.57    4.04   0
  -4  14  -3    4.26    5.00   0
  17   0  -4    9.26    4.03   0
  17   0  -4    1.16    3.88   0
 -17   0   4    0.52    3.85   0
  17   0  -4    2.28    3.70   0
  16   0  -4   33.59    4.10   0
 -16   0   4   40.52    3.93   0
  16   0  -4   25.29    3.97   0
  16   0  -4   33.89    3.88   0
  15   0  -4   -2.90    3.76   0
 -15   0   4   -3.50    3.72   0
  15   0  -4   -1.09    4.58   0
  15   0  -4    0.90    3.54   0
  14   0  -4   60.30    4.66   0
  14   0  -4   64.55    4.04   0
 -14   0   4   53.40    4.00   0
  14   0  -4   59.20    4.02   0
  13   0  -4    1.17    3.50   0
  13   0  -4    1.94    3.68   0
  13   0  -4    3.33    4.54   0
 -13   0   4    4.01    3.66   0
 -12   0   4  247.62    3.81   0
  12   0  -4  264.87    4.56   0
  12   0  -4  249.08    5.37   0
  12   0  -4  250.91    4.97   0
  11   0  -4    3.82    3.45   0
  11   0  -4   -2.64    4.46   0
 -11   0   4    0.35    4.10   0
  11   0  -4   -5.54    4.10   0
 -10   0   4  899.56    6.69   0
  10   0  -4  908.24    6.72   0
  10   0  -4  880.61    6.97   0
  -9   0   4    2.30    4.56   0
   9   0  -4    4.70    4.07   0
  -9   0   4    1.96    4.57   0
   9   0  -4    1.71    4.43   0
  -8   0   4 2941.16   10.77   0
   8   0  -4 2901.33   10.60   0
  -8   0   4 2942.15   11.57   0
   8   0  -4 2892.86   11.61   0
   7   0  -4    0.78    4.59   0
  -7   0   4    9.26    4.83   0
  -7   0   4    3.22    4.28   0
   7   0  -4    2.92    4.82   0
  -6   0   4 1292.71    8.67   0
  -6   0   4 1291.44    9.11   0
   6   0  -4 1266.78    9.09   0
   6   0  -4 1299.95    8.64   0
  -5   0   4    2.28    4.76   0
   5   0  -4    7.85    6.12   0
  -5   0   4    2.56    5.57   0
   5   0  -4    2.05    4.06   0
   4   0  -4 4352.40   16.73   0
  -4   0   4 4433.32   17.31   0
   4   0  -4 4331.61   17.31   0
  -4   0   4 4323.69   16.62   0
   3   0  -4    2.43    7.18   0
  -3   0   4    2.58    6.84   0
  -3   0   4    2.65    7.32   0
   3   0  -4    2.91    7.38   0
  -2   0   4   40.45    8.01   0
   2   0  -4   37.96    8.03   0
  -2   0   4   37.63    5.64   0
   2   0  -4   37.14    8.02   0
   1   0  -4    1.14    8.67   0
  -1   0   4    2.48    8.37   0
   0   0   4 2022.21   15.75   0
   0   0   4 2286.64   18.92   0
   0   0  -4 2073.52   16.21   0
   0   0  -4 2270.86   18.80   0
   1   0   4    2.23    8.49   0
  -1   0  -4    3.00    8.02   0
   1   0   4   -1.39    7.80   0
  -1   0  -4    1.87    8.14   0
   2   0   4  916.38   11.02   0
   2   0   4  920.84   10.64   0
  -2   0  -4  952.31   10.74   0
  -2   0  -4  963.77   11.01   0
  -3   0  -4    2.51    5.63   0
  -3   0  -4   -4.89    6.44   0
   3   0   4    0.74    6.73   0
   3   0   4    2.31    5.93   0
  -4   0  -4 4065.92   15.29   0
   4   0   4 3978.70   14.82   0
  -4   0  -4 4031.21   14.73   0
   4   0   4 3953.89   15.15   0
  -5   0  -4   -0.67    4.57   0
  -5   0  -4    3.85    4.90   0
   5   0   4   -0.96    4.49   0
   5   0   4    4.47    5.11   0
   6   0   4  124.94    5.10   0
  -6   0  -4  131.46    3.87   0
  -6   0  -4  132.51    4.66   0
   6   0   4  131.92    5.59   0
   7   0   4    6.86    4.42   0
  -7   0  -4    1.83    3.95   0
   7   0   4   -0.76    3.92   0
  -7   0  -4    0.18    4.15   0
  -8   0  -4  165.73    4.78   0
   8   0   4  166.76    5.04   0
   8   0   4  162.60    4.43   0
   9   0   4   -0.43    2.96   0
   9   0   4   -1.77    3.51   0
  -9   0  -4    2.21    4.00   0
   9   0   4    1.92    3.49   0
  10   0   4  812.98    6.53   0
 -10   0  -4  814.16    6.11   0
  10   0   4  811.32    6.54   0
  10   0   4  831.61    6.28   0
  11   0   4    4.34    3.71   0
 -11   0  -4    1.92    3.76   0
  11   0   4    5.98    4.08   0
  11   0   4    0.54    3.71   0
  12   0   4  215.46    3.54   0
  12   0   4  211.06    4.54   0
 -12   0  -4  213.52    4.44   0
  12   0   4  216.97    4.59   0
  13   0   4    1.96    3.95   0
  13   0   4    3.86    3.63   0
 -13   0  -4   -4.42    3.65   0
  13   0   4    1.75    3.66   0
  14   0   4  461.65    5.77   0
  14   0   4  430.44    5.58   0
 -14   0  -4  437.27    5.15   0
  14   0   4  464.39    5.39   0
  15   0   4    2.92    3.79   0
  15   0   4    0.31    3.89   0
 -15   0  -4    8.78    3.70   0
  15   0   4    4.72    3.69   0
  16   0   4  458.85    5.59   0
 -16   0  -4  413.81    5.62   0
  16   0   4  424.27    6.89   0
  16   0   4  420.09    6.00   0
  17   0   4    1.81    4.07   0
  17   0   4    1.24    3.94   0
 -17   0  -4    0.72    3.62   0
  17   0   4    1.94    4.01   0
 -17  -1   4   95.05    4.48   0
  17  -1  -4   89.91    5.14   0
  17  -1  -4   96.61    4.61   0
  17   1  -4  102.05    4.46   0
  17   1  -4  104.74    4.47   0
  17   1  -4   93.21    4.59   0
 -17   1   4   86.02    3.40   0
  17  -1  -4   97.62    4.26   0
 -16   1   4  202.69    4.74   0
  16   1  -4  200.55    3.87   0
  16   1  -4  210.24    5.68   0
  16  -1  -4  217.21    5.04   0
  16  -1  -4  212.78    4.71   0
  16  -1  -4  223.84    5.20   0
 -16  -1   4  203.03    4.65   0
  16   1  -4  216.33    4.80   0
  15  -1  -4    1.24    3.74   0
  15   1  -4    4.58    3.75   0
  15   1  -4   -2.80    3.60   0
 -15  -1   4    0.73    2.59   0
 -15   1   4   -1.66    3.74   0
  15  -1  -4   -1.06    4.39   0
  15   1  -4    4.71    3.64   0
  15  -1  -4    5.60    4.60   0
 -14  -1   4    0.65    3.78   0
 -14   1   4    1.45    3.78   0
  14   1  -4    3.00    3.56   0
  14   1  -4   -0.20    3.86   0
  14  -1  -4    1.85    3.66   0
  14  -1  -4   -0.24    3.78   0
  14   1  -4    2.41    3.56   0
  14  -1  -4    1.33    3.50   0
  13   1  -4    6.88    3.55   0
 -13  -1   4   -1.51    3.69   0
  13   1  -4    1.57    3.47   0
  13   1  -4    1.50    2.69   0
  13  -1  -4   11.50    3.76   0
  13  -1  -4    1.68    4.36   0
 -13   1   4    0.97    3.81   0
  13  -1  -4   10.04    4.55   0
 -12   1   4   14.20    3.94   0
 -12  -1   4    8.10    4.13   0
  12   1  -4    8.42    3.69   0
  12  -1  -4   16.99    4.05   0
  12  -1  -4   15.41    4.58   0
  12   1  -4   15.96    4.04   0
  12  -1  -4   14.74    3.59   0
  12   1  -4   11.33    3.76   0
  11  -1  -4  161.32    4.58   0
  11   1  -4  154.03    4.29   0
  11   1  -4  155.29    4.24   0
 -11   1   4  143.27    4.69   0
  11   1  -4  132.31    4.48   0
  11  -1  -4  153.39    4.30   0
 -11  -1   4  146.85    4.66   0
  11  -1  -4  145.88    4.40   0
  10   1  -4   98.13    4.55   0
 -10   1   4   95.99    4.64   0
  10  -1  -4  103.64    5.34   0
 -10  -1   4   97.48    4.58   0
  10  -1  -4  109.41    4.36   0
  10   1  -4   95.26    4.13   0
  10  -1  -4   97.69    4.27   0
   9   1  -4   24.50    4.60   0
  -9  -1   4   27.41    3.78   0
   9   1  -4   28.49    3.88   0
  -9   1   4   28.18    5.18   0
   9  -1  -4   31.99    4.46   0
  -9  -1   4   28.50    4.67   0
   9  -1  -4   32.18    5.33   0
  -9   1   4   29.62    4.63   0
   8  -1  -4 1891.90    8.80   0
  -8  -1   4 1785.35    8.32   0
   8   1  -4 1813.36    8.97   0
  -8   1   4 1816.68   10.17   0
  -8  -1   4 1836.43    9.10   0
   8  -1  -4 1837.77   10.96   0
   8   1  -4 1822.03    9.04   0
  -8   1   4 1805.80    8.79   0
  -7  -1   4  486.22    6.36   0
   7  -1  -4  515.09    6.07   0
  -7  -1   4  487.74    6.04   0
   7   1  -4  477.88    5.30   0
   7  -1  -4  489.79    6.45   0
  -7   1   4  482.89    6.09   0
  -7   1   4  491.94    6.29   0
   7   1  -4  486.42    6.15   0
  -6  -1   4  406.60    6.33   0
   6   1  -4  410.40    6.30   0
   6  -1  -4  420.54    6.14   0
  -6  -1   4  414.76    6.06   0
  -6   1   4  415.87    6.28   0
  -6   1   4  406.40    6.41   0
   6   1  -4  396.01    6.10   0
   6  -1  -4  408.14    7.20   0
  -5  -1   4 3565.12   14.41   0
   5  -1  -4 3629.40   13.38   0
  -5   1   4 3604.78   13.38   0
   5   1  -4 3573.10   13.18   0
   5   1  -4 3518.17   13.49   0
  -5  -1   4 3615.33   13.91   0
  -5   1   4 3617.90   16.61   0
   5  -1  -4 3573.70   16.69   0
   2   1  -4 6511.85   22.63   0
   1  -1  -4 3373.18   19.48   0
   1   1  -4 3549.29   18.74   0
  -1  -1   4 3555.84   18.76   0
  -1   1   4 3378.82   19.32   0
   0   1  -4  790.03   16.45   0
   0  -1  -4  722.57   11.11   0
   0  -1  -4  752.09   11.30   0
   0   1   4  720.07   10.91   0
   0  -1   4  692.54   11.07   0
   0   1  -4  702.11   11.43   0
   0   1   4  753.79   11.25   0
   0  -1   4  799.29   17.79   0
   1  -1   4  920.58   13.57   0
  -1  -1  -4  940.16   11.60   0
  -1  -1  -4  896.86   11.00   0
   1  -1   4  803.71   11.61   0
   1   1   4  916.49   11.67   0
   1   1   4  869.37   10.94   0
  -1   1  -4  838.69   13.37   0
  -1   1  -4  937.22   14.64   0
   2   1   4    4.21    6.92   0
  -2   1  -4    6.57    9.07   0
   2  -1   4    9.35    9.45   0
   2   1   4    4.97    5.25   0
  -2   1  -4    6.96    7.26   0
  -2  -1  -4    9.96    6.76   0
   2  -1   4    9.31    7.59   0
  -2  -1  -4   11.52    7.12   0
   3   1   4   90.03    6.71   0
   3   1   4   97.36    6.07   0
  -3   1  -4   87.12    6.39   0
  -3   1  -4   91.23    6.34   0
  -3  -1  -4   98.04    6.07   0
   3  -1   4   83.56    6.72   0
  -3  -1  -4   90.40    6.57   0
   3  -1   4   85.08    6.46   0
  -4   1  -4   65.75    5.93   0
  -4   1  -4   72.77    5.38   0
   4   1   4   68.91    5.36   0
   4  -1   4   76.21    6.54   0
  -4  -1  -4   61.26    5.62   0
  -4  -1  -4   75.77    5.35   0
   4  -1   4   63.32    5.99   0
   4   1   4   66.63    5.81   0
   5  -1   4 2085.38   11.44   0
  -5   1  -4 2236.50   12.14   0
  -5  -1  -4 2189.04   10.33   0
   5   1   4 2108.58   10.16   0
  -5  -1  -4 2159.27   10.28   0
  -5   1  -4 2107.35   10.54   0
   5  -1   4 2149.21   10.58   0
   5   1   4 2168.34   10.38   0
   6   1   4 1918.15    9.20   0
   6  -1   4 1851.47    9.48   0
  -6  -1  -4 1936.06    9.42   0
  -6  -1  -4 1911.01    9.13   0
  -6   1  -4 1907.78   10.44   0
   6   1   4 1908.41    9.39   0
  -6   1  -4 1857.44    9.39   0
   6  -1   4 1838.83   10.28   0
  -7   1  -4 1658.74    8.57   0
   7  -1   4 1618.22    9.45   0
   7   1   4 1682.24    8.65   0
  -7  -1  -4 1708.30    8.62   0
   7  -1   4 1659.03    8.59   0
  -7  -1  -4 1658.38    8.42   0
   7   1   4 1664.08    8.55   0
  -7   1  -4 1730.29    9.61   0
  -8   1  -4   77.27    4.64   0
   8   1   4   78.42    4.02   0
  -8  -1  -4   81.81    4.55   0
   8   1   4   83.05    4.80   0
   8   1   4   80.14    3.93   0
   8  -1   4   74.84    4.43   0
   8  -1   4   83.97    4.90   0
   9   1   4   65.09    4.41   0
  -9   1  -4   60.57    4.26   0
  -9  -1  -4   57.63    4.17   0
   9   1   4   62.48    3.94   0
   9   1   4   67.69    3.81   0
   9  -1   4   60.81    4.15   0
   9  -1   4   66.58    3.36   0
   9  -1   4   60.88    4.22   0
  10  -1   4  109.42    4.19   0
  10  -1   4  111.47    3.45   0
  10   1   4  107.88    4.20   0
 -10   1  -4  113.87    4.40   0
  10  -1   4  109.03    4.25   0
  10   1   4  106.35    4.01   0
 -10  -1  -4  109.58    4.20   0
  10   1   4  115.92    4.60   0
  11   1   4  266.35    3.86   0
 -11  -1  -4  267.65    4.66   0
  11   1   4  271.32    4.72   0
  11  -1   4  265.52    4.97   0
  11   1   4  282.70    4.75   0
  11  -1   4  288.77    4.00   0
 -11   1  -4  267.75    4.80   0
  11  -1   4  273.65    4.99   0
 -12   1  -4  115.76    4.12   0
  12  -1   4  112.63    4.29   0
  12   1   4  120.22    4.34   0
  12   1   4  120.38    4.09   0
 -12  -1  -4  116.94    4.16   0
  12  -1   4  120.06    4.29   0
  12  -1   4  119.72    4.23   0
  12   1   4  122.60    4.05   0
  13   1   4    4.07    4.40   0
  13   1   4    1.17    3.61   0
  13  -1   4    8.94    4.65   0
 -13   1  -4    4.36    3.70   0
 -13  -1  -4    0.94    3.80   0
  13  -1   4    2.41    3.60   0
  13  -1   4    1.57    3.98   0
  13   1   4    4.29    2.77   0
  14  -1   4   56.83    4.07   0
  14   1   4   54.75    3.97   0
  14   1   4   55.43    4.00   0
 -14   1  -4   56.46    3.82   0
  14  -1   4   51.09    4.70   0
 -14  -1  -4   59.28    3.97   0
  14  -1   4   60.27    4.00   0
  14   1   4   52.28    4.23   0
 -15   1  -4    5.09    3.70   0
  15   1   4    7.71    3.77   0
  15   1   4    1.89    3.78   0
  15   1   4   10.74    3.88   0
  15  -1   4    0.32    3.88   0
 -15  -1  -4    8.88    3.70   0
  15  -1   4    5.71    3.59   0
  15  -1   4    7.89    3.69   0
  16  -1   4   26.22    3.85   0
 -16   1  -4   19.12    3.93   0
  16  -1   4   19.86    4.06   0
  16   1   4   35.13    4.14   0
  16   1   4   27.94    4.08   0
  16   1   4   24.69    4.01   0
  16  -1   4   26.46    4.79   0
 -16  -1  -4   24.06    4.18   0
  17   1   4   18.03    4.12   0
  17  -1   4   12.96    4.16   0
 -17  -1  -4   -0.23    3.66   0
  17   1   4   17.14    2.95   0
 -17   1  -4   -0.25    3.77   0
  17  -2  -4   68.88    5.19   0
  17   2  -4   77.85    4.31   0
  17   2  -4   88.61    4.54   0
 -17  -2   4   76.44    3.45   0
  17  -2  -4   78.20    3.25   0
 -17   2   4  100.74    4.35   0
  17  -2  -4   85.92    5.45   0
  17   2  -4   68.87    4.37   0
  16   2  -4    5.95    3.70   0
  16  -2  -4    6.05    4.54   0
 -16   2   4   16.60    3.71   0
  16  -2  -4    4.77    3.82   0
 -16  -2   4    0.31    3.72   0
  16   2  -4   -1.29    3.84   0
  16   2  -4    7.85    4.61   0
  16  -2  -4    7.23    3.54   0
 -15  -2   4   15.22    3.75   0
  15   2  -4   16.55    3.90   0
  15   2  -4   13.86    3.73   0
  15  -2  -4   19.61    4.67   0
 -15   2   4   14.84    3.95   0
  15  -2  -4   26.02    3.92   0
  15   2  -4   13.98    3.63   0
  15  -2  -4   17.68    4.29   0
 -14   2   4   70.06    4.03   0
  14   2  -4   79.92    3.92   0
 -14  -2   4   82.37    4.00   0
  14  -2  -4   71.34    3.96   0
  14   2  -4   73.36    3.83   0
  14  -2  -4   71.81    3.96   0
  14  -2  -4   77.85    5.11   0
  14   2  -4   76.18    4.08   0
  13   2  -4  140.61    4.39   0
  13  -2  -4  127.76    4.88   0
  13  -2  -4  133.80    5.18   0
  13  -2  -4  130.20    4.26   0
 -13  -2   4  129.19    4.29   0
  13   2  -4  122.40    4.22   0
  13   2  -4  131.02    4.10   0
 -13   2   4  125.91    4.25   0
 -12  -2   4    0.03    3.93   0
  12  -2  -4   -5.48    3.88   0
 -12   2   4    2.84    3.91   0
  12   2  -4   -3.32    4.00   0
  12  -2  -4    1.71    4.24   0
  12   2  -4    3.69    3.49   0
  12   2  -4   -1.58    3.73   0
  12  -2  -4    0.58    4.59   0
  11  -2  -4   61.86    4.70   0
 -11   2   4   57.78    3.23   0
  11   2  -4   64.70    4.27   0
  11   2  -4   60.05    3.89   0
  11  -2  -4   62.31    4.29   0
 -11  -2   4   58.82    4.26   0
  11  -2  -4   61.63    4.21   0
  11   2  -4   58.43    3.90   0
 -10   2   4  535.98    5.74   0
  10   2  -4  523.27    5.88   0
  10   2  -4  532.34    5.54   0
 -10  -2   4  518.48    5.87   0
  10  -2  -4  561.88    5.64   0
  10  -2  -4  540.91    7.07   0
  10  -2  -4  540.58    6.79   0
   9   2  -4   20.22    3.84   0
   9  -2  -4   21.06    4.22   0
   9   2  -4   20.03    4.49   0
  -9  -2   4   17.78    4.49   0
  -9  -2   4   18.16    3.90   0
  -9   2   4   29.47    4.41   0
   9  -2  -4   18.64    5.00   0
  -8   2   4  955.36    7.10   0
   8   2  -4  921.50    6.74   0
  -8  -2   4  916.49    7.17   0
  -8  -2   4  913.08    6.66   0
  -8   2   4  946.26    8.84   0
   8  -2  -4  958.25    6.16   0
   8   2  -4  930.90    7.20   0
   8  -2  -4  949.44    9.04   0
   7   2  -4   56.83    4.28   0
   7  -2  -4   59.46    4.40   0
  -7   2   4   51.88    3.33   0
  -7  -2   4   58.56    4.20   0
  -7   2   4   61.67    5.33   0
  -7  -2   4   59.12    4.62   0
   7   2  -4   61.99    4.83   0
   7  -2  -4   55.25    5.48   0
   6  -2  -4   36.96    5.88   0
  -6   2   4   39.75    4.67   0
   6  -2  -4   40.56    4.60   0
   6   2  -4   36.84    5.14   0
  -6  -2   4   36.08    5.05   0
   6   2  -4   34.75    4.47   0
  -6  -2   4   37.02    3.24   0
  -6   2   4   36.94    5.42   0
   5   2  -4  467.34    6.35   0
   5  -2  -4  495.33    5.53   0
  -5  -2   4  476.35    6.34   0
  -5   2   4  484.48    6.63   0
  -5   2   4  482.12    8.45   0
  -5  -2   4  470.11    6.98   0
   5  -2  -4  450.59    8.57   0
   5   2  -4  460.03    7.99   0
  -4   2   4   13.40    6.55   0
   4  -2  -4    7.98    7.15   0
   4  -2  -4   17.17    5.43   0
   4   2  -4   15.95    7.03   0
  -4  -2   4    6.73    5.80   0
  -4  -2   4   17.99    5.22   0
  -4   2   4    9.59    5.51   0
   4   2  -4   12.17    5.28   0
   3   2  -4 9999.99   22.98   0
  -2   2   4  908.91   13.41   0
   2   2  -4 1026.77   10.11   0
  -2   2   4 1022.72    9.00   0
  -2  -2   4 1008.19   15.82   0
   2  -2  -4  896.28   11.97   0
  -2  -2   4 1037.22    8.96   0
   2   2  -4 1004.85   15.65   0
   1   2  -4  395.94    8.73   0
   1  -2  -4  390.96    9.15   0
  -1  -2   4  403.16    8.48   0
  -1   2   4  385.94    9.38   0
   0   2   4   39.37    7.15   0
   0  -2   4   31.28    7.32   0
   0   2  -4   33.01   14.75   0
   0   2  -4   29.00    7.86   0
   0   2   4   31.33    7.28   0
   0  -2   4   31.64   15.62   0
   0  -2  -4   35.00    6.99   0
  -2   2  -4  917.26   12.46   0
   2  -2   4  997.77   12.58   0
  -2  -2  -4 1039.87    8.75   0
  -2   2  -4 1005.85   11.37   0
  -2  -2  -4 1044.31    9.23   0
   2   2   4 1027.79    9.26   0
   2   2   4 1055.56   10.06   0
   2  -2   4  880.29   11.08   0
   5  -2   4  781.71    8.35   0
  -5  -2  -4  866.77    7.07   0
   5   2   4  840.84    6.25   0
  -5   2  -4  840.33    7.71   0
   5   2   4  867.89    7.46   0
  -5   2  -4  845.97    8.53   0
   5  -2   4  842.71    7.82   0
  -5  -2  -4  856.44    7.35   0
   6   2   4 1092.46    7.58   0
   6   2   4 1086.47    7.17   0
  -6  -2  -4 1101.13    6.54   0
   6  -2   4 1025.64    9.44   0
  -6  -2  -4 1090.00    6.82   0
  -6   2  -4 1063.16    7.75   0
  -6   2  -4 1114.90    9.50   0
   6  -2   4 1068.60    7.84   0
   7  -2   4   14.32    4.29   0
  -7   2  -4   12.96    4.38   0
  -7   2  -4   13.77    3.97   0
   7  -2   4   19.95    4.49   0
   7   2   4   15.04    3.82   0
  -7  -2  -4   13.42    4.37   0
   7   2   4   16.92    4.53   0
   8   2   4   75.14    3.91   0
  -8  -2  -4   73.06    3.21   0
   8  -2   4   73.50    4.75   0
   8  -2   4   67.00    4.30   0
   8   2   4   77.95    4.56   0
  -8   2  -4   68.05    4.67   0
   8   2   4   73.55    4.03   0
   9  -2   4   80.63    4.06   0
   9  -2   4   90.63    4.63   0
  -9  -2  -4   75.70    4.22   0
   9   2   4   75.17    3.93   0
   9   2   4   73.94    4.57   0
  -9   2  -4   88.54    4.52   0
   9   2   4   85.28    3.98   0
   9  -2   4   79.92    5.12   0
  10  -2   4  107.30    5.06   0
  10  -2   4   99.14    4.58   0
  10   2   4  112.61    4.04   0
 -10  -2  -4  105.65    4.32   0
 -10   2  -4  108.31    3.40   0
  10   2   4  103.51    4.75   0
  10   2   4  115.41    3.98   0
  10  -2   4  104.48    5.17   0
  11   2   4   56.58    4.36   0
  11   2   4   58.15    3.82   0
 -11  -2  -4   49.72    3.87   0
  11  -2   4   64.98    4.22   0
 -11   2  -4   54.71    4.11   0
  11  -2   4   51.96    3.97   0
  11  -2   4   58.83    4.79   0
  11   2   4   56.27    3.89   0
  12   2   4  171.07    4.52   0
 -12   2  -4  160.65    4.51   0
  12  -2   4  158.88    4.42   0
  12  -2   4  169.86    3.60   0
  12   2   4  159.78    4.18   0
  12  -2   4  166.02    4.39   0
  12   2   4  162.52    4.14   0
 -12  -2  -4  153.53    4.40   0
  13  -2   4   48.66    3.88   0
  13  -2   4   40.86    3.88   0
 -13  -2  -4   52.08    3.94   0
  13   2   4   47.16    3.84   0
  13  -2   4   51.35    4.08   0
  13   2   4   55.02    4.01   0
  13   2   4   51.17    3.81   0
 -13   2  -4   50.38    3.97   0
  14  -2   4   76.72    4.94   0
 -14   2  -4   67.81    4.08   0
  14   2   4   72.85    4.19   0
 -14  -2  -4   70.70    3.94   0
  14   2   4   69.95    3.96   0
  14  -2   4   75.32    4.06   0
  14   2   4   72.42    4.09   0
  14  -2   4   66.26    4.72   0
  15  -2   4    2.71    3.93   0
  15   2   4   -1.38    2.79   0
  15   2   4   -0.34    3.55   0
  15   2   4    4.98    3.70   0
  15  -2   4    6.34    3.68   0
  15  -2   4   -1.07    4.71   0
 -15  -2  -4    4.27    3.79   0
 -15   2  -4   11.20    3.78   0
  16  -2   4   78.86    5.26   0
 -16   2  -4   55.60    2.89   0
  16   2   4   87.45    4.28   0
  16   2   4  100.63    4.36   0
  16  -2   4   92.28    4.26   0
  16  -2   4   90.99    4.75   0
  16   2   4   86.56    4.35   0
 -16  -2  -4   91.56    4.24   0
 -17  -3   4   56.15    4.13   0
 -17   3   4   -0.24    3.66   0
  17  -3  -4   40.22    3.18   0
  17   3  -4   50.59    4.13   0
  17  -3  -4   43.51    5.45   0
  17   3  -4   51.89    4.11   0
  17   3  -4   48.19    4.17   0
  17  -3  -4   48.10    5.74   0
  16   3  -4   14.75    3.67   0
  16   3  -4   16.41    3.85   0
  16  -3  -4   16.07    4.69   0
 -16   3   4   19.36    3.95   0
  16   3  -4   22.38    3.79   0
  16  -3  -4   15.79    4.91   0
 -16  -3   4   14.73    3.82   0
  16  -3  -4   21.66    3.90   0
  15   3  -4   63.82    3.79   0
  15   3  -4   62.47    4.02   0
  15   3  -4   61.71    4.09   0
  15  -3  -4   66.10    5.14   0
  15  -3  -4   60.59    4.89   0
 -15  -3   4   61.56    4.12   0
  15  -3  -4   60.40    4.04   0
 -15   3   4   63.55    4.08   0
 -14   3   4  130.83    4.32   0
 -14  -3   4  128.98    4.19   0
  14   3  -4  132.97    4.11   0
  14   3  -4  122.64    4.23   0
  14  -3  -4  134.47    3.32   0
  14   3  -4  127.97    4.36   0
  14  -3  -4  135.59    6.12   0
  14  -3  -4  142.49    5.19   0
 -13  -3   4   33.22    3.95   0
 -13   3   4   31.02    4.01   0
  13   3  -4   45.60    3.48   0
  13  -3  -4   38.00    4.49   0
  13   3  -4   39.75    3.66   0
  13  -3  -4   38.55    4.81   0
  13   3  -4   42.50    3.98   0
  13  -3  -4   43.56    3.95   0
 -12  -3   4  397.11    4.37   0
  12  -3  -4  430.80    6.61   0
  12  -3  -4  405.76    6.80   0
  12   3  -4  436.97    5.19   0
  12  -3  -4  454.44    5.09   0
  12   3  -4  424.28    5.44   0
  12   3  -4  419.25    5.22   0
 -12   3   4  406.63    4.31   0
 -11  -3   4  362.76    5.01   0
  11  -3  -4  369.88    6.43   0
  11  -3  -4  352.55    6.84   0
  11   3  -4  353.65    4.77   0
 -11   3   4  354.60    5.15   0
  11   3  -4  358.32    3.99   0
  11  -3  -4  384.54    5.06   0
  11   3  -4  357.13    5.14   0
  10  -3  -4  272.38    6.95   0
  10  -3  -4  298.56    4.83   0
 -10   3   4  290.23    5.06   0
  10  -3  -4  294.49    6.04   0
  10   3  -4  283.61    5.21   0
  10   3  -4  275.80    3.79   0
 -10  -3   4  277.31    4.05   0
   9  -3  -4  119.95    3.40   0
   9   3  -4  121.55    4.86   0
   9   3  -4  121.00    4.23   0
  -9  -3   4  114.87    4.73   0
   9  -3  -4  119.83    4.95   0
  -9  -3   4  123.22    4.23   0
  -9   3   4  117.70    4.70   0
   9  -3  -4  116.13    5.51   0
  -8  -3   4  102.00    4.67   0
   8  -3  -4  102.32    4.55   0
  -8  -3   4   95.91    4.22   0
   8   3  -4  102.08    3.18   0
   8  -3  -4   97.42    5.63   0
  -8   3   4  105.54    4.67   0
   8   3  -4  106.18    5.68   0
  -7  -3   4   33.22    3.99   0
  -7   3   4   34.43    5.81   0
  -7  -3   4   37.80    4.59   0
   7  -3  -4   39.62    4.34   0
   7  -3  -4   29.36    6.39   0
   7   3  -4   30.94    2.93   0
  -7   3   4   33.02    4.53   0
   7   3  -4   39.79    4.61   0
   6  -3  -4 3277.21   11.34   0
   6   3  -4 3144.03   11.01   0
  -6   3   4 3176.89   11.38   0
  -6  -3   4 3153.64   12.65   0
   6   3  -4 3116.25   12.54   0
  -6  -3   4 3209.60   11.08   0
   5  -3  -4  237.08    5.56   0
  -5  -3   4  227.41    5.09   0
   5   3  -4  225.96    5.07   0
  -5   3   4  230.71    5.45   0
  -5   3   4  224.19    8.10   0
   5   3  -4  231.23    5.93   0
   5  -3  -4  195.73    8.19   0
  -5  -3   4  224.19    6.88   0
   4   3  -4 1420.54    8.77   0
  -4   3   4 1362.73   14.41   0
   4  -3  -4 1282.15   13.45   0
  -4  -3   4 1403.31   10.76   0
  -4  -3   4 1462.56    8.88   0
   4   3  -4 1385.91   10.77   0
  -4   3   4 1445.49    9.16   0
   4  -3  -4 1493.93    9.25   0
   3   3  -4 4715.52   15.19   0
   3   3  -4 4547.60   21.14   0
  -3   3   4 4812.52   15.63   0
  -3  -3   4 4777.26   15.26   0
  -2   3   4 2749.21   16.99   0
   2  -3  -4 2887.09   17.01   0
  -2  -3   4 2996.21   13.26   0
   2   3  -4 2956.68   13.18   0
  -1  -3   4  420.24    7.26   0
   1  -3  -4  422.81    8.63   0
  -1   3   4  408.37    7.64   0
   1   3  -4  412.99   16.35   0
   1   3  -4  425.30    7.43   0
   0   3  -4 2449.67   14.56   0
   0   3   4 2544.18   13.23   0
   0  -3   4 2515.56   13.87   0
   0   3   4 2545.03   13.07   0
   0  -3  -4 2561.72   13.18   0
   1  -3   4   18.26    5.85   0
   1  -3   4   16.26    7.25   0
  -1  -3  -4   12.84    5.82   0
  -1  -3  -4   20.47    5.38   0
   1   3   4   23.44    5.48   0
  -1   3  -4   15.69    7.58   0
  -1   3  -4   23.11    7.72   0
   1   3   4   16.22    6.08   0
   2  -3   4   28.46    7.05   0
  -2   3  -4   28.11    7.55   0
  -2   3  -4   29.30    5.68   0
   2   3   4   29.30    4.07   0
  -2  -3  -4   33.92    5.59   0
   2  -3   4   33.60    7.24   0
   2   3   4   33.12    5.15   0
  -2  -3  -4   33.86    5.14   0
  -3   3  -4 2272.35   13.34   0
   3  -3   4 2071.22   15.18   0
  -3  -3  -4 2301.71   10.74   0
   3   3   4 2378.22   11.70   0
  -3   3  -4 2125.49   15.61   0
   3   3   4 2261.10    9.83   0
  -3  -3  -4 2367.85   10.49   0
   3  -3   4 2285.94   12.65   0
   4  -3   4   23.83    5.07   0
  -4   3  -4   23.99    5.17   0
   4   3   4   19.49    5.05   0
  -4   3  -4   23.83    5.78   0
   4  -3   4   21.36    5.95   0
   4   3   4   16.39    4.36   0
  -4  -3  -4   19.43    4.40   0
  -4  -3  -4   20.60    4.97   0
   5   3   4 2476.84    9.79   0
  -5  -3  -4 2492.26   10.59   0
   5  -3   4 2172.56   14.64   0
   5   3   4 2507.90   10.55   0
  -5   3  -4 2447.87   11.39   0
  -5  -3  -4 2581.55    9.88   0
   5  -3   4 2469.65   11.31   0
  -5   3  -4 2506.52   15.77   0
  -6   3  -4  746.00    8.90   0
   6   3   4  725.52    6.48   0
  -6   3  -4  714.58    6.81   0
   6   3   4  726.68    6.10   0
   6  -3   4  729.38    6.73   0
   6  -3   4  640.59    8.62   0
  -6  -3  -4  738.62    6.52   0
  -7  -3  -4  149.22    4.63   0
  -7   3  -4  154.29    4.96   0
  -7   3  -4  158.98    5.57   0
   7   3   4  160.65    4.94   0
   7  -3   4  151.63    4.85   0
   7   3   4  145.35    4.41   0
   7  -3   4  135.36    5.77   0
   7   3   4  152.57    4.47   0
   8   3   4  903.74    6.77   0
  -8   3  -4  921.89    7.05   0
   8   3   4  902.47    6.32   0
   8  -3   4  912.83    7.01   0
   8  -3   4  840.74    8.70   0
   8   3   4  901.72    6.43   0
  -8  -3  -4  912.66    6.67   0
  -9   3  -4   76.44    4.41   0
   9   3   4   76.53    3.30   0
   9   3   4   74.08    3.80   0
   9  -3   4   72.12    4.78   0
   9  -3   4   68.97    4.40   0
   9  -3   4   74.91    5.06   0
   9   3   4   73.15    3.90   0
  -9  -3  -4   77.93    4.26   0
  10   3   4  732.60    6.30   0
  10  -3   4  710.53    6.26   0
  10  -3   4  704.39    7.72   0
  10   3   4  692.21    5.63   0
  10  -3   4  658.99    7.67   0
  10   3   4  696.56    5.79   0
 -10   3  -4  692.72    6.29   0
 -10  -3  -4  707.18    6.09   0
  11   3   4 1308.52    7.18   0
  11   3   4 1309.76    7.36   0
  11   3   4 1277.46    7.17   0
  11  -3   4 1226.57    9.56   0
 -11  -3  -4 1312.06    7.27   0
  11  -3   4 1329.41    7.23   0
 -11   3  -4 1316.24    7.35   0
  11  -3   4 1330.66    9.79   0
  12   3   4  215.76    4.72   0
  12   3   4  206.34    4.50   0
  12   3   4  213.28    4.65   0
  12  -3   4  216.72    5.78   0
  12  -3   4  201.48    5.67   0
  12  -3   4  218.82    4.64   0
 -12  -3  -4  202.52    4.62   0
 -12   3  -4  208.54    4.56   0
  13  -3   4    2.89    4.43   0
  13   3   4    1.84    3.53   0
  13  -3   4    8.87    3.95   0
 -13   3  -4    6.94    3.77   0
  13   3   4   10.17    3.86   0
 -13  -3  -4    3.07    3.68   0
  13  -3   4    0.66    4.40   0
  13   3   4   -1.93    3.54   0
  14  -3   4   12.11    4.43   0
  14  -3   4    6.98    4.44   0
  14   3   4   18.66    4.03   0
 -14   3  -4   11.82    3.79   0
  14   3   4   13.35    3.67   0
  14   3   4   12.41    3.69   0
  14  -3   4   13.49    2.62   0
 -14  -3  -4    6.50    3.84   0
  15  -3   4   46.60    4.88   0
  15   3   4   42.31    4.12   0
  15  -3   4   47.97    4.06   0
 -15   3  -4   45.96    3.81   0
 -15  -3  -4   44.48    2.95   0
  15  -3   4   33.62    4.85   0
  15   3   4   40.17    3.76   0
  15   3   4   38.46    3.87   0
  16   3   4   -0.52    3.73   0
  16  -3   4    2.75    4.72   0
  16   3   4    2.01    3.92   0
  16   3   4    0.68    3.99   0
 -16   3  -4   -0.33    2.54   0
  16  -3   4    1.16    4.66   0
  16  -3   4    3.42    3.84   0
 -16  -3  -4    0.33    3.84   0
  17   4  -4   39.64    4.06   0
 -17   4   4   -0.32    3.64   0
  17  -4  -4   41.16    3.10   0
 -17  -4   4   45.01    4.45   0
  17  -4  -4   35.51    5.93   0
  17   4  -4   23.31    4.29   0
  17   4  -4   27.26    2.98   0
  17  -4  -4   30.90    5.74   0
  16   4  -4    1.01    3.64   0
  16   4  -4   -1.16    3.73   0
  16  -4  -4    2.03    5.08   0
 -16  -4   4    3.33    3.92   0
  16  -4  -4    2.07    3.94   0
  16  -4  -4    2.57    5.48   0
  16   4  -4    3.17    3.83   0
 -16   4   4   -3.04    4.00   0
  15   4  -4   54.82    3.94   0
 -15   4   4   62.38    4.05   0
  15  -4  -4   55.86    4.01   0
  15   4  -4   46.36    4.14   0
  15  -4  -4   58.57    5.51   0
  15   4  -4   46.98    3.81   0
 -15  -4   4   51.95    3.97   0
  15  -4  -4   53.78    5.77   0
  14  -4  -4  169.75    6.71   0
  14  -4  -4  196.53    4.42   0
 -14   4   4  179.46    4.51   0
  14   4  -4  179.61    4.35   0
 -14  -4   4  168.82    4.62   0
  14   4  -4  170.94    4.52   0
  14  -4  -4  182.43    6.41   0
  14   4  -4  180.84    4.73   0
  13   4  -4  343.05    5.33   0
  13  -4  -4  366.74    5.05   0
  13  -4  -4  340.06    7.42   0
  13   4  -4  341.71    4.84   0
 -13   4   4  326.71    5.09   0
 -13  -4   4  326.76    5.05   0
  13   4  -4  343.39    4.87   0
  13  -4  -4  324.95    7.67   0
 -12   4   4    8.44    3.85   0
  12  -4  -4   11.13    3.80   0
  12  -4  -4    8.07    4.91   0
  12  -4  -4    3.61    5.22   0
 -12  -4   4   -0.42    3.88   0
  12   4  -4    4.04    3.59   0
  12   4  -4   13.59    3.96   0
  12   4  -4    5.18    3.52   0
  11   4  -4   25.57    3.69   0
  11  -4  -4   24.21    5.12   0
  11   4  -4   28.81    4.08   0
  11  -4  -4   22.67    2.82   0
 -11  -4   4   26.99    4.14   0
  11   4  -4   31.19    3.72   0
 -11   4   4   24.00    4.05   0
  11  -4  -4   23.74    5.55   0
  10   4  -4  126.10    4.14   0
  10  -4  -4  128.78    6.01   0
 -10   4   4  130.21    4.60   0
  10   4  -4  133.84    4.07   0
  10  -4  -4  136.47    4.37   0
  10  -4  -4  125.84    7.22   0
  10   4  -4  129.75    4.82   0
 -10  -4   4  133.24    4.57   0
   9  -4  -4    0.44    5.77   0
   9  -4  -4    4.42    2.78   0
  -9  -4   4    0.16    4.06   0
   9   4  -4    6.84    3.63   0
   9  -4  -4    4.10    6.03   0
  -9   4   4   -2.41    4.26   0
   9   4  -4    4.61    4.26   0
   8   4  -4  504.34    5.31   0
  -8   4   4  500.83    5.86   0
  -8  -4   4  519.48    5.33   0
   8  -4  -4  510.68    9.83   0
   8  -4  -4  521.58    5.63   0
  -8  -4   4  487.14    5.81   0
   8  -4  -4  434.32    9.94   0
   8   4  -4  491.53    5.90   0
  -7  -4   4   99.46    4.61   0
  -7  -4   4   95.24    3.16   0
   7  -4  -4  102.69    4.47   0
  -7   4   4   93.41    4.64   0
   7  -4  -4   81.25    7.89   0
   7   4  -4   95.17    4.84   0
   7   4  -4   94.84    4.33   0
   6   4  -4  165.17    6.04   0
  -6  -4   4  155.69    4.37   0
  -6  -4   4  165.22    5.06   0
   6  -4  -4  177.81    4.69   0
  -6   4   4  166.01    8.24   0
  -6   4   4  161.90    3.80   0
   6  -4  -4  149.76    8.81   0
   6   4  -4  163.96    4.47   0
   5   4  -4  525.62    6.79   0
  -5  -4   4  526.23    5.69   0
  -5   4   4  542.47   11.98   0
  -5   4   4  544.75    6.26   0
   5   4  -4  527.72    5.75   0
  -5  -4   4  535.83    7.42   0
   5  -4  -4  523.13   11.09   0
   5  -4  -4  559.36    6.18   0
   4   4  -4  905.53    9.50   0
   4  -4  -4  881.96   11.96   0
  -4  -4   4  923.66    9.45   0
  -4  -4   4  916.77    6.42   0
   4   4  -4  901.99    7.02   0
  -4   4   4  834.27   12.42   0
  -4   4   4  914.67    6.74   0
  -3   4   4  279.07    5.78   0
   3   4  -4  265.91    7.47   0
   3  -4  -4  270.44    7.83   0
   3   4  -4  274.42    5.65   0
  -3  -4   4  275.05    5.64   0
  -3  -4   4  269.31    7.43   0
  -3   4   4  239.21    7.36   0
   2   4  -4 1670.54   16.01   0
  -2  -4   4 1638.78   15.58   0
  -2  -4   4 1713.61   10.04   0
   2  -4  -4 1707.01   12.43   0
  -2   4   4 1601.53   12.45   0
   2   4  -4 1710.47   10.07   0
   1   4  -4 2142.29   21.09   0
  -1  -4   4 2138.53   11.38   0
   1   4  -4 2127.81   11.44   0
  -1   4   4 2066.53   12.07   0
   1  -4  -4 2166.61   12.80   0
   0   4  -4  134.16    7.98   0
   0  -4  -4  127.44    5.35   0
   0  -4   4  132.99    6.41   0
   0   4   4  123.72    5.22   0
   0   4  -4  126.08    8.65   0
   0   4  -4  120.38    6.45   0
   0   4   4  127.51    5.59   0
  -1   4  -4 2857.45   15.19   0
  -1  -4  -4 2946.22   12.37   0
  -1  -4  -4 2897.35   12.52   0
   1   4   4 2919.16   12.70   0
   1   4   4 2882.97   12.40   0
   1  -4   4 2929.73   14.72   0
  -2  -4  -4   17.01    4.51   0
   2  -4   4   16.90    5.66   0
   2   4   4    7.05    4.98   0
  -2  -4  -4   12.50    4.95   0
   2   4   4   17.92    4.52   0
  -2   4  -4   12.57    5.83   0
  -2   4  -4   13.89    5.72   0
   2  -4   4   13.69    4.57   0
  -3   4  -4  214.68    6.70   0
  -3  -4  -4  210.13    5.51   0
   3  -4   4  213.74    5.57   0
  -3   4  -4  192.82    7.28   0
  -3  -4  -4  224.77    5.05   0
   3   4   4  216.62    5.02   0
   3   4   4  216.78    5.73   0
   3  -4   4  210.87    6.91   0
  -4   4  -4  258.46    6.54   0
   4  -4   4  253.47    8.09   0
   4  -4   4  263.80    5.61   0
  -4  -4  -4  260.52    5.45   0
  -4  -4  -4  270.96    4.95   0
   4   4   4  266.60    4.07   0
   4   4   4  259.53    5.70   0
  -4   4  -4  253.32    7.62   0
  -5  -4  -4  898.00    7.02   0
  -5   4  -4  868.78    7.48   0
   5   4   4  900.26    6.50   0
   5  -4   4  812.14   11.11   0
  -5   4  -4  891.52   11.45   0
   5  -4   4  892.10    7.38   0
   5   4   4  892.44    7.12   0
   6   4   4  290.90    5.26   0
  -6   4  -4  292.12    5.45   0
  -6   4  -4  287.58    7.55   0
   6  -4   4  285.83    5.34   0
  -6  -4  -4  293.05    5.19   0
   6   4   4  285.23    4.71   0
   6   4   4  283.49    4.61   0
   6  -4   4  251.55    8.13   0
  -7   4  -4  182.06    4.84   0
   7   4   4  188.02    5.07   0
  -7  -4  -4  180.50    3.81   0
   7   4   4  183.95    4.33   0
   7  -4   4  182.47    4.75   0
  -7   4  -4  184.25    6.52   0
   7  -4   4  155.47    7.33   0
   7   4   4  188.98    4.22   0
  -8  -4  -4  128.68    3.45   0
   8   4   4  128.71    4.07   0
  -8   4  -4  132.90    4.74   0
   8   4   4  139.37    3.62   0
   8   4   4  134.64    4.18   0
   8  -4   4  115.93    6.80   0
   8  -4   4  136.37    4.66   0
   8  -4   4  131.66    6.14   0
   9   4   4  996.74    6.15   0
   9  -4   4 1058.99   10.69   0
   9   4   4 1050.65    6.36   0
   9  -4   4 1051.04    6.99   0
   9  -4   4  942.05   10.43   0
   9   4   4 1047.50    6.50   0
  -9  -4  -4 1051.62    6.92   0
  -9   4  -4 1061.53    7.16   0
  10   4   4   46.36    3.78   0
  10   4   4   48.56    3.76   0
  10  -4   4   44.83    5.59   0
  10  -4   4   53.50    4.17   0
 -10  -4  -4   52.54    4.18   0
 -10   4  -4   49.60    4.13   0
  10   4   4   49.39    4.41   0
  10  -4   4   47.39    5.33   0
  11   4   4   50.92    4.27   0
 -11  -4  -4   50.57    4.09   0
  11  -4   4   53.23    4.94   0
  11  -4   4   52.54    5.73   0
  11   4   4   56.71    2.78   0
  11  -4   4   59.70    4.09   0
 -11   4  -4   55.87    4.11   0
  11   4   4   58.19    3.73   0
 -12  -4  -4  158.72    4.39   0
 -12   4  -4  160.67    4.42   0
  12   4   4  153.66    4.56   0
  12  -4   4  165.67    6.22   0
  12   4   4  153.01    4.08   0
  12  -4   4  137.50    6.16   0
  12  -4   4  151.33    3.42   0
  12   4   4  152.51    4.28   0
 -13  -4  -4  184.51    4.47   0
  13  -4   4  192.89    5.86   0
  13   4   4  182.87    4.39   0
  13  -4   4  168.11    5.69   0
  13   4   4  181.22    4.65   0
 -13   4  -4  188.59    4.57   0
  13   4   4  171.50    4.37   0
  13  -4   4  183.20    3.53   0
 -14  -4  -4   -2.52    3.91   0
 -14   4  -4   -1.83    3.62   0
  14   4   4    2.77    3.52   0
  14   4   4    6.35    4.05   0
  14  -4   4    4.29    2.60   0
  14  -4   4    4.01    4.48   0
  14  -4   4    4.62    5.17   0
  14   4   4    4.85    3.43   0
  15  -4   4   55.41    5.88   0
  15   4   4   45.17    3.97   0
  15   4   4   45.06    3.94   0
 -15  -4  -4   46.10    4.07   0
  15  -4   4   40.71    5.17   0
  15  -4   4   57.30    4.03   0
 -15   4  -4   54.44    4.08   0
  15   4   4   49.33    4.10   0
 -16  -4  -4   31.87    4.17   0
  16   4   4   39.20    4.05   0
  16   4   4   36.28    3.83   0
  16  -4   4   33.07    5.84   0
 -16   4  -4    3.98    3.63   0
  16  -4   4   35.41    4.08   0
  16  -4   4   32.38    5.94   0
  16   4   4   29.21    4.28   0
  16   5  -4   10.37    3.75   0
 -16  -5   4   13.98    4.02   0
  16   5  -4   12.77    3.78   0
 -16   5   4    0.38    3.46   0
  16  -5  -4   17.59    3.93   0
  16   5  -4    6.47    3.89   0
  15   5  -4  101.71    4.16   0
  15  -5  -4  126.60    4.38   0
  15   5  -4  107.44    4.58   0
  15   5  -4  111.26    4.14   0
 -15  -5   4  115.04    4.52   0
 -15   5   4  110.82    4.35   0
 -14   5   4   35.65    4.06   0
  14   5  -4   42.08    3.75   0
  14  -5  -4   46.34    4.02   0
  14   5  -4   43.01    3.99   0
  14   5  -4   45.87    4.03   0
 -14  -5   4   32.48    4.05   0
  13   5  -4  108.62    3.87   0
  13   5  -4  103.98    3.95   0
  13  -5  -4  112.88    4.22   0
  13   5  -4   99.54    4.32   0
  13  -5  -4   93.71   11.64   0
 -13  -5   4  110.54    4.23   0
 -13   5   4  102.81    4.23   0
  12   5  -4  562.46    4.80   0
  12   5  -4  588.89    6.17   0
  12  -5  -4  611.24    5.73   0
 -12   5   4  604.59    5.72   0
  12   5  -4  575.32    5.50   0
 -12  -5   4  570.78    5.94   0
  11   5  -4    8.48    4.96   0
  11  -5  -4    6.18    3.77   0
  11   5  -4    0.26    3.63   0
  11   5  -4    5.40    3.39   0
 -11  -5   4    4.20    3.95   0
 -11   5   4    5.14    3.87   0
  10   5  -4  399.66    5.10   0
 -10  -5   4  400.20    5.38   0
  10  -5  -4  414.57    5.26   0
  10   5  -4  398.81    4.98   0
  10   5  -4  397.10    5.83   0
 -10   5   4  398.20    5.40   0
   9   5  -4  255.37    4.53   0
   9  -5  -4  258.77    3.91   0
  -9   5   4  257.22    5.05   0
   9   5  -4  262.92    5.23   0
  -9  -5   4  254.87    5.08   0
  -8  -5   4   49.68    3.75   0
  -8  -5   4   55.96    5.26   0
   8   5  -4   55.50    3.79   0
   8   5  -4   51.06    4.53   0
  -8   5   4   54.16    4.40   0
   8  -5  -4   55.33    2.99   0
  -7   5   4  508.04    5.94   0
   7   5  -4  506.82    6.53   0
  -7  -5   4  512.81    6.35   0
   7  -5  -4  533.40    5.76   0
   7   5  -4  504.82    5.30   0
  -7  -5   4  509.21    5.28   0
   6   5  -4    4.00    3.89   0
  -6  -5   4    3.44    3.83   0
   6  -5  -4    5.09    4.05   0
  -6  -5   4    4.35    4.28   0
  -6   5   4    5.74    4.34   0
   6   5  -4    3.15    4.54   0
   5   5  -4   28.36    4.04   0
  -5   5   4   32.38    4.21   0
   5   5  -4   29.37    5.55   0
  -5  -5   4   31.83    3.96   0
   5  -5  -4   32.64    7.47   0
  -5  -5   4   28.73    4.32   0
  -5   5   4   29.06    8.39   0
   4   5  -4 4727.14   13.11   0
  -4   5   4 4820.87   13.75   0
  -4  -5   4 4739.51   13.23   0
   2   5  -4   57.97    4.74   0
   2   5  -4   51.77    6.05   0
   2  -5  -4   56.48    4.47   0
  -2  -5   4   54.23    4.65   0
  -2  -5   4   49.91    5.87   0
  -2   5   4   52.72    4.79   0
   1  -5  -4 1135.88    9.10   0
  -1   5   4 1097.26    9.00   0
  -1   5   4 1088.54    8.25   0
   1   5  -4 1114.42    8.39   0
   1   5  -4 1123.19   13.46   0
  -1  -5   4 1126.85    8.35   0
   0   5   4   49.08    3.38   0
   0   5  -4   44.13    5.97   0
   0  -5  -4   52.54    4.41   0
   0   5  -4   49.72    6.80   0
   0  -5   4   54.22    5.58   0
   0   5   4   52.38    5.27   0
   0   5  -4   50.38    4.55   0
   1   5   4    1.87    4.59   0
   1  -5   4    5.84    5.01   0
   1   5   4    4.98    4.23   0
  -1   5  -4    6.19    5.22   0
  -1  -5  -4    1.81    4.27   0
  -1   5  -4    3.65    3.97   0
   2   5   4   54.88    4.45   0
   2   5   4   54.88    3.51   0
  -2  -5  -4   52.73    4.20   0
   2  -5   4   54.03    5.32   0
  -2  -5  -4   47.89    4.63   0
  -2   5  -4   49.94    4.52   0
  -2   5  -4   56.80    5.59   0
   3   5   4  542.72    6.29   0
  -3  -5  -4  533.39    6.11   0
  -3   5  -4  532.49    7.77   0
   3  -5   4  551.99    7.50   0
   3   5   4  540.29    5.78   0
   3  -5   4  543.92    8.53   0
  -3   5  -4  489.67    8.62   0
  -4   5  -4 1462.32   10.13   0
   4  -5   4 1506.82    9.36   0
  -4  -5  -4 1452.07    8.37   0
   4  -5   4 1501.26   13.99   0
  -4   5  -4 1343.94   13.91   0
   4   5   4 1492.87    7.81   0
   4   5   4 1503.59    8.57   0
   5  -5   4  663.55   11.33   0
  -5   5  -4  646.35   11.42   0
  -5  -5  -4  658.49    6.34   0
   5  -5   4  653.66    6.72   0
   5   5   4  635.68    5.61   0
  -5   5  -4  645.82    6.93   0
   5   5   4  647.50    6.33   0
   5   5   4  655.51    5.84   0
  -6   5  -4   27.74    4.53   0
  -6   5  -4   25.45    6.72   0
  -6  -5  -4   25.02    2.99   0
   6   5   4   26.32    3.70   0
   6  -5   4   26.16    4.13   0
   6   5   4   28.38    3.78   0
   6  -5   4   25.10    6.89   0
   6   5   4   26.18    4.35   0
   7   5   4  684.81    5.65   0
  -7   5  -4  694.77    6.47   0
   7  -5   4  648.76   13.33   0
  -7  -5  -4  674.36    6.29   0
   7   5   4  688.52    6.33   0
   7  -5   4  686.94    6.26   0
   7   5   4  668.35    5.50   0
  -8   5  -4   11.24    5.30   0
   8   5   4    5.89    3.59   0
   8  -5   4    5.01    4.15   0
   8   5   4    9.59    4.23   0
  -8  -5  -4    1.52    4.01   0
   8   5   4    6.54    3.59   0
   8  -5   4    6.22    7.59   0
   8  -5   4    6.70    7.05   0
   9  -5   4  143.44    8.17   0
  -9   5  -4  137.67    4.56   0
  -9  -5  -4  139.89    4.45   0
   9  -5   4  142.99    4.26   0
   9  -5   4  121.09    8.30   0
   9   5   4  139.59    4.06   0
   9   5   4  140.11    4.12   0
   9   5   4  146.39    4.70   0
 -10  -5  -4  472.92    5.32   0
  10  -5   4  489.03   10.71   0
  10  -5   4  399.59   10.09   0
  10  -5   4  483.31    5.51   0
  10   5   4  478.37    5.44   0
  10   5   4  452.85    4.97   0
 -10   5  -4  481.38    5.61   0
  10   5   4  462.06    5.04   0
  11  -5   4  939.01   13.42   0
  11   5   4  892.71    6.57   0
 -11   5  -4  911.89    6.89   0
  11  -5   4  769.13   12.38   0
  11  -5   4  945.78    6.82   0
 -11  -5  -4  902.53    6.54   0
  11   5   4  891.65    6.18   0
  11   5   4  906.63    6.19   0
  12   5   4   33.26    4.04   0
  12  -5   4   36.48    6.60   0
  12  -5   4   31.94    6.70   0
  12  -5   4   39.20    4.00   0
 -12  -5  -4   42.46    3.81   0
 -12   5  -4   40.88    4.11   0
  12   5   4   41.23    3.61   0
  12   5   4   33.87    3.58   0
  13   5   4   47.12    4.18   0
  13  -5   4   47.44    3.93   0
 -13  -5  -4   42.77    2.90   0
  13  -5   4   46.14    6.98   0
 -13   5  -4   44.16    3.89   0
  13   5   4   38.32    3.77   0
  13  -5   4   36.95    6.85   0
  13   5   4   48.48    3.75   0
  14   5   4   41.83    4.03   0
 -14  -5  -4   32.53    2.94   0
  14  -5   4   29.30    4.02   0
  14  -5   4   33.00    7.42   0
  14   5   4   30.32    3.76   0
  14   5   4   41.32    3.78   0
 -14   5  -4   31.71    3.93   0
  14  -5   4   35.54    6.99   0
 -15  -5  -4   63.29    4.30   0
  15   5   4   79.94    4.11   0
  15  -5   4   65.86    4.24   0
  15   5   4   69.73    4.21   0
  15  -5   4   57.43    8.15   0
  15   5   4   61.09    4.04   0
 -15   5  -4   68.42    4.13   0
  15  -5   4   66.19    7.83   0
  16   6  -4   20.52    3.94   0
 -16  -6   4   24.70    4.29   0
 -16   6   4    5.91    3.71   0
  16  -6  -4   20.26    3.95   0
  16   6  -4   23.08    4.24   0
  16   6  -4   22.88    3.93   0
  15  -6  -4  106.99    3.42   0
  15   6  -4  104.28    4.14   0
 -15   6   4  105.06    4.32   0
  15   6  -4  116.39    4.13   0
 -15  -6   4  119.64    4.62   0
  15   6  -4  101.86    4.55   0
  14  -6  -4   16.20    3.79   0
  14   6  -4   19.28    3.54   0
 -14   6   4   25.42    3.83   0
  14   6  -4   23.15    4.04   0
 -14  -6   4   11.47    4.06   0
  14   6  -4   21.24    3.70   0
 -13   6   4   36.76    3.86   0
  13  -6  -4   34.07    3.80   0
  13   6  -4   30.07    3.71   0
  13   6  -4   38.28    4.16   0
  13   6  -4   32.25    3.51   0
 -13  -6   4   35.46    4.05   0
  12   6  -4  113.25    3.09   0
 -12  -6   4  106.84    4.50   0
  12   6  -4  121.84    4.44   0
 -12   6   4  114.11    4.23   0
  12  -6  -4  127.73    3.17   0
  12   6  -4  106.26    4.04   0
  11  -6  -4  367.37    5.07   0
  11   6  -4  339.19    4.78   0
  11   6  -4  345.41    4.74   0
 -11   6   4  357.96    5.09   0
  11   6  -4  345.46    6.17   0
 -11  -6   4  354.83    5.43   0
  10  -6  -4  109.43    4.08   0
  10   6  -4  106.69    3.95   0
  10   6  -4  105.37    3.88   0
 -10  -6   4  102.28    4.33   0
  10   6  -4   97.92    4.49   0
 -10   6   4  105.54    4.21   0
   9   6  -4 1315.33    8.17   0
  -9  -6   4 1346.12    8.13   0
   9   6  -4 1404.34    7.17   0
   9   6  -4 1345.01    7.03   0
   9  -6  -4 1392.57    7.65   0
  -9   6   4 1341.67    7.79   0
   8   6  -4  126.85    5.64   0
   8  -6  -4  136.27    4.45   0
  -8  -6   4  129.44    4.65   0
   8   6  -4  127.42    4.15   0
  -8   6   4  129.86    4.71   0
  -7  -6   4  602.18    5.55   0
   7   6  -4  599.12    6.72   0
   7   6  -4  606.72    5.52   0
  -7  -6   4  605.53    6.61   0
  -7   6   4  624.52    6.15   0
  -6   6   4   11.52    4.27   0
   6   6  -4   14.10    4.42   0
   6   6  -4    9.92    3.68   0
  -6  -6   4   13.84    4.18   0
  -6  -6   4    8.67    3.68   0
   5   6  -4   89.79    4.24   0
   5   6  -4   88.85    6.06   0
  -5  -6   4   88.40    4.22   0
  -5   6   4   82.41    7.99   0
  -5   6   4   80.04    8.84   0
  -5   6   4   82.58    4.60   0
  -5  -6   4   83.55    5.38   0
   4   6  -4   45.39    4.03   0
   4   6  -4   53.23    5.38   0
  -4   6   4   47.84    6.08   0
  -4   6   4   51.86    4.34   0
  -4   6   4   46.32    6.26   0
  -4  -6   4   54.01    3.97   0
  -4  -6   4   50.82    5.04   0
  -3   6   4   70.01    4.38   0
  -3   6   4   69.92    5.56   0
  -3  -6   4   68.59    6.08   0
  -3  -6   4   66.55    4.10   0
   3   6  -4   70.37    5.54   0
   3   6  -4   68.58    3.07   0
  -2  -6   4  375.80    5.44   0
  -2   6   4  362.26    6.07   0
   2   6  -4  381.77    8.26   0
   2   6  -4  375.73    5.52   0
  -1   6   4 4040.10   15.02   0
  -1  -6   4 4102.06   13.47   0
   1   6  -4 4079.31   13.61   0
  -1   6   4 3998.08   13.28   0
   0   6   4  361.59    5.78   0
   0   6   4  375.40    5.59   0
   0  -6   4  346.90    5.68   0
   0   6  -4  371.31    7.74   0
   0   6  -4  351.52    7.66   0
   0   6  -4  359.00    6.41   0
   1   6   4 1168.33    8.00   0
  -1   6  -4 1173.46   10.80   0
   1  -6   4 1145.88    8.73   0
   1   6   4 1158.71    7.66   0
  -1   6  -4 1127.03    8.88   0
  -2  -6  -4    4.29    4.08   0
   2  -6   4    3.93    4.74   0
  -2   6  -4    4.02    5.09   0
   2   6   4   -0.57    4.14   0
  -2   6  -4    1.33    5.01   0
   2   6   4    0.30    3.79   0
  -3   6  -4   79.12    5.59   0
   3   6   4   87.34    4.47   0
   3  -6   4   89.47    5.89   0
   3   6   4   93.65    4.21   0
   3   6   4   85.55    3.93   0
  -3  -6  -4   89.34    4.30   0
  -3   6  -4   87.16    5.70   0
  -4  -6  -4   37.95    4.13   0
   4   6   4   42.52    3.90   0
   4  -6   4   40.03    4.33   0
  -4   6  -4   39.35    6.98   0
   4  -6   4   40.55    5.43   0
   4   6   4   39.07    3.99   0
  -4   6  -4   42.36    5.85   0
   4   6   4   42.64    4.33   0
  -5   6  -4  769.58   13.49   0
   5   6   4  766.91    5.90   0
  -5  -6  -4  779.17    6.56   0
  -5   6  -4  786.32    7.46   0
   5   6   4  788.72    6.70   0
   5  -6   4  807.04    7.08   0
   5   6   4  773.14    5.33   0
   5  -6   4  781.50   12.96   0
   6   6   4  884.35    6.78   0
   6   6   4  840.77    5.39   0
   6   6   4  892.88    6.22   0
  -6   6  -4  884.38    7.47   0
  -6  -6  -4  876.20    6.76   0
   6  -6   4  909.28    7.14   0
   7   6   4  252.99    4.34   0
  -7   6  -4  242.94    5.30   0
   7  -6   4  253.30    5.04   0
   7   6   4  246.87    5.04   0
   7   6   4  240.07    4.42   0
  -7  -6  -4  252.80    4.92   0
  -8  -6  -4   28.31    2.80   0
   8  -6   4   29.22    3.98   0
   8   6   4   31.54    3.60   0
  -8   6  -4   31.95    4.35   0
   8   6   4   26.09    3.67   0
   8   6   4   27.89    4.06   0
  -9   6  -4   96.41    4.46   0
   9   6   4  100.78    3.71   0
  -9  -6  -4  103.82    3.20   0
   9  -6   4  113.70    4.26   0
   9   6   4   97.04    4.40   0
   9   6   4  101.51    3.83   0
 -10  -6  -4  182.76    4.45   0
 -10   6  -4  176.52    4.68   0
  10  -6   4  167.07    4.30   0
  10   6   4  167.84    4.17   0
  10   6   4  171.06    4.64   0
  10   6   4  168.68    4.08   0
  11   6   4  292.56    5.10   0
  11   6   4  275.04    4.55   0
 -11  -6  -4  291.05    4.88   0
  11   6   4  281.83    4.51   0
  11  -6   4  308.63    4.93   0
 -11   6  -4  275.70    4.89   0
  12   6   4    2.76    3.44   0
  12   6   4   -0.77    3.90   0
  12   6   4    9.07    3.30   0
 -12  -6  -4   -0.61    3.80   0
 -12   6  -4    8.06    3.73   0
  12  -6   4    6.21    3.89   0
  13  -6   4   27.18    4.02   0
  13   6   4   24.34    4.00   0
 -13   6  -4   25.44    4.01   0
  13   6   4   16.70    3.56   0
 -13  -6  -4   17.67    3.87   0
  13   6   4   27.89    3.59   0
  14   6   4   54.49    3.26   0
 -14  -6  -4   55.92    4.27   0
 -14   6  -4   68.39    4.20   0
  14   6   4   57.84    3.74   0
  14  -6   4   72.71    4.13   0
  15   6   4   13.62    3.80   0
 -15   6  -4   16.26    4.13   0
 -15  -6  -4   19.28    4.01   0
  15  -6   4   21.15    4.09   0
  15   6   4   16.08    3.82   0
  15   6   4   13.20    4.10   0
  15   7  -4   53.91    4.08   0
  15   7  -4   47.98    4.28   0
 -15  -7   4   62.70    4.37   0
  15  -7  -4   47.68    4.39   0
 -15   7   4   24.21    2.92   0
  15   7  -4   59.18    3.97   0
 -14   7   4   20.52    3.95   0
  14   7  -4   18.17    4.22   0
 -14  -7   4   18.76    4.04   0
  14  -7  -4   16.34    2.86   0
  14   7  -4   15.77    3.63   0
  14   7  -4   15.56    3.54   0
 -13   7   4    9.72    2.72   0
  13   7  -4    7.28    3.59   0
  13  -7  -4    6.32    3.78   0
 -13  -7   4    9.47    3.92   0
  13   7  -4    7.86    3.47   0
  13   7  -4    1.38    4.02   0
  12   7  -4   32.71    3.62   0
  12   7  -4   29.97    3.63   0
 -12  -7   4   35.19    4.98   0
  12   7  -4   35.58    5.14   0
  12  -7  -4   36.23    3.88   0
 -12   7   4   30.05    4.02   0
  11   7  -4   20.88    3.58   0
 -11  -7   4   18.79    3.93   0
  11   7  -4   18.28    3.46   0
  11  -7  -4   12.24    3.73   0
  11   7  -4   19.95    3.93   0
 -11   7   4   20.99    3.93   0
  10   7  -4   67.66    3.79   0
  10   7  -4   59.39    4.52   0
 -10   7   4   64.86    4.07   0
 -10  -7   4   62.20    4.29   0
  10  -7  -4   74.52    3.92   0
  10   7  -4   60.63    3.74   0
  -9  -7   4  131.42    5.41   0
   9   7  -4  139.04    4.00   0
   9   7  -4  144.13    5.60   0
  -9   7   4  138.94    4.39   0
   9   7  -4  148.96    3.89   0
   8   7  -4  201.94    4.30   0
  -8  -7   4  209.04    4.90   0
  -8   7   4  207.50    4.63   0
   8   7  -4  205.45    5.05   0
   8   7  -4  207.21    4.27   0
   7   7  -4  815.74    6.15   0
  -7  -7   4  796.06    7.10   0
   7   7  -4  774.72    8.04   0
  -7   7   4  809.15    6.47   0
   6   7  -4  336.87    6.74   0
   6   7  -4  321.74    4.02   0
  -6   7   4  347.08    5.15   0
  -6  -7   4  344.06    5.78   0
  -5  -7   4   14.66    3.72   0
  -5   7   4   11.02    7.38   0
   5   7  -4    8.73    5.10   0
  -5  -7   4   10.65    3.92   0
  -5   7   4   13.21    8.42   0
  -5   7   4   13.31    4.06   0
   5   7  -4    9.85    3.79   0
   4   7  -4   21.21    3.94   0
   4   7  -4   21.20    4.08   0
  -4   7   4   19.40    3.92   0
  -4   7   4   25.02    5.38   0
  -4  -7   4   18.87    3.86   0
  -4  -7   4   20.51    4.68   0
  -4   7   4   22.18    5.85   0
   3   7  -4  572.74    7.87   0
   3   7  -4  578.38    5.78   0
  -3   7   4  587.73    8.31   0
  -3   7   4  566.33    7.48   0
  -3   7   4  620.47    6.01   0
  -3  -7   4  586.22    5.74   0
  -2  -7   4  482.37    5.51   0
   2   7  -4  482.94    7.79   0
  -2   7   4  484.41    6.67   0
   2   7  -4  481.49    5.60   0
  -2   7   4  476.24    5.48   0
  -2   7   4  490.77    7.05   0
  -2   7   4  501.80    5.77   0
  -1  -7   4  400.09    5.50   0
   1   7  -4  402.20    7.52   0
  -1   7   4  398.19    5.34   0
  -1   7   4  397.83    5.77   0
  -1   7   4  403.71    6.05   0
   1   7  -4  401.88    5.69   0
   0   7   4  695.59    6.86   0
   0   7  -4  706.02    8.80   0
   0   7   4  682.01    6.34   0
   0   7  -4  676.58    8.78   0
   0  -7   4  679.17    6.78   0
   0   7  -4  666.73    6.89   0
   0   7   4  697.99    6.57   0
  -1   7  -4  773.92    7.60   0
  -1   7  -4  807.92    9.20   0
   1   7   4  800.00    7.29   0
   1   7   4  766.99    6.29   0
   1   7   4  806.08    6.58   0
   1  -7   4  805.98    8.06   0
  -1   7  -4  775.96    8.91   0
   2  -7   4   50.60    5.07   0
  -2   7  -4   47.73    5.24   0
   2   7   4   52.93    3.86   0
   2   7   4   54.91    4.00   0
  -2   7  -4   54.47    4.37   0
   2   7   4   51.62    3.82   0
  -3   7  -4   36.63    5.05   0
   3   7   4   43.19    3.82   0
  -3   7  -4   43.17    5.47   0
   3   7   4   41.99    4.00   0
   3   7   4   45.32    3.98   0
  -3  -7  -4   42.98    4.09   0
   3  -7   4   46.07    5.12   0
   4   7   4    6.71    3.58   0
  -4   7  -4    5.12    5.92   0
   4  -7   4    2.64    4.88   0
  -4  -7  -4    7.35    3.88   0
   4   7   4    3.67    3.67   0
  -4   7  -4    3.49    4.37   0
   4   7   4    1.26    4.00   0
  -5  -7  -4  459.54    5.77   0
   5   7   4  480.88    5.28   0
   5   7   4  463.78    5.03   0
   5   7   4  483.11    5.94   0
   5  -7   4  473.62    6.01   0
  -5   7  -4  463.38   12.55   0
  -5   7  -4  476.10    7.22   0
   6   7   4    7.72    3.60   0
   6   7   4   16.02    3.52   0
  -6   7  -4    7.39    4.37   0
   6   7   4    9.54    4.15   0
   6  -7   4   12.27    4.91   0
  -6  -7  -4    7.20    4.06   0
  -7   7  -4  252.10    5.29   0
  -7  -7  -4  257.12    4.88   0
   7   7   4  255.20    4.38   0
   7   7   4  248.60    4.84   0
   7   7   4  261.94    4.44   0
   7  -7   4  272.48    4.93   0
   8   7   4   92.37    3.72   0
   8   7   4   85.89    4.25   0
   8  -7   4   93.70    4.17   0
  -8   7  -4   92.23    4.41   0
  -8  -7  -4   84.57    4.24   0
   8   7   4   82.15    2.82   0
   9  -7   4  209.20    5.32   0
  -9   7  -4  199.22    4.90   0
   9   7   4  202.50    4.29   0
  -9  -7  -4  199.72    4.73   0
   9   7   4  196.03    4.68   0
   9   7   4  201.55    4.18   0
  10   7   4   10.56    3.43   0
 -10   7  -4    3.67    4.00   0
  10   7   4    5.75    2.46   0
  10   7   4   11.13    3.87   0
  10  -7   4    6.17    3.83   0
 -10  -7  -4    8.68    3.84   0
  11   7   4   75.42    3.78   0
 -11  -7  -4   76.27    4.20   0
  11  -7   4   76.58    4.23   0
  11   7   4   71.84    3.71   0
  11   7   4   74.97    4.40   0
 -11   7  -4   73.20    4.27   0
  12   7   4  227.62    4.90   0
  12   7   4  231.67    4.45   0
 -12   7  -4  231.32    5.10   0
  12  -7   4  246.98    5.04   0
  12   7   4  239.87    4.49   0
 -12  -7  -4  231.93    4.80   0
  13  -7   4    1.01    3.78   0
  13   7   4   11.99    3.63   0
 -13  -7  -4    2.16    3.91   0
 -13   7  -4    2.34    3.82   0
  13   7   4    5.45    3.57   0
  13   7   4   -1.85    4.17   0
 -14  -7  -4    0.63    3.94   0
  14   7   4    4.50    3.89   0
  14   7   4    5.78    4.01   0
  14   7   4   -9.04    3.76   0
 -14   7  -4    2.02    3.92   0
  14  -7   4    3.12    3.91   0
  14   8  -4    2.05    3.46   0
  14   8  -4    5.48    4.93   0
 -14  -8   4   -1.75    4.07   0
 -14   8   4    9.19    3.90   0
  14   8  -4   -2.39    3.66   0
  14  -8  -4   12.86    3.76   0
  13   8  -4   67.59    3.88   0
 -13  -8   4   70.18    4.38   0
  13  -8  -4   66.22    4.18   0
  13   8  -4   69.14    3.82   0
  13   8  -4   72.35    4.38   0
 -13   8   4   61.83    4.28   0
  12   8  -4   51.45    3.81   0
 -12  -8   4   53.03    4.22   0
  12   8  -4   70.26    3.72   0
 -12   8   4   54.88    4.08   0
  12   8  -4   54.21    5.20   0
  11   8  -4   -0.15    3.35   0
 -11   8   4    6.38    3.89   0
  11   8  -4    4.77    3.34   0
  11   8  -4    0.48    4.04   0
 -11  -8   4   -2.07    3.88   0
  10   8  -4  200.90    4.36   0
  10   8  -4  210.62    4.95   0
 -10   8   4  194.10    4.74   0
 -10  -8   4  203.58    4.83   0
  10   8  -4  201.39    4.24   0
   9   8  -4 1763.62    8.13   0
   9   8  -4 1818.61    9.77   0
  -9   8   4 1734.86    8.96   0
   9   8  -4 1815.75    8.07   0
  -9  -8   4 1757.97    9.55   0
   8   8  -4   14.11    3.55   0
   8   8  -4   17.60    4.02   0
  -8   8   4    8.92    4.02   0
   8   8  -4    8.97    3.46   0
  -8  -8   4   13.41    4.79   0
   7   8  -4    4.00    3.60   0
  -7  -8   4    5.48    4.75   0
   7   8  -4    4.45    4.08   0
   7   8  -4    4.18    3.48   0
  -7   8   4    2.22    3.87   0
   6   8  -4  139.82    4.22   0
  -6   8   4  138.05    4.53   0
   6   8  -4  142.69    5.76   0
  -6  -8   4  136.12    5.29   0
   5   8  -4    4.02    3.61   0
  -5   8   4    7.37    3.88   0
  -5  -8   4   -0.29    4.73   0
   5   8  -4    4.13    5.17   0
  -5   8   4    4.41    7.22   0
  -5   8   4    5.39    6.51   0
   4   8  -4  158.01    4.36   0
  -4   8   4  161.62    4.60   0
   4   8  -4  149.14    4.86   0
  -4   8   4  148.20    6.72   0
  -4   8   4  159.43    6.31   0
  -3   8   4    0.06    4.73   0
  -3   8   4    3.00    4.24   0
  -3   8   4    4.85    3.81   0
   3   8  -4    3.60    4.72   0
   3   8  -4   -4.17    3.64   0
  -3  -8   4    5.38    3.68   0
   2   8  -4  301.31    7.20   0
  -2   8   4  291.00    5.48   0
  -2  -8   4  303.13    4.94   0
  -2   8   4  318.43    5.18   0
  -2   8   4  305.39    6.00   0
   2   8  -4  296.22    5.04   0
  -2   8   4  305.18    6.16   0
  -1   8   4  201.50    4.63   0
   1   8  -4  215.53    6.72   0
  -1   8   4  204.62    4.87   0
  -1   8   4  201.09    4.63   0
  -1  -8   4  201.80    4.62   0
   1   8  -4  211.94    6.83   0
   1   8  -4  203.07    4.78   0
   0   8   4  162.28    4.56   0
   0   8  -4  166.77    5.83   0
   0   8   4  155.80    4.24   0
   0  -8   4  170.31    5.34   0
   0   8  -4  162.15    5.38   0
   0   8   4  167.44    4.50   0
   0   8  -4  167.28    5.77   0
   1   8   4    7.27    3.69   0
   1  -8   4    7.53    3.62   0
  -1   8  -4    7.07    4.53   0
   1   8   4   10.97    3.42   0
  -1   8  -4    7.56    4.66   0
  -1   8  -4    8.19    4.68   0
   1   8   4   10.07    3.74   0
   2   8   4   94.52    4.37   0
   2   8   4   94.67    4.11   0
  -2   8  -4   83.49    5.22   0
   2   8   4   92.03    3.97   0
  -2   8  -4   84.86    5.50   0
   2  -8   4   88.90    4.06   0
   3   8   4  864.37    6.36   0
   3   8   4  887.92    6.92   0
  -3   8  -4  805.99    9.06   0
  -3   8  -4  861.65    8.02   0
   3   8   4  821.81    6.17   0
   4   8   4  403.52    6.63   0
  -4   8  -4  430.63    8.10   0
  -4   8  -4  362.59    8.42   0
   4   8   4  399.12    4.95   0
  -4   8  -4  403.65    7.05   0
  -4  -8  -4  415.53    5.65   0
   4   8   4  401.19    5.14   0
  -5  -8  -4 1680.96    8.79   0
   5   8   4 1661.34    8.99   0
   5   8   4 1721.96    8.09   0
  -5   8  -4 1847.66   20.06   0
   5   8   4 1731.83    7.91   0
  -5   8  -4 1620.99   19.83   0
  -5   8  -4 1652.46    9.85   0
   6   8   4    1.80    3.62   0
   6   8   4    3.32    3.62   0
  -6   8  -4    0.79    5.06   0
  -6  -8  -4   -2.25    4.02   0
   6   8   4    2.70    3.91   0
  -7  -8  -4    2.76    3.82   0
   7   8   4   -1.95    3.97   0
   7   8   4    5.66    3.50   0
   7   8   4    1.18    3.45   0
   7  -8   4    3.90    4.51   0
  -7   8  -4    2.80    4.02   0
   8   8   4    3.32    3.46   0
   8  -8   4    8.70    3.72   0
  -8  -8  -4    8.66    3.66   0
   8   8   4    7.60    3.45   0
   8   8   4    9.27    3.99   0
  -8   8  -4    8.23    3.99   0
  -9   8  -4   20.83    4.10   0
   9   8   4   41.71    4.08   0
  -9  -8  -4   31.82    3.97   0
   9  -8   4   36.47    3.80   0
   9   8   4   31.28    3.58   0
   9   8   4   32.95    3.46   0
  10   8   4   59.64    3.60   0
 -10   8  -4   58.37    5.04   0
  10   8   4   53.51    2.75   0
  10  -8   4   55.73    4.05   0
 -10  -8  -4   60.10    4.00   0
  10   8   4   52.14    4.20   0
  11   8   4   67.90    2.88   0
 -11   8  -4   66.92    4.31   0
  11   8   4   72.45    3.86   0
  11  -8   4   66.06    4.22   0
 -11  -8  -4   66.56    3.07   0
  11   8   4   67.88    4.23   0
 -12   8  -4   44.09    4.16   0
  12   8   4   41.84    4.15   0
  12  -8   4   29.80    4.03   0
 -12  -8  -4   38.04    4.08   0
  12   8   4   40.20    3.76   0
  13   8   4  205.56    4.78   0
  13   8   4  224.29    5.24   0
  13   8   4  207.67    4.72   0
 -13  -8  -4  203.94    5.26   0
 -13   8  -4  198.27    5.14   0
  13  -8   4  210.08    5.16   0
  14   8   4   27.59    3.90   0
  14   8   4   16.44    4.33   0
  14   8   4   26.88    3.78   0
 -14   8  -4   23.48    4.28   0
  14  -8   4   19.19    4.12   0
 -14  -8  -4   24.51    4.27   0
  14   9  -4   27.38    3.95   0
  14   9  -4   31.53    4.49   0
  14   9  -4   13.00    3.71   0
  13   9  -4    4.42    3.63   0
 -13   9   4   -3.26    3.89   0
  13   9  -4    6.25    3.51   0
 -13  -9   4    6.88    3.99   0
  13   9  -4    9.09    4.85   0
  12   9  -4   58.77    3.91   0
  12   9  -4   47.02    3.75   0
 -12   9   4   63.56    4.15   0
 -12  -9   4   50.96    4.15   0
  12   9  -4   52.13    4.18   0
  11   9  -4    1.12    3.57   0
 -11  -9   4    8.46    3.79   0
  11   9  -4    8.92    3.40   0
  11   9  -4    6.25    3.84   0
 -11   9   4    1.95    3.94   0
  10   9  -4   14.36    4.94   0
 -10   9   4   12.83    3.87   0
  10   9  -4   13.28    2.44   0
  10   9  -4   18.48    3.48   0
 -10  -9   4   12.45    3.87   0
  -9  -9   4    7.76    4.56   0
   9   9  -4    6.31    3.43   0
   9   9  -4    9.43    2.51   0
  -9   9   4    7.03    3.91   0
   9   9  -4    7.68    3.94   0
  -8  -9   4   18.76    4.74   0
  -8   9   4   22.81    4.14   0
   8   9  -4   27.09    3.68   0
   8   9  -4   23.99    4.22   0
   8   9  -4   24.91    3.54   0
   7   9  -4  344.01    4.95   0
   7   9  -4  334.98    5.60   0
   7   9  -4  337.63    4.92   0
  -7  -9   4  347.56    5.49   0
  -7   9   4  338.62    5.28   0
   6   9  -4  621.70    7.63   0
   6   9  -4  624.92    5.57   0
  -6  -9   4  633.92    7.39   0
   6   9  -4  656.41    5.61   0
  -6   9   4  604.39    6.14   0
  -5   9   4    2.44    6.66   0
   5   9  -4    0.67    4.78   0
  -5   9   4    0.94    7.24   0
   5   9  -4    0.59    3.60   0
   5   9  -4   -1.59    3.53   0
  -5  -9   4    0.91    3.65   0
  -5   9   4    3.04    3.90   0
   4   9  -4  641.98    5.90   0
  -4   9   4  640.47    9.36   0
  -4   9   4  663.61    6.36   0
   4   9  -4  701.99    6.07   0
  -4   9   4  671.12    9.19   0
   4   9  -4  648.50    8.33   0
   3   9  -4   27.79    3.83   0
  -3   9   4   43.19    3.81   0
  -3   9   4   36.06    4.53   0
  -3   9   4   35.96    4.11   0
   3   9  -4   32.83    3.99   0
  -3   9   4   38.85    4.99   0
   3   9  -4   36.64    5.21   0
   2   9  -4   55.29    5.11   0
  -2   9   4   49.04    3.95   0
  -2   9   4   52.21    4.79   0
   2   9  -4   45.01    4.01   0
  -2   9   4   53.89    4.07   0
  -2   9   4   42.70    5.07   0
  -1   9   4  503.33    6.15   0
   1   9  -4  501.23    5.65   0
  -1   9   4  502.12    5.98   0
   1   9  -4  535.61    7.95   0
  -1   9   4  510.40    6.53   0
   1   9  -4  514.62    8.48   0
   0   9   4  107.66    4.22   0
   0   9   4  105.67    4.07   0
   0   9  -4   93.40    4.89   0
   0   9  -4  105.41    5.51   0
   0   9  -4  103.75    5.39   0
   0   9   4  101.83    4.70   0
  -1   9  -4   39.21    4.84   0
   1   9   4   38.49    3.73   0
  -1   9  -4   36.77    5.04   0
  -1   9  -4   36.53    4.83   0
   1   9   4   36.56    3.66   0
   1   9   4   39.20    4.10   0
  -1   9  -4   38.86    4.14   0
  -2   9  -4  121.71    5.19   0
   2   9   4  107.67    4.10   0
  -2   9  -4  111.47    5.32   0
  -2   9  -4  109.30    5.54   0
  -2   9  -4  103.77    5.39   0
   2   9   4  110.69    5.37   0
   2   9   4  110.51    4.40   0
  -3   9  -4  298.42    6.31   0
  -3   9  -4  269.07    6.46   0
   3   9   4  284.01    4.68   0
   3   9   4  282.72    4.67   0
   3   9   4  289.12    5.09   0
  -3   9  -4  280.07    6.42   0
   4   9   4   71.79    3.89   0
  -4   9  -4   82.33    5.96   0
  -4   9  -4   70.96    5.34   0
   4   9   4   84.38    4.38   0
   4   9   4   77.19    4.03   0
  -4   9  -4   60.01    6.50   0
  -5   9  -4  133.01    9.38   0
   5   9   4  144.55    4.04   0
  -5  -9  -4  134.02    4.46   0
   5   9   4  135.78    4.51   0
  -5   9  -4  155.53    9.52   0
  -5   9  -4  139.70    4.71   0
   5   9   4  152.73    4.11   0
  -6  -9  -4   11.94    3.76   0
   6   9   4   12.26    3.88   0
   6   9   4   14.08    3.43   0
   6   9   4    7.34    3.45   0
  -6   9  -4   12.05    4.04   0
  -7   9  -4   77.23    4.40   0
  -7  -9  -4   70.63    4.05   0
   7   9   4   79.97    4.05   0
   7   9   4   80.29    3.75   0
   7   9   4   79.61    3.80   0
  -8   9  -4   62.77    4.22   0
   8   9   4   68.53    3.68   0
   8   9   4   72.59    3.71   0
  -8  -9  -4   65.63    4.02   0
   8   9   4   80.47    4.29   0
   9   9   4   45.60    3.54   0
   9   9   4   44.95    3.71   0
   9   9   4   48.26    4.30   0
  -9   9  -4   46.65    4.25   0
  -9  -9  -4   54.03    4.04   0
   9  -9   4   55.12    3.93   0
  10  -9   4   10.96    3.95   0
  10   9   4    6.72    2.54   0
  10   9   4    2.62    3.98   0
  10   9   4    6.09    2.54   0
 -10   9  -4    7.25    4.04   0
 -10  -9  -4   10.00    3.98   0
 -11  -9  -4   51.29    4.12   0
  11   9   4   51.17    3.80   0
  11  -9   4   59.47    4.05   0
  11   9   4   51.29    3.77   0
  11   9   4   47.00    4.20   0
 -11   9  -4   47.15    4.26   0
 -12  -9  -4   43.96    4.22   0
  12   9   4   38.64    4.32   0
 -12   9  -4   38.07    4.31   0
  12   9   4   35.48    3.70   0
  12  -9   4   43.57    4.12   0
  12   9   4   30.75    3.91   0
  13   9   4    2.31    3.74   0
 -13   9  -4    3.28    4.19   0
 -13  -9  -4    5.94    3.91   0
  13   9   4    6.14    3.95   0
  13  -9   4   -0.70    4.83   0
  13   9   4    1.28    3.57   0
 -12 -10   4    6.95    5.07   0
  12  10  -4    3.29    3.64   0
 -12  10   4    6.70    3.90   0
  12  10  -4   -0.19    2.35   0
  12  10  -4    5.26    4.12   0
  11  10  -4   15.46    3.62   0
 -11  10   4    9.78    3.88   0
 -11 -10   4   14.26    4.78   0
  11  10  -4   13.42    3.54   0
  11  10  -4   11.69    3.96   0
 -10  10   4   35.88    4.18   0
  10  10  -4   34.85    4.29   0
  10  10  -4   48.66    3.70   0
 -10 -10   4   40.21    4.03   0
  10  10  -4   33.06    2.82   0
  -9 -10   4  134.82    4.60   0
   9  10  -4  148.67    4.73   0
   9  10  -4  141.11    4.00   0
  -9  10   4  133.11    4.48   0
   9  10  -4  138.70    4.05   0
   8  10  -4   54.24    3.84   0
  -8 -10   4   63.12    4.07   0
  -8  10   4   62.39    4.32   0
   8  10  -4   59.87    5.16   0
   8  10  -4   53.23    3.67   0
  -7  10   4   27.16    4.12   0
   7  10  -4   30.21    5.00   0
   7  10  -4   27.79    3.62   0
   7  10  -4   26.99    3.56   0
  -7 -10   4   29.99    3.72   0
   6  10  -4   76.06    5.33   0
   6  10  -4   66.47    3.77   0
  -6  10   4   72.41    4.21   0
   6  10  -4   73.63    3.85   0
   5  10  -4  176.32    4.42   0
  -5  10   4  185.85    8.31   0
   5  10  -4  184.71    5.81   0
  -5  10   4  176.73    4.67   0
  -5  10   4  173.39    8.41   0
   5  10  -4  185.94    4.56   0
  -4  10   4   91.75    5.87   0
   4  10  -4   81.60    4.06   0
  -4  10   4   92.51    4.09   0
  -4  10   4   84.50    5.48   0
   4  10  -4   91.01    5.37   0
  -4  10   4   78.66    5.18   0
   4  10  -4   81.85    3.93   0
  -3  10   4  207.73    5.73   0
   3  10  -4  200.55    5.28   0
  -3  10   4  213.37    4.64   0
   3  10  -4  213.25    4.63   0
  -3  10   4  211.52    5.87   0
   3  10  -4  214.90    6.02   0
  -3  10   4  210.70    4.56   0
   2  10  -4   31.66    3.62   0
   2  10  -4   25.27    3.78   0
  -2  10   4   31.85    3.84   0
  -2  10   4   32.09    4.43   0
  -2  10   4   27.52    3.79   0
  -2  10   4   31.44    4.63   0
   2  10  -4   31.20    4.69   0
   2  10  -4   31.39    5.39   0
  -1  10   4   -0.45    3.60   0
   1  10  -4    0.87    4.49   0
  -1  10   4    5.22    3.43   0
   1  10  -4    0.76    4.56   0
  -1  10   4   -0.21    3.52   0
   1  10  -4    4.58    3.63   0
   1  10  -4    2.72    4.29   0
   0  10   4   14.12    3.55   0
   0  10  -4   14.17    4.76   0
   0  10   4   16.01    3.74   0
   0  10  -4   21.22    3.64   0
   0  10   4   15.06    4.44   0
   0  10  -4   14.73    4.63   0
   0  10  -4   20.10    4.36   0
   1  10   4  212.89    4.73   0
  -1  10  -4  214.09    5.50   0
   1  10   4  201.19    4.42   0
  -1  10  -4  203.93    5.97   0
  -1  10  -4  183.32    4.86   0
   1  10   4  206.03    5.25   0
  -1  10  -4  202.48    5.96   0
  -2  10  -4  335.74    6.04   0
   2  10   4  330.06    4.91   0
  -2  10  -4  311.81    5.73   0
  -2  10  -4  335.84    6.75   0
   2  10   4  338.98    5.36   0
  -2  10  -4  368.32    5.77   0
   2  10   4  327.13    5.03   0
  -3  10  -4  629.20    8.66   0
   3  10   4  582.86    6.19   0
  -3  10  -4  549.47    7.37   0
  -3  10  -4  536.38    7.80   0
  -3  10  -4  551.81    7.02   0
   3  10   4  572.27    5.53   0
   3  10   4  598.97    5.95   0
  -4  10  -4  573.19    7.62   0
   4  10   4  613.62    5.79   0
  -4  10  -4  642.32    9.70   0
  -4  10  -4  523.64    9.49   0
   4  10   4  602.11    5.99   0
   4  10   4  599.71    6.31   0
   5  10   4  435.09    5.42   0
  -5  10  -4  409.42   13.41   0
   5  10   4  446.48    5.76   0
   5  10   4  419.06    5.19   0
  -5  10  -4  473.88   12.86   0
  -5  10  -4  433.05    6.21   0
   6  10   4   -3.81    3.36   0
  -6  10  -4    4.62    4.80   0
  -6 -10  -4    4.11    3.71   0
   6  10   4   -3.29    3.42   0
   6  10   4    9.00    3.79   0
   7  10   4    8.18    3.45   0
   7  10   4    4.23    3.93   0
  -7  10  -4    7.23    3.90   0
  -7 -10  -4    8.43    3.66   0
   7  10   4    9.23    3.30   0
  -8  10  -4   20.40    4.02   0
   8  10   4   19.53    3.92   0
   8  10   4   19.92    2.41   0
   8  10   4   19.04    2.41   0
  -8 -10  -4   11.63    3.86   0
  -9  10  -4   44.34    4.28   0
   9  10   4   33.68    4.23   0
  -9 -10  -4   47.12    4.02   0
   9  10   4   39.79    3.66   0
  10  10   4   42.40    3.75   0
 -10  10  -4   39.03    4.23   0
  10  10   4   43.27    4.18   0
  10  10   4   41.77    3.76   0
 -10 -10  -4   44.44    4.10   0
 -11 -10  -4   29.78    4.28   0
  11  10   4   30.85    3.78   0
 -11  10  -4   35.48    4.24   0
  11  10   4   28.50    4.22   0
  11  10   4   15.50    3.49   0
  12  10   4   38.94    3.97   0
  12  10   4   37.67    4.27   0
 -12  10  -4   34.32    4.49   0
 -12 -10  -4   50.16    4.36   0
  12  10   4   -1.78    3.40   0
  11  11  -4   -0.62    3.73   0
  11  11  -4    0.38    3.40   0
 -11  11   4    5.75    4.03   0
 -11 -11   4    4.78    3.95   0
  11  11  -4    5.37    4.95   0
  10  11  -4    9.76    3.63   0
  10  11  -4    5.03    4.82   0
 -10 -11   4    5.09    3.91   0
  10  11  -4    5.51    3.54   0
 -10  11   4    8.02    3.96   0
   9  11  -4   69.13    3.94   0
  -9 -11   4   70.23    5.23   0
  -9  11   4   72.21    4.38   0
   9  11  -4   66.93    3.86   0
   9  11  -4   72.03    5.41   0
   8  11  -4    0.88    3.46   0
   8  11  -4    7.99    4.72   0
   8  11  -4    8.48    3.69   0
  -8 -11   4    5.87    4.52   0
  -8  11   4   -1.25    3.85   0
   7  11  -4   54.42    3.96   0
   7  11  -4   56.60    4.28   0
  -7  11   4   46.05    4.06   0
   7  11  -4   52.07    3.83   0
   6  11  -4   24.85    3.61   0
   6  11  -4   29.20    5.14   0
  -6  11   4   25.41    4.13   0
   6  11  -4   34.02    3.71   0
  -5  11   4    8.32    3.84   0
   5  11  -4    6.64    4.73   0
  -5  11   4    7.37    3.83   0
  -5  11   4    5.78    6.57   0
   5  11  -4    5.30    3.73   0
   5  11  -4    2.48    3.77   0
  -5  11   4    5.20    6.87   0
   4  11  -4  410.23    5.38   0
  -4  11   4  453.01    5.77   0
   4  11  -4  454.48    5.50   0
  -4  11   4  432.34    7.95   0
  -4  11   4  456.04    5.86   0
   4  11  -4  449.45    7.40   0
  -4  11   4  467.90    8.47   0
  -3  11   4  168.01    5.65   0
  -3  11   4  165.98    5.77   0
   3  11  -4  173.27    4.45   0
  -3  11   4  164.43    4.50   0
   3  11  -4  153.18    4.58   0
   3  11  -4  153.36    5.74   0
  -3  11   4  166.45    4.68   0
   2  11  -4   38.89    4.92   0
  -2  11   4   40.80    4.62   0
   2  11  -4   32.33    3.85   0
  -2  11   4   33.74    4.75   0
   2  11  -4   44.75    3.78   0
  -2  11   4   39.39    4.00   0
  -2  11   4   40.28    4.72   0
   2  11  -4   40.67    4.93   0
   1  11  -4  264.26    5.08   0
  -1  11   4  303.77    5.29   0
  -1  11   4  296.47    5.89   0
  -1  11   4  310.17    5.22   0
  -1  11   4  297.22    5.27   0
   1  11  -4  294.00    5.14   0
   1  11  -4  294.83    6.81   0
   1  11  -4  293.54    6.70   0
   0  11   4  133.30    4.39   0
   0  11   4  125.99    4.95   0
   0  11  -4  132.39    5.60   0
   0  11  -4  128.62    4.21   0
   0  11   4  129.74    5.18   0
   0  11  -4  128.50    6.13   0
   0  11  -4  122.59    5.02   0
   1  11   4   12.20    3.79   0
   1  11   4   10.67    3.41   0
  -1  11  -4    7.91    4.60   0
  -1  11  -4    9.70    4.61   0
  -1  11  -4    6.80    4.42   0
  -1  11  -4   11.85    4.42   0
   1  11   4   10.20    4.41   0
   2  11   4  222.90    4.67   0
   2  11   4  231.16    4.60   0
  -2  11  -4  244.02    6.04   0
  -2  11  -4  227.59    5.25   0
   2  11   4  231.79    4.97   0
  -2  11  -4  221.36    6.04   0
  -2  11  -4  204.77    5.94   0
  -3  11  -4    3.74    3.77   0
   3  11   4    3.62    4.77   0
  -3  11  -4   -0.87    4.53   0
  -3  11  -4    2.53    5.17   0
   3  11   4    2.36    3.52   0
  -3  11  -4    5.19    5.33   0
   3  11   4   10.33    3.41   0
  -4  11  -4   28.37    3.83   0
  -4  11  -4   33.25    5.59   0
   4  11   4   30.59    3.70   0
  -4  11  -4   31.06    5.84   0
   4  11   4   34.45    3.61   0
  -4  11  -4   33.41    5.01   0
   4  11   4   30.69    4.13   0
   5  11   4   82.44    4.03   0
   5  11   4   82.94    3.78   0
  -5  11  -4   75.62    5.40   0
   5  11   4   87.63    4.41   0
  -5  11  -4   90.94   11.60   0
  -5  11  -4   81.30   11.80   0
   6  11   4   92.46    3.98   0
   6  11   4   96.03    4.42   0
   6  11   4   98.18    3.92   0
  -6  11  -4   91.84    4.64   0
  -7  11  -4   -2.42    4.78   0
   7  11   4    1.09    3.90   0
   7  11   4    5.03    3.56   0
   7  11   4    6.50    3.44   0
  -7 -11  -4    0.78    3.75   0
   8  11   4    9.09    3.56   0
   8  11   4    9.07    3.44   0
   8  11   4    4.95    4.00   0
  -8  11  -4    7.20    4.80   0
  -8 -11  -4    8.98    3.87   0
   9  11   4    5.94    3.58   0
  -9  11  -4    8.22    3.98   0
   9  11   4    2.32    3.61   0
   9  11   4    8.05    4.04   0
  -9 -11  -4    6.76    3.82   0
  10  11   4  115.17    4.06   0
 -10 -11  -4  107.95    4.75   0
 -10  11  -4  103.85    4.84   0
  10  11   4  104.35    4.82   0
  10  11   4    1.18    3.22   0
  10  12  -4   22.49    5.06   0
 -10 -12   4   22.81    4.96   0
  10  12  -4   20.93    2.92   0
 -10  12   4   20.17    4.33   0
   9  12  -4   27.02    4.34   0
  -9  12   4   24.58    5.16   0
   9  12  -4   24.24    3.86   0
   9  12  -4   26.90    3.80   0
   8  12  -4   -1.62    4.79   0
  -8  12   4    8.04    3.91   0
   8  12  -4    2.88    2.56   0
   8  12  -4    5.58    3.55   0
   7  12  -4   62.05    4.08   0
   7  12  -4   64.47    3.89   0
[truncated: 1,801,696 more chars]
