# Supplementary material for: Crystal structure of [{FeCl3}2(μ-PCHP)2] [PCHP = 1,3-bis­(2-di­phenyl­phosphanyleth­yl)-3H-imidazol-1-ium] with an unknown solvent
Source: Acta Crystallogr E Crystallogr Commun. 2018 Oct 31;74(Pt 11):1686–90. doi: 10.1107/S205698901801472X (PMC6218919; doi:10.1107/S205698901801472X)
Supplement: Supplementary file 2 [file e-74-01686-Isup2.hkl]

data_I                                                                          
_shelx_title ' Felix128 at 200 K in P2(1)/n'                                    
_shelx_refln_list_code          4                                               
_shelx_F_calc_maximum      186.12                                               
_exptl_crystal_F_000      1352.00                                               
_reflns_d_resolution_high  0.7582                                               
                                                                                
loop_                                                                           
 _space_group_symop_operation_xyz                                               
 'x, y, z'                                                                      
 '-x+1/2, y+1/2, -z+1/2'                                                        
 '-x, -y, -z'                                                                   
 'x-1/2, -y-1/2, z-1/2'                                                         
                                                                                
_cell_length_a    13.5685                                                       
_cell_length_b    11.0227                                                       
_cell_length_c    24.1575                                                       
_cell_angle_alpha  90.000                                                       
_cell_angle_beta  100.142                                                       
_cell_angle_gamma  90.000                                                       
                                                                                
_shelx_F_squared_multiplier     1.000                                           
                                                                                
loop_                                                                           
 _refln_index_h                                                                 
 _refln_index_k                                                                 
 _refln_index_l                                                                 
 _refln_F_squared_calc                                                          
 _refln_F_squared_meas                                                          
 _refln_F_squared_sigma                                                         
 _refln_observed_status                                                         
   2   0   0        998.87       1042.40        18.57 o                         
   4   0   0      13858.47      14622.51        91.40 o                         
   6   0   0        867.00        694.21        12.84 o                         
   8   0   0       7415.28       7748.61        36.61 o                         
  10   0   0        373.38        375.18         8.42 o                         
  12   0   0       3121.44       3252.07        31.86 o                         
  14   0   0       2668.21       2806.06        15.11 o                         
  16   0   0         85.17         92.53         6.15 o                         
   1   1   0       8516.15       9875.48       124.36 o                         
   2   1   0       7255.94       7457.91        37.96 o                         
   4   1   0        809.91        800.07         8.67 o                         
   5   1   0      14622.55      15075.88        82.00 o                         
   6   1   0        451.34        310.15         6.14 o                         
   7   1   0        375.18        380.10         5.94 o                         
   8   1   0       6331.27       6083.95        31.41 o                         
   9   1   0        834.81        797.86         5.90 o                         
  10   1   0       2302.64       2278.15        10.89 o                         
  11   1   0        646.21        677.62         5.84 o                         
  12   1   0        789.58        777.89         5.82 o                         
  13   1   0        857.12        872.70         8.29 o                         
  14   1   0          7.40         19.20         4.77 o                         
  15   1   0         93.41         97.25         4.82 o                         
  16   1   0         81.18         79.05         4.90 o                         
  17   1   0         29.44         29.92         5.04 o                         
   1   2   0       6195.16       6611.25        46.92 o                         
   2   2   0       7716.17       8079.49        28.05 o                         
   3   2   0       2061.81       2118.75        14.34 o                         
   4   2   0       3163.57       3256.35        11.74 o                         
   5   2   0       1311.95       1274.29         8.46 o                         
   6   2   0       1601.15       1889.75        11.54 o                         
   7   2   0          6.60         13.48         4.91 o                         
   8   2   0        311.64        279.81         5.33 o                         
   9   2   0        496.37        477.71         5.84 o                         
  10   2   0         55.08         60.73         4.59 o                         
  11   2   0        416.45        412.44         5.37 o                         
  12   2   0         42.58         63.69         4.83 o                         
  13   2   0        939.44        998.14         6.19 o                         
  14   2   0       1408.80       1475.49        15.54 o                         
  15   2   0        101.98        100.01         4.43 o                         
  16   2   0        244.22        220.61         5.42 o                         
  17   2   0         19.80         15.06         5.10 o                         
   1   3   0      10467.97      11094.19       148.17 o                         
   2   3   0        753.51        751.00        10.26 o                         
   3   3   0        355.46        320.68         8.27 o                         
   4   3   0       3985.59       4063.41        30.42 o                         
   5   3   0       7627.72       7261.87        34.60 o                         
   6   3   0       5900.94       5717.08        37.24 o                         
   7   3   0        563.45        574.09         5.97 o                         
   8   3   0        466.88        497.56         6.30 o                         
   9   3   0       5178.53       5279.81        28.56 o                         
  10   3   0         76.09         64.55         4.78 o                         
  11   3   0         11.03          4.38         5.01 o                         
  12   3   0         28.78         36.13         4.83 o                         
  13   3   0        529.13        565.95        12.51 o                         
  14   3   0        175.77        185.16         4.84 o                         
  15   3   0          5.03          7.77         4.99 o                         
  16   3   0        216.98        188.14         6.10 o                         
  17   3   0        115.22         98.99         8.00 o                         
   0   4   0        130.00        161.44        20.32 o                         
   1   4   0        332.65        382.02         7.84 o                         
   2   4   0      17914.49      18127.97       219.08 o                         
   3   4   0       1165.54       1104.39        10.65 o                         
   4   4   0       7849.53       7585.83        56.47 o                         
   5   4   0       2716.62       2583.11        26.03 o                         
   6   4   0        797.53        874.81         9.32 o                         
   7   4   0         88.10         98.67         5.96 o                         
   8   4   0        864.28        873.12         9.73 o                         
   9   4   0          8.10          2.58         4.69 o                         
  10   4   0        517.99        546.98         7.62 o                         
  11   4   0          1.39         10.56         4.72 o                         
  12   4   0         94.54         95.67         4.68 o                         
  13   4   0        210.42        226.38         5.28 o                         
  14   4   0        692.01        703.78        10.54 o                         
  15   4   0        139.14        127.17         5.14 o                         
  16   4   0          0.67          5.12         4.76 o                         
   1   5   0        708.95        689.61         7.80 o                         
   2   5   0        594.89        546.27         7.09 o                         
   3   5   0        916.45        938.73         7.54 o                         
   4   5   0         67.24         78.86         6.36 o                         
   5   5   0       1096.47       1100.70         7.74 o                         
   6   5   0       9834.93       9849.22        79.91 o                         
   7   5   0       7022.69       6771.93        64.89 o                         
   8   5   0        619.69        617.89         6.45 o                         
   9   5   0          2.49          4.79         5.62 o                         
  10   5   0         11.50         16.36         5.48 o                         
  11   5   0         23.38         20.99         5.25 o                         
  12   5   0         74.86         79.88         5.31 o                         
  13   5   0         52.59         73.60         5.08 o                         
  14   5   0         65.41         79.73         4.89 o                         
  15   5   0        533.91        497.04        13.61 o                         
  16   5   0          8.90         10.14         5.10 o                         
   0   6   0       3221.94       3556.48        49.73 o                         
   1   6   0       6561.57       6463.27        52.53 o                         
   2   6   0        475.55        543.92         6.78 o                         
   3   6   0        145.16        186.06         6.12 o                         
   4   6   0       2140.18       2177.40        25.43 o                         
   5   6   0       4583.80       4467.90        43.87 o                         
   6   6   0          9.22         23.17         5.65 o                         
   7   6   0       1204.98       1236.85        17.95 o                         
   8   6   0        440.70        451.19         6.06 o                         
   9   6   0       1324.91       1355.25         7.07 o                         
  10   6   0        758.70        822.35        11.85 o                         
  11   6   0        273.08        294.22         8.98 o                         
  12   6   0        289.00        295.77         5.79 o                         
  13   6   0        389.77        422.79         6.13 o                         
  14   6   0        111.05        126.63         5.94 o                         
  15   6   0        581.45        506.00        26.20 o                         
  16   6   0          3.89         -0.77        12.20 o                         
   1   7   0       5573.31       5595.06        48.99 o                         
   2   7   0        155.34        151.56         6.13 o                         
   3   7   0         30.57         40.01         5.76 o                         
   4   7   0       3643.52       3852.65        38.64 o                         
   5   7   0        465.02        480.69         6.65 o                         
   6   7   0        420.92        450.16         6.94 o                         
   7   7   0       9431.80       9680.13        77.40 o                         
   8   7   0         20.83         39.18         5.73 o                         
   9   7   0         96.76        102.59         5.02 o                         
  10   7   0        164.48        164.71         7.01 o                         
  11   7   0        200.44        189.53         7.21 o                         
  12   7   0        213.80        185.33         5.74 o                         
  13   7   0        212.62        215.88         6.55 o                         
  14   7   0         91.90         97.93         6.87 o                         
  15   7   0         90.02         65.40         6.37 o                         
   0   8   0       2039.94       2307.96        42.85 o                         
   1   8   0       4942.84       5059.75        55.69 o                         
   2   8   0        319.31        340.17         5.84 o                         
   3   8   0         20.29         26.72         5.89 o                         
   4   8   0       1877.17       1912.45        20.47 o                         
   5   8   0       1744.46       1657.60         8.96 o                         
   6   8   0        124.01        126.41         6.31 o                         
   7   8   0          4.75         13.13         6.23 o                         
   8   8   0        357.61        350.02         6.57 o                         
   9   8   0        482.65        470.77         8.49 o                         
  10   8   0          2.59          5.95         5.45 o                         
  11   8   0        120.91        123.54         5.57 o                         
  12   8   0         31.16         32.90         5.46 o                         
  13   8   0        463.71        401.29        13.83 o                         
  14   8   0        152.47        130.11         5.89 o                         
   1   9   0        990.05       1018.72        10.05 o                         
   2   9   0          9.52         10.72         5.19 o                         
   3   9   0        122.13        149.59         6.08 o                         
   4   9   0        275.09        287.25         6.61 o                         
   5   9   0        103.29        136.00         6.26 o                         
   6   9   0        415.02        445.24         9.33 o                         
   7   9   0        180.26        190.80         6.46 o                         
   8   9   0        218.49        231.78         6.56 o                         
   9   9   0         93.10        109.76         6.29 o                         
  10   9   0         35.17         42.19         6.38 o                         
  11   9   0        485.01        496.06        11.42 o                         
  12   9   0         36.05         42.59         6.32 o                         
  13   9   0         93.07         80.01        10.19 o                         
   0  10   0        774.21        814.30        13.96 o                         
   1  10   0       2146.48       2381.56        20.44 o                         
   2  10   0         15.06         22.45         5.38 o                         
   3  10   0          2.13          2.96         5.25 o                         
   4  10   0         42.57         39.65         6.11 o                         
   5  10   0         65.48         85.47         6.65 o                         
   6  10   0         10.26         14.81         5.91 o                         
   7  10   0        128.98        129.18         5.66 o                         
   8  10   0        270.15        279.51         7.74 o                         
   9  10   0        344.67        385.02        11.35 o                         
  10  10   0        499.85        483.03         7.07 o                         
  11  10   0          4.94         17.25         6.08 o                         
  12  10   0         93.84         72.47        11.28 o                         
   1  11   0          4.46          7.33         5.49 o                         
   2  11   0         69.00         74.21         5.45 o                         
   3  11   0       2174.03       2277.31        33.32 o                         
   4  11   0         89.58         96.69         5.60 o                         
   5  11   0        466.01        528.10         7.95 o                         
   6  11   0        320.44        330.88         8.43 o                         
   7  11   0          8.30         13.11         6.35 o                         
   8  11   0       1012.04       1061.84        24.53 o                         
   9  11   0          3.95          6.28         6.21 o                         
  10  11   0          9.60         19.69         5.98 o                         
  11  11   0        345.47        236.37        30.12 o                         
   0  12   0        929.97        942.98        14.83 o                         
   1  12   0        391.45        431.23         6.12 o                         
   2  12   0        261.99        294.29         6.16 o                         
   3  12   0          3.29          9.78         5.60 o                         
   4  12   0        511.20        545.85        10.99 o                         
   5  12   0         80.71         87.81         6.62 o                         
   6  12   0        589.86        555.69        14.25 o                         
   7  12   0         85.46         91.39         7.53 o                         
   8  12   0        109.33         91.63         6.89 o                         
   9  12   0          2.20          9.92         6.53 o                         
   1  13   0        323.57        328.70         6.24 o                         
   2  13   0        154.85        150.72         5.61 o                         
   3  13   0         62.57         66.33         6.02 o                         
   4  13   0          0.82          4.41         5.53 o                         
   5  13   0         90.29         92.75         6.77 o                         
   6  13   0       1057.20        934.07        24.98 o                         
   7  13   0         12.82         14.53         6.88 o                         
   0  14   0        141.27        133.29        10.76 o                         
   1  14   0        107.60        106.29         5.29 o                         
   2  14   0          0.56          4.49         5.69 o                         
   3  14   0          9.03          9.89         5.53 o                         
   4  14   0          3.28          4.94         6.32 o                         
 -17   0   1          0.02          5.33         7.06 o                         
 -15   0   1       1179.11       1179.59         9.64 o                         
 -13   0   1         23.14         34.78         6.61 o                         
 -11   0   1       1618.90       1603.80        25.47 o                         
  -9   0   1       4080.82       4057.13        52.00 o                         
  -7   0   1       6001.34       5558.16        52.54 o                         
  -5   0   1        874.19        840.83        27.48 o                         
  -3   0   1        260.56        410.83        15.17 o                         
   1   0   1       2020.57       2457.21        26.94 o                         
   5   0   1          0.56         51.77         9.01 o                         
   7   0   1        365.93        267.87         8.13 o                         
   9   0   1        293.51        274.31         7.43 o                         
  11   0   1       5307.32       5355.47        25.51 o                         
  13   0   1       2530.06       2685.65        43.05 o                         
  15   0   1          0.71         13.71         6.68 o                         
  17   0   1         53.50         45.51         6.93 o                         
 -17   1   1          1.90          5.36         4.43 o                         
 -16   1   1          5.84         16.44         4.75 o                         
 -15   1   1        131.56        151.28         5.14 o                         
 -14   1   1        179.77        184.88         4.65 o                         
 -13   1   1        286.02        314.58         5.85 o                         
 -12   1   1        657.85        641.08         5.63 o                         
 -11   1   1       1770.93       1896.32        12.56 o                         
 -10   1   1        746.10        796.65         6.28 o                         
  -9   1   1       9727.51       9678.77        53.83 o                         
  -8   1   1       2081.20       1959.05         7.50 o                         
  -7   1   1       3837.68       3514.39        16.63 o                         
  -6   1   1        493.85        487.86         6.88 o                         
  -5   1   1       2401.92       2586.74        10.65 o                         
  -4   1   1      26918.18      27762.50        74.84 o                         
  -3   1   1        246.58        250.74         9.88 o                         
  -2   1   1       2199.99       2362.33        18.08 o                         
  -1   1   1       2289.05       2728.68        41.04 o                         
   0   1   1          1.65         15.08        15.32 o                         
   2   1   1        789.60        923.44        16.52 o                         
   3   1   1      14293.96      14952.73        49.63 o                         
   4   1   1       6294.92       6273.84        37.86 o                         
   5   1   1       4222.98       4258.51        54.68 o                         
   6   1   1         11.61         20.51         5.78 o                         
   7   1   1       3391.15       3357.38        12.25 o                         
   8   1   1        394.74        371.23         5.32 o                         
   9   1   1       1688.01       1629.08         7.11 o                         
  10   1   1        877.87        873.35         5.83 o                         
  11   1   1        670.50        662.12         5.78 o                         
  12   1   1        351.87        351.30         6.18 o                         
  13   1   1        536.63        571.26         5.78 o                         
  14   1   1         32.14         38.51         4.55 o                         
  15   1   1        820.01        827.06        10.28 o                         
  16   1   1        276.57        250.20         5.38 o                         
  17   1   1          0.22          6.58         4.75 o                         
 -17   2   1         13.22         13.20         4.86 o                         
 -16   2   1        145.09        146.56         5.20 o                         
 -15   2   1       1035.87       1004.23        10.87 o                         
 -14   2   1        588.57        598.00         6.97 o                         
 -13   2   1          5.14         23.45         4.71 o                         
 -12   2   1        944.80        945.56         8.52 o                         
 -11   2   1          7.41         17.66         4.51 o                         
 -10   2   1        238.02        242.19         5.37 o                         
  -9   2   1         17.57         35.13         4.83 o                         
  -8   2   1        993.36        901.88         6.31 o                         
  -7   2   1         11.54         17.19         5.39 o                         
  -6   2   1       6073.32       5973.06        14.62 o                         
  -5   2   1        115.21        176.42         7.45 o                         
  -4   2   1        719.41        742.41         8.15 o                         
  -3   2   1         42.26         51.71         9.25 o                         
  -2   2   1        373.62        299.74        10.73 o                         
  -1   2   1      10663.81      11394.61        54.38 o                         
   0   2   1         32.91         98.12        12.88 o                         
   1   2   1      17626.10      19401.06        85.23 o                         
   2   2   1        396.87        331.88        11.82 o                         
   3   2   1        801.97        848.04         9.91 o                         
   4   2   1        215.86        203.19         7.86 o                         
   5   2   1          5.63         92.66         6.59 o                         
   6   2   1       2373.72       2290.80        10.24 o                         
   7   2   1       2869.37       2833.23        14.76 o                         
   8   2   1        205.57        218.36         5.47 o                         
   9   2   1        266.07        305.36         5.43 o                         
  10   2   1       1569.97       1530.46        10.46 o                         
  11   2   1        221.34        206.71         4.95 o                         
  12   2   1       1527.12       1596.73         8.60 o                         
  13   2   1       1117.93       1115.42         6.67 o                         
  14   2   1        453.89        506.16         5.58 o                         
  15   2   1        321.84        310.82         5.24 o                         
  16   2   1          2.26          4.49         4.60 o                         
  17   2   1         44.51         34.92         5.39 o                         
 -17   3   1         25.74         21.01         5.09 o                         
 -16   3   1         20.59         21.20         4.97 o                         
 -15   3   1         98.71         98.62         4.96 o                         
 -14   3   1        440.29        413.09         5.27 o                         
 -13   3   1        738.24        778.88         8.68 o                         
 -12   3   1        464.70        473.08         5.52 o                         
 -11   3   1        304.33        295.80         5.35 o                         
 -10   3   1       1614.56       1650.89         7.31 o                         
  -9   3   1          3.06          3.13         4.64 o                         
  -8   3   1         98.13         93.04         5.16 o                         
  -7   3   1       2812.63       2670.33        14.33 o                         
  -6   3   1       3909.08       3911.09        18.15 o                         
  -5   3   1       1784.49       1854.08        15.66 o                         
  -4   3   1       4351.64       4355.25        32.33 o                         
  -3   3   1       1397.23       1356.63        13.48 o                         
  -2   3   1         28.68         47.15         8.77 o                         
  -1   3   1       4486.62       4960.31        37.18 o                         
   0   3   1      11165.55      11764.48       102.05 o                         
   1   3   1        158.28        235.89         9.09 o                         
   2   3   1       1070.01       1063.33        10.14 o                         
   3   3   1       2838.04       2790.86        17.36 o                         
   4   3   1       4361.10       4296.44        18.13 o                         
   5   3   1       8884.86       8729.05        48.04 o                         
   6   3   1        587.01        493.49         6.18 o                         
   7   3   1       3339.02       3410.95        19.16 o                         
   8   3   1       2535.05       2416.78        12.77 o                         
   9   3   1        140.88        132.81         5.45 o                         
  10   3   1        120.34        141.08         4.51 o                         
  11   3   1          4.56         16.12         4.89 o                         
  12   3   1        100.40        119.66         4.78 o                         
  13   3   1        335.35        332.89         5.20 o                         
  14   3   1         86.66        103.55         4.70 o                         
  15   3   1        249.01        249.53         5.32 o                         
  16   3   1         52.92         56.77         4.76 o                         
  17   3   1          1.73          0.90         5.19 o                         
 -17   4   1          3.83          2.88        18.60 o                         
 -16   4   1        281.38        252.58         5.82 o                         
 -15   4   1        471.39        451.15         6.29 o                         
 -14   4   1         86.06         88.54         5.10 o                         
 -13   4   1        186.24        182.39         5.21 o                         
 -12   4   1         77.60         86.56         4.81 o                         
 -11   4   1         31.69         43.62         4.74 o                         
 -10   4   1        101.70        106.17         5.30 o                         
  -9   4   1         12.08         11.54         5.36 o                         
  -8   4   1        290.52        271.85         5.63 o                         
  -7   4   1        140.47        178.91         6.21 o                         
  -6   4   1       4682.51       4778.04        40.85 o                         
  -5   4   1      13419.31      13000.46        75.76 o                         
  -4   4   1        290.98        291.93         8.00 o                         
  -3   4   1       7350.76       7078.59        49.32 o                         
  -2   4   1        175.72        139.45         6.75 o                         
  -1   4   1       2071.11       2136.46        14.13 o                         
   0   4   1       5059.28       5157.84        23.93 o                         
   1   4   1       1814.55       1751.02         9.86 o                         
   2   4   1       2893.14       2844.90        18.34 o                         
   3   4   1         62.39         51.26         6.13 o                         
   4   4   1          6.54         15.92         6.57 o                         
   5   4   1        226.76        234.25         6.10 o                         
   6   4   1        179.02        154.25         5.74 o                         
   7   4   1       7116.62       7209.00        16.95 o                         
   8   4   1       2752.62       2871.34        32.05 o                         
   9   4   1        146.37        183.16         4.91 o                         
  10   4   1        267.91        268.15         5.29 o                         
  11   4   1         61.84         75.62         5.13 o                         
  12   4   1        143.16        162.81         4.61 o                         
  13   4   1        153.46        157.21         4.79 o                         
  14   4   1         88.28         87.28         5.05 o                         
  15   4   1          9.05          8.56         4.93 o                         
  16   4   1         99.30         74.27         6.30 o                         
 -16   5   1        245.12        219.00        25.29 o                         
 -15   5   1        165.82        163.06         9.26 o                         
 -14   5   1        107.25        127.09         5.11 o                         
 -13   5   1        258.30        268.75         5.86 o                         
 -12   5   1        136.88        142.43         5.52 o                         
 -11   5   1        130.54        128.38         5.51 o                         
 -10   5   1        148.95        144.62         5.28 o                         
  -9   5   1        578.91        609.80         6.18 o                         
  -8   5   1        790.52        802.00         6.48 o                         
  -7   5   1        776.98        800.19        15.08 o                         
  -6   5   1       5035.75       5049.09        20.91 o                         
  -5   5   1       1243.78       1366.33        13.58 o                         
  -4   5   1       6206.50       6191.46        38.83 o                         
  -3   5   1       3328.41       2980.41        12.42 o                         
  -2   5   1       1026.01       1144.30         9.47 o                         
  -1   5   1         30.30         52.32         7.35 o                         
   0   5   1        100.19        179.31         6.84 o                         
   1   5   1        317.62        353.00         7.96 o                         
   2   5   1        504.73        392.50         6.83 o                         
   3   5   1          0.13         10.77         6.17 o                         
   4   5   1       5361.36       5433.17        45.15 o                         
   5   5   1      10756.33      10510.88        65.52 o                         
   6   5   1       7990.26       7783.21        74.23 o                         
   7   5   1         16.33         14.71         5.70 o                         
   8   5   1        222.70        227.32         5.99 o                         
   9   5   1          9.08         12.14         5.50 o                         
  10   5   1         52.96         66.02         5.54 o                         
  11   5   1        564.40        648.58         7.78 o                         
  12   5   1        600.01        615.60         9.51 o                         
  13   5   1        122.09        132.50         5.82 o                         
  14   5   1        175.27        192.42         7.19 o                         
  15   5   1         39.37         33.83         6.03 o                         
  16   5   1        211.57        189.40        25.63 o                         
 -16   6   1        483.28        396.58        47.01 o                         
 -15   6   1         92.96         72.91         4.98 o                         
 -14   6   1        854.85        843.53        18.38 o                         
 -13   6   1       1167.35       1186.22        12.61 o                         
 -12   6   1          7.05         10.19         5.28 o                         
 -11   6   1         48.67         51.45         4.94 o                         
 -10   6   1        328.29        371.62         5.96 o                         
  -9   6   1         30.35         29.98         5.03 o                         
  -8   6   1        699.36        748.84         8.20 o                         
  -7   6   1       2709.39       2730.02        13.23 o                         
  -6   6   1       7418.51       7590.08        53.64 o                         
  -5   6   1       1171.65       1194.16        12.50 o                         
  -4   6   1        271.88        342.37         7.04 o                         
  -3   6   1        473.39        506.81         6.74 o                         
  -2   6   1       6969.94       6568.68        31.54 o                         
  -1   6   1        272.79        284.00         6.25 o                         
   0   6   1       8302.85       8455.34        83.88 o                         
   1   6   1        138.63        188.38         6.29 o                         
   2   6   1       1209.08       1265.19        10.63 o                         
   3   6   1        234.71        209.17         6.06 o                         
   4   6   1        169.89        155.18         6.65 o                         
   5   6   1       1407.72       1284.15         9.29 o                         
   6   6   1        464.89        411.90         5.82 o                         
   7   6   1         17.07         28.55         5.17 o                         
   8   6   1       7250.51       7327.43        68.05 o                         
   9   6   1        617.36        617.27         6.90 o                         
  10   6   1       1248.44       1320.79        21.04 o                         
  11   6   1        489.26        493.41         9.61 o                         
  12   6   1         32.11         54.91         5.28 o                         
  13   6   1        486.24        521.70         7.78 o                         
  14   6   1       1141.65       1153.82        29.04 o                         
  15   6   1        134.61        124.96         7.59 o                         
 -15   7   1          0.08          2.85         5.61 o                         
 -14   7   1        301.10        255.21         7.17 o                         
 -13   7   1        322.74        318.80         7.71 o                         
 -12   7   1        209.81        218.22         8.13 o                         
 -11   7   1         82.54         92.98         5.06 o                         
 -10   7   1         13.87         23.81         4.89 o                         
  -9   7   1         15.23         20.59         4.86 o                         
  -8   7   1       5072.73       5234.83        58.64 o                         
  -7   7   1        586.62        625.71         7.42 o                         
  -6   7   1        348.77        365.27         6.75 o                         
  -5   7   1       1584.36       1594.41        25.05 o                         
  -4   7   1        230.07        275.34         6.45 o                         
  -3   7   1        434.67        465.15         6.42 o                         
  -2   7   1        272.98        304.99         6.48 o                         
  -1   7   1       3462.56       3525.18        38.00 o                         
   0   7   1       8632.82       8531.51        87.17 o                         
   1   7   1        196.38        207.14         6.37 o                         
   2   7   1        514.55        500.75         6.96 o                         
   3   7   1       2148.26       2099.07        21.60 o                         
   4   7   1        690.32        690.04         7.46 o                         
   5   7   1        140.99        148.85         6.52 o                         
   6   7   1        751.98        822.46         7.39 o                         
   7   7   1        368.67        397.89         5.93 o                         
   8   7   1         14.47         24.61         5.22 o                         
   9   7   1        790.14        823.37        11.25 o                         
  10   7   1        287.34        279.47         5.87 o                         
  11   7   1         52.44         61.04         5.34 o                         
  12   7   1         70.87         61.88         5.47 o                         
  13   7   1         85.00         89.88         5.58 o                         
  14   7   1          3.52          3.53         5.44 o                         
  15   7   1         73.66         62.74         6.31 o                         
 -14   8   1        101.51         88.84         5.34 o                         
 -13   8   1          6.54          6.96         5.38 o                         
 -12   8   1          4.46         13.32         4.89 o                         
 -11   8   1        495.93        513.72        15.23 o                         
 -10   8   1        929.07        970.86        11.67 o                         
  -9   8   1        151.80        163.95         6.35 o                         
  -8   8   1        136.43        141.15         6.08 o                         
  -7   8   1        112.77        120.14         6.46 o                         
  -6   8   1        139.44        145.60         6.64 o                         
  -5   8   1        860.04        857.63         7.48 o                         
  -4   8   1        485.08        493.13         6.79 o                         
  -3   8   1       1632.09       1699.60         9.06 o                         
  -2   8   1        958.11       1004.77        14.49 o                         
  -1   8   1        596.52        655.07         7.53 o                         
   0   8   1       2679.24       2636.69        27.95 o                         
   1   8   1        189.81        195.33         5.72 o                         
   2   8   1       2353.62       2387.68        27.18 o                         
   3   8   1       1612.75       1592.07        13.45 o                         
   4   8   1          8.23         15.92         4.79 o                         
   5   8   1         23.90         29.21         5.99 o                         
   6   8   1        931.65        906.05        11.43 o                         
   7   8   1        126.19        132.61         6.32 o                         
   8   8   1        837.69        820.38        25.14 o                         
   9   8   1        578.92        619.31         6.48 o                         
  10   8   1        436.65        443.63         6.21 o                         
  11   8   1        103.62         98.37         5.62 o                         
  12   8   1        786.47        801.68         8.81 o                         
  13   8   1        179.01        161.50         5.50 o                         
  14   8   1        295.60        222.76        12.49 o                         
 -13   9   1         11.39         15.52         6.01 o                         
 -12   9   1        224.35        204.38        12.09 o                         
 -11   9   1          2.95          0.72         5.97 o                         
 -10   9   1          0.11         -0.38         5.97 o                         
  -9   9   1         72.28         76.62         6.12 o                         
  -8   9   1        360.94        381.15         6.56 o                         
  -7   9   1        689.94        747.96         9.17 o                         
  -6   9   1         42.11         49.89         6.79 o                         
  -5   9   1          0.04          2.73         6.18 o                         
  -4   9   1       1707.79       1860.94        15.34 o                         
  -3   9   1        147.32        168.48         5.95 o                         
  -2   9   1        482.29        502.75         6.03 o                         
  -1   9   1        560.69        609.19         7.29 o                         
   0   9   1       1527.49       1636.90        11.57 o                         
   1   9   1         28.32         33.51         5.19 o                         
   2   9   1       1070.55       1107.03         8.20 o                         
   3   9   1        326.34        365.31         6.61 o                         
   4   9   1          2.08          6.67         5.87 o                         
   5   9   1        599.31        627.94         9.66 o                         
   6   9   1        469.19        508.99         8.60 o                         
   7   9   1         25.16         36.29         5.85 o                         
   8   9   1       1293.94       1259.76        18.59 o                         
   9   9   1        101.09        100.60         5.96 o                         
  10   9   1        135.80        152.21         6.66 o                         
  11   9   1        419.73        382.38         6.32 o                         
  12   9   1         47.60         44.27         5.74 o                         
  13   9   1        226.50        193.01         9.60 o                         
 -12  10   1        174.64        131.54        16.31 o                         
 -11  10   1         91.93         84.64         6.41 o                         
 -10  10   1        220.98        209.55         6.51 o                         
  -9  10   1          6.07          9.30         5.97 o                         
  -8  10   1        117.04        121.41         6.23 o                         
  -7  10   1         58.48         65.51         6.17 o                         
  -6  10   1         65.18         71.34         5.87 o                         
  -5  10   1          5.99         15.28         7.66 o                         
  -4  10   1        115.60        114.66         6.25 o                         
  -3  10   1        330.76        337.53         5.92 o                         
  -2  10   1       1452.14       1593.53        13.41 o                         
  -1  10   1        416.96        456.11         7.50 o                         
   0  10   1       1628.81       1678.60        22.22 o                         
   1  10   1        520.91        589.42        11.55 o                         
   2  10   1        399.27        411.72         6.03 o                         
   3  10   1       1764.15       1751.02        25.10 o                         
   4  10   1         40.12         60.78         6.42 o                         
   5  10   1        182.99        219.24         7.51 o                         
   6  10   1        615.57        632.10        10.99 o                         
   7  10   1        368.06        376.04         8.52 o                         
   8  10   1         88.72         85.41         8.66 o                         
   9  10   1        283.24        281.57         7.73 o                         
  10  10   1          0.50          1.78         6.08 o                         
  11  10   1          6.93         11.89         6.34 o                         
  12  10   1        518.46        456.45        58.90 o                         
 -11  11   1         15.57         17.93         6.32 o                         
 -10  11   1        122.44        105.24         6.31 o                         
  -9  11   1        513.73        468.80        11.56 o                         
  -8  11   1        155.62        190.67         6.44 o                         
  -7  11   1         33.63         40.80         6.02 o                         
  -6  11   1         34.11         52.42         6.97 o                         
  -5  11   1        237.41        245.88         7.37 o                         
  -4  11   1        414.59        423.48         6.72 o                         
  -3  11   1          4.44         14.14         5.75 o                         
  -2  11   1        306.07        333.52         6.00 o                         
  -1  11   1         51.19         54.07         5.05 o                         
   0  11   1        467.35        532.47         7.22 o                         
   1  11   1         47.28         49.09         5.59 o                         
   2  11   1        614.59        646.82         6.51 o                         
   3  11   1        106.72        122.88         5.71 o                         
   4  11   1        103.79        102.93         5.91 o                         
   5  11   1       1189.69       1200.64        18.85 o                         
   6  11   1         72.96         98.07         7.18 o                         
   7  11   1        381.01        444.92        11.96 o                         
   8  11   1         55.20         61.62         6.07 o                         
   9  11   1          4.09          9.46         6.69 o                         
  10  11   1        167.49        139.52        13.12 o                         
  11  11   1        237.46        170.04        29.42 o                         
  -9  12   1         42.99         41.16         5.74 o                         
  -8  12   1         51.05         43.60         7.09 o                         
  -7  12   1        977.53        914.23        20.34 o                         
  -6  12   1        283.47        254.24        11.79 o                         
  -5  12   1        462.41        453.17        11.84 o                         
  -4  12   1         64.84         69.66         5.83 o                         
  -3  12   1          4.92         14.70         5.59 o                         
  -2  12   1        918.37        970.87        12.99 o                         
  -1  12   1        983.19       1018.78         9.05 o                         
   0  12   1          9.16         14.41         5.09 o                         
   1  12   1          5.73         14.62         5.03 o                         
   2  12   1          1.97          6.70         5.25 o                         
   3  12   1        334.01        322.51         8.78 o                         
   4  12   1        322.67        336.52         9.23 o                         
   5  12   1        353.30        320.87         9.30 o                         
   6  12   1        453.17        403.91        16.32 o                         
   7  12   1        285.01        294.74        12.74 o                         
   8  12   1          5.37          2.50         8.75 o                         
   9  12   1        344.82        279.97        31.11 o                         
  -7  13   1        567.95        471.66         8.11 o                         
  -6  13   1          7.18         16.67         6.52 o                         
  -5  13   1        187.29        180.67         7.01 o                         
  -4  13   1         53.53         57.92         5.89 o                         
  -3  13   1        501.50        496.33         6.90 o                         
  -2  13   1         65.73         58.33         5.34 o                         
  -1  13   1         71.45         81.01         5.18 o                         
   0  13   1        546.50        558.79         9.42 o                         
   1  13   1         70.88         75.69         5.25 o                         
   2  13   1          0.64          6.87         5.83 o                         
   3  13   1          6.48          9.05         5.48 o                         
   4  13   1          1.54          4.27         5.93 o                         
   5  13   1        690.03        607.66         8.16 o                         
   6  13   1         40.43         33.95         6.19 o                         
   7  13   1        502.07        450.39        18.97 o                         
  -4  14   1         36.24         32.52         6.14 o                         
  -3  14   1          8.62          7.42         5.57 o                         
  -2  14   1         48.23         42.24         5.35 o                         
  -1  14   1        131.76        109.80         5.90 o                         
   0  14   1         25.13         21.78         5.15 o                         
   1  14   1          0.29          3.14         5.51 o                         
   2  14   1        127.46        130.28         5.78 o                         
   3  14   1         15.23         19.83         5.69 o                         
   4  14   1         38.47         35.48         6.26 o                         
 -16   0   2         10.51         21.51         6.49 o                         
 -14   0   2        506.78        489.68        13.09 o                         
 -12   0   2        151.16        138.73         7.50 o                         
 -10   0   2       1146.56       1121.15         9.24 o                         
  -6   0   2         80.12         83.43         8.84 o                         
  -4   0   2      16739.35      17370.89       374.24 o                         
  -2   0   2       1252.49       1216.95        19.28 o                         
   0   0   2       4789.14       5405.99       202.23 o                         
   4   0   2       9881.54       9905.85        67.95 o                         
   6   0   2      10022.89       9754.66        41.59 o                         
   8   0   2        265.26        273.43         7.41 o                         
  10   0   2        835.31        744.38        10.46 o                         
  12   0   2        568.43        628.29        11.76 o                         
  14   0   2        126.13        153.63         6.40 o                         
  16   0   2        248.15        235.11         7.84 o                         
 -17   1   2        212.47        182.76         5.32 o                         
 -16   1   2         57.58         52.12         4.62 o                         
 -15   1   2          9.87         16.00         4.73 o                         
 -14   1   2        376.22        386.66         9.15 o                         
 -13   1   2        104.66        117.30         4.71 o                         
 -12   1   2        124.42        151.71         4.96 o                         
 -11   1   2         38.58         48.08         5.17 o                         
 -10   1   2       2716.76       2725.72        13.72 o                         
  -9   1   2        315.61        250.14         5.52 o                         
  -8   1   2       5562.57       5376.44        22.38 o                         
  -7   1   2       2518.65       2416.06        14.82 o                         
  -6   1   2        145.42        153.60         5.71 o                         
  -5   1   2       9370.17       9565.78        36.16 o                         
  -4   1   2        958.05        981.07         9.08 o                         
  -3   1   2       4806.86       5027.43        33.59 o                         
  -2   1   2       4952.25       5378.45        56.67 o                         
  -1   1   2       2767.78       2950.66        55.25 o                         
   0   1   2       8840.96      10529.89        80.38 o                         
   1   1   2       2701.51       2810.84        39.97 o                         
   2   1   2       1441.12       1449.93        12.81 o                         
   3   1   2      14139.19      14830.41        72.00 o                         
   4   1   2      10682.57      10945.04        44.59 o                         
   5   1   2          0.79          6.36         6.96 o                         
   6   1   2       5099.29       4920.29        12.97 o                         
   7   1   2          0.84          7.22         4.92 o                         
   8   1   2       2003.47       2033.58         8.09 o                         
   9   1   2        499.99        502.50         6.24 o                         
  10   1   2         14.60         27.76         4.89 o                         
  11   1   2        403.30        402.86         5.40 o                         
  12   1   2       3273.57       3255.31        14.19 o                         
  13   1   2        442.80        460.14         5.90 o                         
  14   1   2       1719.00       1771.17        19.44 o                         
  15   1   2        771.17        773.61         9.86 o                         
  16   1   2         84.29         90.04         5.22 o                         
  17   1   2         25.71         22.42         4.96 o                         
 -17   2   2        176.48        160.03         6.84 o                         
 -16   2   2        240.26        236.45         4.89 o                         
 -15   2   2        267.27        250.76         7.45 o                         
 -14   2   2         79.05         76.70         4.69 o                         
 -13   2   2         17.48         28.11         4.55 o                         
 -12   2   2         63.86         71.52         4.81 o                         
 -11   2   2        523.22        502.63         5.36 o                         
 -10   2   2          6.58         12.29         4.90 o                         
  -9   2   2        946.49        955.49         6.46 o                         
  -8   2   2       1292.92       1337.91         6.77 o                         
  -7   2   2       4224.92       4190.88        21.87 o                         
  -6   2   2          4.24         20.14         5.97 o                         
  -5   2   2         13.66         13.24         6.18 o                         
  -4   2   2       1435.61       1411.78         9.46 o                         
  -3   2   2         18.96        110.74         9.31 o                         
  -2   2   2      13265.21      13655.35       105.97 o                         
  -1   2   2       6639.78       6556.21        51.54 o                         
   0   2   2        887.57        885.13        13.55 o                         
   1   2   2       1159.74       1263.68        13.15 o                         
   2   2   2       7846.74       7640.43        63.18 o                         
   3   2   2       1565.67       1569.50        19.41 o                         
   4   2   2       4581.59       4949.01        36.67 o                         
   5   2   2      13370.02      13067.73        46.92 o                         
   6   2   2       3016.26       2796.88        14.13 o                         
   7   2   2       1153.87       1201.89         6.89 o                         
   8   2   2         34.29         32.84         5.29 o                         
   9   2   2       2822.67       2759.68        14.37 o                         
  10   2   2        233.56        215.87         5.26 o                         
  11   2   2       2187.34       2181.64        14.40 o                         
  12   2   2        428.89        469.47         5.75 o                         
  13   2   2         81.39         82.62         4.31 o                         
  14   2   2         11.51         19.93         4.69 o                         
  15   2   2          9.11         18.37         4.89 o                         
  16   2   2        379.73        335.72         5.61 o                         
  17   2   2         83.68         69.28         8.21 o                         
 -17   3   2         40.44         38.86         5.21 o                         
 -16   3   2         10.71         11.50         4.57 o                         
 -15   3   2        120.48        122.98         4.82 o                         
 -14   3   2       1049.80       1065.86         7.59 o                         
 -13   3   2        634.42        636.10         5.47 o                         
 -12   3   2         12.78         11.22         4.78 o                         
 -11   3   2         78.19         73.26         5.13 o                         
 -10   3   2         90.01         78.41         5.11 o                         
  -9   3   2         23.11         26.88         5.18 o                         
  -8   3   2       1218.81       1203.33         9.28 o                         
  -7   3   2        380.06        400.23         6.59 o                         
  -6   3   2       1059.66       1007.29        10.90 o                         
  -5   3   2       3717.63       3651.22        47.45 o                         
  -4   3   2       2780.69       2684.36        16.89 o                         
  -3   3   2       1149.80       1119.36        13.79 o                         
  -2   3   2      25224.35      25607.22        70.94 o                         
  -1   3   2        715.04        775.91        11.61 o                         
   0   3   2         95.35        103.34         9.58 o                         
   1   3   2      14709.73      15427.79        84.52 o                         
   2   3   2       7538.74       7931.39        22.40 o                         
   3   3   2       4397.32       4404.09        50.74 o                         
   4   3   2         13.10         22.00         6.56 o                         
   5   3   2       3231.25       3584.36        40.49 o                         
   6   3   2       5740.57       5863.20        42.69 o                         
   7   3   2        278.16        320.93         5.71 o                         
   8   3   2         28.35         31.87         5.27 o                         
   9   3   2        696.32        713.70         6.93 o                         
  10   3   2        165.96        133.08         4.95 o                         
  11   3   2       1296.69       1379.39         8.87 o                         
  12   3   2        274.44        305.36         5.80 o                         
  13   3   2        835.15        865.81         9.62 o                         
  14   3   2         74.76         82.08         5.10 o                         
  15   3   2        473.40        438.61         9.50 o                         
  16   3   2        136.44        140.66         5.00 o                         
 -17   4   2        142.42        132.74        13.96 o                         
 -16   4   2        134.44        130.76         5.30 o                         
 -15   4   2        855.77        836.34        14.20 o                         
 -14   4   2        543.95        542.53         7.16 o                         
 -13   4   2          0.47          3.49         4.59 o                         
 -12   4   2        139.13        154.71         5.14 o                         
 -11   4   2         42.89         65.37         4.80 o                         
 -10   4   2       2233.11       2420.27        15.59 o                         
  -9   4   2        270.29        258.55         5.36 o                         
  -8   4   2        101.73        135.14         5.67 o                         
  -7   4   2       6574.03       6813.23        55.03 o                         
  -6   4   2       4412.37       4172.35        40.27 o                         
  -5   4   2          1.79         12.29         6.24 o                         
  -4   4   2        537.60        518.59         7.59 o                         
  -3   4   2       1867.89       1672.13        12.46 o                         
  -2   4   2        387.83        314.02         8.04 o                         
  -1   4   2       2229.91       2230.98        17.55 o                         
   0   4   2         36.38         64.00         7.93 o                         
   1   4   2      10781.06      11492.67       132.98 o                         
   2   4   2       1782.09       1968.20        14.14 o                         
   3   4   2         57.21         65.03         6.06 o                         
   4   4   2        266.52        326.61         6.64 o                         
   5   4   2        664.89        519.01         6.85 o                         
   6   4   2       8141.00       8102.82        23.55 o                         
   7   4   2       2762.57       2695.40        35.50 o                         
   8   4   2        520.05        502.15         6.98 o                         
   9   4   2       1106.31       1133.21        12.84 o                         
  10   4   2        537.11        572.93         8.25 o                         
  11   4   2         40.64         58.19         5.04 o                         
  12   4   2        138.44        142.40         4.83 o                         
  13   4   2         75.41         75.34         5.00 o                         
  14   4   2        156.55        159.79         5.52 o                         
  15   4   2         78.63         85.54         5.06 o                         
  16   4   2         27.03         24.68         5.47 o                         
 -16   5   2          4.58         10.93         4.81 o                         
 -15   5   2        646.11        613.10        19.34 o                         
 -14   5   2        584.54        588.94         9.03 o                         
 -13   5   2        290.60        293.40         5.82 o                         
 -12   5   2        158.96        170.57         5.63 o                         
 -11   5   2         27.85         27.47         5.17 o                         
 -10   5   2         18.23         14.93         5.08 o                         
  -9   5   2          5.68         13.06         5.13 o                         
  -8   5   2         75.28         92.80         5.25 o                         
  -7   5   2       1172.72       1086.03        16.41 o                         
  -6   5   2       2599.23       2545.76        12.99 o                         
  -5   5   2       3181.95       3112.59        33.46 o                         
  -4   5   2       9928.61      10042.00        32.80 o                         
  -3   5   2          0.49          9.41         6.34 o                         
  -2   5   2       3626.04       3496.76        14.74 o                         
  -1   5   2       3743.36       3421.50        27.27 o                         
   0   5   2        662.98        775.15         7.64 o                         
   1   5   2       2353.46       2367.40        11.90 o                         
   2   5   2         31.65         47.79         6.02 o                         
   3   5   2       2149.72       2402.88        18.88 o                         
   4   5   2       2849.53       2468.37        22.11 o                         
   5   5   2       6335.51       6401.80        51.34 o                         
   6   5   2        414.35        375.15         6.64 o                         
   7   5   2        326.56        332.49         6.56 o                         
   8   5   2          1.22         10.81         5.87 o                         
   9   5   2       2247.45       2259.66        16.21 o                         
  10   5   2        387.40        386.82         5.99 o                         
  11   5   2        342.09        357.12        10.40 o                         
  12   5   2        223.07        238.91         5.37 o                         
  13   5   2        216.64        224.34         4.96 o                         
  14   5   2          6.99         16.39         4.52 o                         
  15   5   2         10.05         15.83         5.94 o                         
  16   5   2         11.11         19.84         5.62 o                         
 -16   6   2         59.65         52.80        10.35 o                         
 -15   6   2        715.85        632.00        13.66 o                         
 -14   6   2        192.97        182.68         5.84 o                         
 -13   6   2        658.53        665.95         9.54 o                         
 -12   6   2          3.74          6.87         4.86 o                         
 -11   6   2         75.42         76.19         5.44 o                         
 -10   6   2        130.94        135.80         5.17 o                         
  -9   6   2         42.15         61.35         5.50 o                         
  -8   6   2        402.43        414.78         6.44 o                         
  -7   6   2       9254.91       9734.60       108.90 o                         
  -6   6   2          0.86         12.28         6.39 o                         
  -5   6   2          7.16         19.83         7.97 o                         
  -4   6   2       2088.07       2158.82        19.12 o                         
  -3   6   2       7108.21       6854.41        45.68 o                         
  -2   6   2        277.40        294.73         6.73 o                         
  -1   6   2       1555.08       1581.98         8.77 o                         
   0   6   2       3401.69       3498.81        22.96 o                         
   1   6   2       3589.25       3496.45        18.84 o                         
   2   6   2         41.80         44.51         6.24 o                         
   3   6   2        215.63        260.93         6.43 o                         
   4   6   2       1897.76       1812.62        23.97 o                         
   5   6   2        583.46        558.15         6.72 o                         
   6   6   2        141.16        159.46         6.26 o                         
   7   6   2       4141.52       4236.15        30.97 o                         
   8   6   2        409.94        377.33         7.08 o                         
   9   6   2        177.07        208.21         5.19 o                         
  10   6   2        319.62        346.42         7.47 o                         
  11   6   2         39.19         48.93         5.52 o                         
  12   6   2         13.48         19.74         4.93 o                         
  13   6   2         96.78        121.06         5.56 o                         
  14   6   2        156.46        162.01         6.64 o                         
  15   6   2        177.67        168.91         7.80 o                         
 -15   7   2        703.69        667.86        17.66 o                         
 -14   7   2        197.09        192.63         9.46 o                         
 -13   7   2         91.99        108.95         5.71 o                         
 -12   7   2        518.76        532.72         9.17 o                         
 -11   7   2         76.28         92.27         5.08 o                         
 -10   7   2        226.68        267.30         5.74 o                         
  -9   7   2       1076.08       1110.08         7.01 o                         
  -8   7   2        146.46        140.78         5.82 o                         
  -7   7   2        237.05        239.86         6.67 o                         
  -6   7   2        644.48        638.87         7.26 o                         
  -5   7   2        348.09        366.96         8.23 o                         
  -4   7   2        183.28        183.33         6.20 o                         
  -3   7   2        369.58        367.66         6.12 o                         
  -2   7   2       5663.76       5689.65        34.77 o                         
  -1   7   2       8578.03       8312.03        43.47 o                         
   0   7   2         91.27         84.70         6.20 o                         
   1   7   2       2032.14       1991.76        25.57 o                         
   2   7   2          5.66          9.43         5.85 o                         
   3   7   2        905.20        948.32         7.87 o                         
   4   7   2          2.53         12.21         5.85 o                         
   5   7   2        672.75        686.38         7.30 o                         
   6   7   2        612.54        609.20         8.43 o                         
   7   7   2          0.60         -0.06         5.61 o                         
   8   7   2        642.52        701.52         6.55 o                         
   9   7   2        220.99        230.20         5.75 o                         
  10   7   2        720.28        751.82        10.54 o                         
  11   7   2       1493.12       1439.34        18.43 o                         
  12   7   2         27.47         23.51         4.89 o                         
  13   7   2        527.52        546.69        16.78 o                         
  14   7   2         68.84         76.73         5.65 o                         
  15   7   2        218.48        202.55         8.88 o                         
 -14   8   2         15.24          9.84         7.42 o                         
 -13   8   2         10.01         14.49         5.93 o                         
 -12   8   2        709.53        718.20        19.07 o                         
 -11   8   2        235.74        242.75         5.79 o                         
 -10   8   2         46.50         57.87         5.90 o                         
  -9   8   2         71.76         80.62         6.08 o                         
  -8   8   2         75.73         82.90         5.69 o                         
  -7   8   2       2601.21       2676.37        17.52 o                         
  -6   8   2          4.58          4.92         5.95 o                         
  -5   8   2          9.03          8.75         5.95 o                         
  -4   8   2        763.84        758.26         7.36 o                         
  -3   8   2        737.32        774.54         9.39 o                         
  -2   8   2         53.71         44.68         5.23 o                         
  -1   8   2       1528.86       1519.08        16.81 o                         
   0   8   2       1510.88       1553.96        11.96 o                         
   1   8   2       3048.89       2991.15        40.82 o                         
   2   8   2        251.21        281.19         6.22 o                         
   3   8   2        908.75        885.61         9.38 o                         
   4   8   2         54.92         64.22         5.72 o                         
   5   8   2         90.27         93.63         6.14 o                         
   6   8   2        461.14        468.43         9.13 o                         
   7   8   2        587.92        647.39         7.12 o                         
   8   8   2        749.94        743.10        11.38 o                         
   9   8   2          0.54          6.59         5.35 o                         
  10   8   2         78.68         81.91         5.47 o                         
  11   8   2        312.96        323.93         7.83 o                         
  12   8   2          1.55          3.81         6.06 o                         
  13   8   2         52.59         57.36         7.23 o                         
  14   8   2         11.52         16.78         9.40 o                         
 -13   9   2          2.88          3.07         5.93 o                         
 -12   9   2        415.29        413.43        10.59 o                         
 -11   9   2         22.72         20.05         5.95 o                         
 -10   9   2          1.89         12.29         7.32 o                         
  -9   9   2        926.60        919.11        16.88 o                         
  -8   9   2          9.18         13.31         5.26 o                         
  -7   9   2        114.52        118.75         6.22 o                         
  -6   9   2         93.37         81.66         5.70 o                         
  -5   9   2        184.66        195.43         6.26 o                         
  -4   9   2        346.32        377.39         6.85 o                         
  -3   9   2         13.17         22.28         5.81 o                         
  -2   9   2        681.23        715.04         7.80 o                         
  -1   9   2        676.31        727.10        12.57 o                         
   0   9   2         73.40         85.96         5.37 o                         
   1   9   2       1887.11       1890.35        22.29 o                         
   2   9   2       1077.42       1125.42        12.72 o                         
   3   9   2        525.80        564.12        13.43 o                         
   4   9   2        351.55        328.60         7.71 o                         
   5   9   2        521.33        572.34         7.32 o                         
   6   9   2         24.97         29.01         5.38 o                         
   7   9   2        411.01        453.57         7.02 o                         
   8   9   2          2.23         12.25         5.84 o                         
   9   9   2         17.49         17.25         5.80 o                         
  10   9   2        181.71        181.31         6.95 o                         
  11   9   2         94.28         84.25         5.12 o                         
  12   9   2        214.69        193.03         7.26 o                         
  13   9   2        836.16        675.14        23.68 o                         
 -12  10   2          0.37         -2.05         6.75 o                         
 -11  10   2         19.18         21.86         6.12 o                         
 -10  10   2          7.89         11.61         6.15 o                         
  -9  10   2        155.22        171.93         6.35 o                         
  -8  10   2         65.85         67.58         6.42 o                         
  -7  10   2        599.66        628.67        10.16 o                         
  -6  10   2         20.25         28.90         5.99 o                         
  -5  10   2         39.42         54.44         6.49 o                         
  -4  10   2        156.62        162.44         6.20 o                         
  -3  10   2         10.14         10.75         5.26 o                         
  -2  10   2        240.22        247.76         5.81 o                         
  -1  10   2        286.46        273.57         5.75 o                         
   0  10   2       1329.83       1394.61         8.58 o                         
   1  10   2        835.35        927.81         6.97 o                         
   2  10   2       1272.60       1359.31        17.37 o                         
   3  10   2        379.29        433.82         6.14 o                         
   4  10   2         33.08         49.74         5.85 o                         
   5  10   2        636.41        634.99         8.05 o                         
   6  10   2        124.57        136.61         9.42 o                         
   7  10   2         45.12         53.01         5.82 o                         
   8  10   2        111.99        125.48         5.49 o                         
   9  10   2          1.49         -0.03         5.30 o                         
  10  10   2          7.36          9.01         5.91 o                         
  11  10   2        219.98        212.44         7.49 o                         
  12  10   2        265.74        197.83        24.11 o                         
 -11  11   2        368.02        275.56        33.65 o                         
 -10  11   2        105.66        111.19         6.28 o                         
  -9  11   2        258.84        220.82         6.67 o                         
  -8  11   2          8.83         18.55         6.05 o                         
  -7  11   2        227.51        228.57         7.41 o                         
  -6  11   2        462.46        480.52        16.08 o                         
  -5  11   2        343.89        359.66         7.42 o                         
  -4  11   2         83.51        104.82         5.86 o                         
  -3  11   2       1854.78       1925.36        27.00 o                         
  -2  11   2         92.53        110.24         5.36 o                         
  -1  11   2        819.48        913.11        12.90 o                         
   0  11   2        344.82        380.40         6.91 o                         
   1  11   2         18.20         16.38         5.29 o                         
   2  11   2         53.57         60.99         5.59 o                         
   3  11   2        326.38        332.10         6.65 o                         
   4  11   2        319.59        331.48         6.14 o                         
   5  11   2        303.54        322.34         8.18 o                         
   6  11   2        441.04        426.78        16.39 o                         
   7  11   2        194.73        208.77        10.78 o                         
   8  11   2         22.42         32.34         6.14 o                         
   9  11   2          3.41          4.75         6.12 o                         
  10  11   2        909.16        688.67       114.91 o                         
  11  11   2        127.03         87.35        16.13 o                         
 -10  12   2          1.31         -2.93         8.08 o                         
  -9  12   2         31.01         25.73         6.54 o                         
  -8  12   2        647.18        570.57         9.32 o                         
  -7  12   2         34.07         23.23         6.02 o                         
  -6  12   2         31.99         33.11         6.68 o                         
  -5  12   2        266.52        296.57         8.57 o                         
  -4  12   2        332.20        373.27         9.10 o                         
  -3  12   2        231.06        258.73         6.08 o                         
  -2  12   2       1244.84       1326.26        12.07 o                         
  -1  12   2         40.04         54.38         5.31 o                         
   0  12   2         37.18         46.04         5.13 o                         
   1  12   2         25.32         26.45         5.33 o                         
   2  12   2        112.02        121.04         5.48 o                         
   3  12   2        408.41        444.25         7.91 o                         
   4  12   2        903.50        957.08        26.27 o                         
   5  12   2        174.65        186.17         6.69 o                         
   6  12   2        955.39        906.33         9.47 o                         
   7  12   2         54.00         47.67         7.02 o                         
   8  12   2        261.09        194.85         6.22 o                         
   9  12   2         28.80         34.62         6.10 o                         
  -7  13   2         48.83         53.44         6.27 o                         
  -6  13   2        298.61        283.91        13.50 o                         
  -5  13   2         70.83         68.75         8.42 o                         
  -4  13   2        602.35        542.67        12.39 o                         
  -3  13   2          1.99          7.83         5.17 o                         
  -2  13   2        105.47         94.81         5.33 o                         
  -1  13   2         89.32         97.21         5.67 o                         
   0  13   2        401.66        409.89         6.17 o                         
   1  13   2        111.55        111.53         5.60 o                         
   2  13   2          4.56          8.29         5.61 o                         
   3  13   2         67.51         77.03         6.16 o                         
   4  13   2         73.15         62.91         6.36 o                         
   5  13   2         17.88         29.19         6.71 o                         
   6  13   2         43.32         36.46         5.83 o                         
   7  13   2          4.77         15.82         7.30 o                         
  -4  14   2          0.90          0.77         5.67 o                         
  -3  14   2          7.01          7.45         5.48 o                         
  -2  14   2        279.16        211.40         6.47 o                         
  -1  14   2          9.17          9.29         5.49 o                         
   0  14   2         22.40         23.07         5.51 o                         
   1  14   2        125.77        104.18         5.84 o                         
   2  14   2          9.03         14.80         5.52 o                         
   3  14   2         79.75         68.98         6.15 o                         
   4  14   2          4.41          4.48         6.03 o                         
 -17   0   3        248.00        245.98         7.48 o                         
 -15   0   3        437.38        436.29         8.24 o                         
 -13   0   3          9.71         17.98         6.61 o                         
 -11   0   3         86.79        106.98         6.10 o                         
  -9   0   3      12048.52      11614.84       251.82 o                         
  -7   0   3      12058.28      12056.07        22.71 o                         
  -5   0   3       3029.23       3209.55        15.43 o                         
  -3   0   3      15869.28      16495.78        40.77 o                         
  -1   0   3         66.45         52.94        23.60 o                         
   3   0   3       6332.33       6409.90        41.96 o                         
   7   0   3       4026.36       3861.45        18.29 o                         
   9   0   3        659.77        658.71         7.52 o                         
  11   0   3       1718.83       1750.44        15.92 o                         
  13   0   3       1320.58       1404.00        28.25 o                         
  15   0   3        783.78        804.06        12.75 o                         
  17   0   3        136.12        115.74        19.48 o                         
 -17   1   3         24.19         24.66         5.01 o                         
 -16   1   3         84.36         95.49         6.80 o                         
 -15   1   3        228.65        245.04         5.08 o                         
 -14   1   3        242.75        258.99         4.91 o                         
 -13   1   3         18.86         24.73         4.76 o                         
 -12   1   3         42.38         62.94         4.84 o                         
 -11   1   3         81.83         92.50         4.79 o                         
 -10   1   3         47.51         56.71         4.68 o                         
  -9   1   3       6269.70       6352.79        20.30 o                         
  -8   1   3       1200.56       1177.37        12.29 o                         
  -7   1   3       5189.75       4732.68        22.96 o                         
  -6   1   3        172.14        170.25         6.16 o                         
  -5   1   3       2306.93       2493.37        14.41 o                         
  -4   1   3         75.28        143.96         7.97 o                         
  -2   1   3        806.31        966.11        12.47 o                         
  -1   1   3       1666.83       1602.06        31.30 o                         
   0   1   3      14355.62      15093.09       171.92 o                         
   1   1   3         67.61         60.40        10.24 o                         
   2   1   3         92.28        117.65        10.14 o                         
   3   1   3       5083.30       4924.55        29.55 o                         
   4   1   3        310.61        331.23         6.72 o                         
   5   1   3        360.01        469.86         6.77 o                         
   6   1   3       4050.04       4009.42        17.24 o                         
   7   1   3        275.71        256.32         5.95 o                         
   8   1   3         88.25         82.11         5.21 o                         
   9   1   3       1030.73       1015.60         8.65 o                         
  10   1   3        910.48        902.38         5.97 o                         
  11   1   3       2379.13       2409.18        13.16 o                         
  12   1   3        923.60        949.61        11.87 o                         
  13   1   3       2963.27       3058.14        20.09 o                         
  14   1   3        271.99        265.03         4.89 o                         
  15   1   3         99.06        101.52         4.59 o                         
  16   1   3         10.61         10.12         4.24 o                         
  17   1   3         32.55         21.02         4.78 o                         
 -17   2   3         48.79         55.05         4.73 o                         
 -16   2   3         60.68         59.97         4.68 o                         
 -15   2   3          5.48         17.15         4.76 o                         
 -14   2   3         30.10         38.75         4.44 o                         
 -13   2   3        545.06        580.19         5.20 o                         
 -12   2   3       1149.38       1139.48         6.09 o                         
 -11   2   3        149.55        139.88         5.21 o                         
 -10   2   3         24.16         35.98         4.76 o                         
  -9   2   3       2458.67       2309.84        22.83 o                         
  -8   2   3       2064.13       2113.22        13.51 o                         
  -7   2   3      11184.44      10884.23        47.99 o                         
  -6   2   3       2733.87       2713.97        13.90 o                         
  -5   2   3       1099.26        955.86         8.19 o                         
  -4   2   3       4459.31       4507.47        40.16 o                         
  -3   2   3         77.98         73.34         8.91 o                         
  -2   2   3       1415.71       1514.93        27.43 o                         
  -1   2   3       3727.86       3415.29        37.70 o                         
   0   2   3       3587.58       3826.69        19.51 o                         
   1   2   3      16122.06      16981.51       114.10 o                         
   2   2   3         16.00         79.68         9.17 o                         
   3   2   3        892.91        974.20        10.23 o                         
   5   2   3       5824.96       5770.19        40.33 o                         
   6   2   3        474.19        480.41         6.46 o                         
   7   2   3       5005.41       4663.35        21.62 o                         
   8   2   3        545.69        547.15         5.49 o                         
   9   2   3        590.62        591.06         5.58 o                         
  10   2   3        807.13        784.85         5.76 o                         
  11   2   3        112.24        100.47         4.97 o                         
  12   2   3         12.16         19.17         4.51 o                         
  13   2   3        331.53        350.10         5.10 o                         
  14   2   3        273.09        250.42         5.77 o                         
  15   2   3        224.49        234.90         4.69 o                         
  16   2   3        366.16        319.93         5.34 o                         
  17   2   3          0.18         -0.17         4.86 o                         
 -17   3   3         10.52          8.54         4.99 o                         
 -16   3   3        351.20        357.72        10.96 o                         
 -15   3   3        376.58        382.70         9.79 o                         
 -14   3   3       1921.28       1902.12        18.19 o                         
 -13   3   3        138.49        137.86         4.95 o                         
 -12   3   3         51.86         55.56         4.89 o                         
 -11   3   3        463.95        464.62         5.63 o                         
 -10   3   3        178.61        188.05         5.27 o                         
  -9   3   3         44.72         40.14         5.64 o                         
  -8   3   3        110.92        138.70         6.04 o                         
  -7   3   3        422.96        386.18         6.01 o                         
  -6   3   3        638.40        598.43         7.76 o                         
  -5   3   3       2457.38       2173.74        18.81 o                         
  -4   3   3        126.79        138.29         6.82 o                         
  -3   3   3        371.06        351.50         8.94 o                         
  -1   3   3        928.72        908.29        11.52 o                         
   0   3   3      16824.27      16638.98        62.80 o                         
   1   3   3       6138.25       6326.10        26.53 o                         
   2   3   3        951.90       1005.12        11.42 o                         
   3   3   3        255.58        246.68         7.37 o                         
   4   3   3         20.89         32.20         5.94 o                         
   5   3   3        326.74        282.93         6.47 o                         
   6   3   3        537.43        540.94         7.34 o                         
   7   3   3         76.28         69.52         5.59 o                         
   8   3   3        242.97        242.01         5.36 o                         
   9   3   3        768.69        812.69         6.15 o                         
  10   3   3       1226.25       1248.86        12.23 o                         
  11   3   3        896.62        959.54        11.55 o                         
  12   3   3       2782.01       2929.47        30.47 o                         
  13   3   3        232.28        231.28         4.94 o                         
  14   3   3         49.48         50.07         4.81 o                         
  15   3   3        121.79        110.39         4.78 o                         
  16   3   3        327.04        326.44        16.14 o                         
 -17   4   3          0.89         -1.54         4.77 o                         
 -16   4   3         82.01         79.07         5.20 o                         
 -15   4   3        421.01        408.34         5.78 o                         
 -14   4   3          0.90          3.07         4.95 o                         
 -13   4   3       1121.95       1205.60        10.91 o                         
 -12   4   3        233.71        240.17         5.07 o                         
 -11   4   3       1804.67       1861.86        11.64 o                         
 -10   4   3        181.22        190.93         5.45 o                         
  -9   4   3        534.35        544.33        10.32 o                         
  -8   4   3        655.42        724.17        11.39 o                         
  -7   4   3       2092.80       2036.68        27.19 o                         
  -6   4   3        616.33        639.56         6.89 o                         
  -5   4   3          4.41         11.49         5.90 o                         
  -4   4   3       3341.03       3175.67        21.32 o                         
  -3   4   3        508.63        416.42         7.82 o                         
  -2   4   3        875.55        884.79         9.23 o                         
  -1   4   3       6021.90       6126.17        35.09 o                         
   0   4   3        467.11        400.11         7.63 o                         
   1   4   3         80.14        119.59         7.27 o                         
   2   4   3       2001.26       1944.23        15.34 o                         
   3   4   3         60.51         38.75         6.35 o                         
   4   4   3          7.76         18.24         6.16 o                         
   5   4   3       4377.43       4288.99        33.15 o                         
   6   4   3       3493.40       3309.26        33.54 o                         
   7   4   3        255.27        238.42         5.46 o                         
   8   4   3         85.78        115.55         5.19 o                         
   9   4   3        417.82        458.87         5.86 o                         
  10   4   3        754.31        802.06        10.29 o                         
  11   4   3        689.97        645.57         7.01 o                         
  12   4   3        704.96        717.22        10.58 o                         
  13   4   3         48.07         44.61         4.97 o                         
  14   4   3          1.52          5.08         4.90 o                         
  15   4   3          1.67          7.37         4.57 o                         
  16   4   3          0.12          2.83         5.00 o                         
 -16   5   3        428.00        379.46        38.36 o                         
 -15   5   3        157.14        137.48         5.58 o                         
 -14   5   3       1459.31       1500.67        20.32 o                         
 -13   5   3        163.55        182.16         6.29 o                         
 -12   5   3        689.59        729.22         7.18 o                         
 -11   5   3        666.31        688.09        10.63 o                         
 -10   5   3         70.23         77.06         5.72 o                         
  -9   5   3        394.65        395.15         5.88 o                         
  -8   5   3         85.80        127.76         9.60 o                         
  -7   5   3          5.04          8.20         5.83 o                         
  -6   5   3        272.49        241.22         6.23 o                         
  -5   5   3        989.10        905.35         8.25 o                         
  -4   5   3        372.33        336.25         7.15 o                         
  -3   5   3      10201.62       9933.64        54.34 o                         
  -2   5   3      16763.41      16878.17       215.50 o                         
  -1   5   3       7047.42       7217.57        57.76 o                         
   0   5   3       1258.86       1235.29         9.21 o                         
   1   5   3        241.82        271.71         7.55 o                         
   2   5   3        161.84        151.66         7.19 o                         
   3   5   3        917.18        956.01         9.35 o                         
   4   5   3        213.01        263.36         6.30 o                         
   5   5   3       6743.28       6757.18        51.12 o                         
   6   5   3        899.73        976.84         7.18 o                         
   7   5   3        456.32        487.77         6.35 o                         
   8   5   3       7289.15       7184.79        58.43 o                         
   9   5   3         86.92        105.51         5.68 o                         
  10   5   3        126.55        163.61         6.26 o                         
  11   5   3       1992.32       1983.45        25.62 o                         
  12   5   3        351.44        357.02         8.44 o                         
  13   5   3         15.41         14.50         4.62 o                         
  14   5   3        176.69        179.85         5.54 o                         
  15   5   3         11.70         10.29         5.21 o                         
  16   5   3         10.33         12.14         6.07 o                         
 -16   6   3         98.28         72.19         8.27 o                         
 -15   6   3         96.43        104.27         5.70 o                         
 -14   6   3        661.76        658.77        13.13 o                         
 -13   6   3        125.17        124.25         6.47 o                         
 -12   6   3         49.78         54.48         5.35 o                         
 -11   6   3        335.43        362.26         5.88 o                         
 -10   6   3       1159.12       1150.32        13.76 o                         
  -9   6   3          7.85          9.69         7.03 o                         
  -8   6   3       4680.50       4912.81        46.41 o                         
  -7   6   3          0.13          2.82         6.68 o                         
  -6   6   3        583.45        558.99         8.71 o                         
  -5   6   3       3584.75       3677.08        44.04 o                         
  -4   6   3       2680.52       2727.89        19.93 o                         
  -3   6   3       1996.19       2159.09        11.64 o                         
  -2   6   3        540.69        597.36         7.46 o                         
  -1   6   3         93.58         85.27         6.37 o                         
   0   6   3       9806.73       9492.66        54.79 o                         
   1   6   3        768.18        820.80        11.35 o                         
   2   6   3       1338.06       1270.44         9.90 o                         
   3   6   3         16.83         14.67         5.67 o                         
   4   6   3       1458.18       1427.51        16.31 o                         
   5   6   3         33.33         44.09         5.73 o                         
   6   6   3       8348.29       8513.36        72.02 o                         
   7   6   3        225.82        194.38         6.45 o                         
   8   6   3       1568.35       1622.18        15.63 o                         
   9   6   3        410.57        410.31         6.05 o                         
  10   6   3         76.81         93.06         5.39 o                         
  11   6   3       1045.09       1052.80        21.15 o                         
  12   6   3        339.04        346.98        10.88 o                         
  13   6   3         29.22         36.07         4.93 o                         
  14   6   3        286.22        229.55        11.70 o                         
  15   6   3        130.74        121.80         5.22 o                         
 -15   7   3         17.99         22.97         5.57 o                         
 -14   7   3        145.95        149.13         5.59 o                         
 -13   7   3        327.40        349.95         6.27 o                         
 -12   7   3        135.96        164.60         5.50 o                         
 -11   7   3        292.25        312.83        10.62 o                         
 -10   7   3       1029.36       1051.37         7.61 o                         
  -9   7   3        183.18        180.79         5.28 o                         
  -8   7   3         37.69         46.19         6.08 o                         
  -7   7   3          8.91         12.07         6.14 o                         
  -6   7   3       1908.71       1923.35        10.94 o                         
  -5   7   3        639.13        640.73         8.39 o                         
  -4   7   3         89.28         96.50         6.83 o                         
  -3   7   3       1807.53       1954.61         9.73 o                         
  -2   7   3       8427.92       8701.76        77.13 o                         
  -1   7   3       1961.54       2117.74        18.70 o                         
   0   7   3       3092.63       3181.73        22.25 o                         
   1   7   3       4433.57       4460.37        28.45 o                         
   2   7   3       1855.04       1740.57        21.43 o                         
   3   7   3          8.09         13.19         5.62 o                         
   4   7   3         99.76         96.62         5.71 o                         
   5   7   3       1446.64       1441.17        10.64 o                         
   6   7   3          3.40         19.69         5.63 o                         
   7   7   3          5.31          7.38         5.43 o                         
   8   7   3        572.51        609.22         6.82 o                         
   9   7   3        554.80        561.68         8.35 o                         
  10   7   3       1465.29       1577.51        13.26 o                         
  11   7   3        155.83        167.00         5.55 o                         
  12   7   3        888.16        849.78         7.43 o                         
  13   7   3        135.48        121.75         8.97 o                         
  14   7   3        428.35        354.54         5.75 o                         
  15   7   3         14.84         18.37         6.41 o                         
 -14   8   3          4.03         12.06         5.66 o                         
 -13   8   3        427.15        425.77         6.56 o                         
 -12   8   3         51.29         66.23         5.60 o                         
 -11   8   3        187.78        202.27         5.81 o                         
 -10   8   3        213.28        223.21         7.81 o                         
  -9   8   3          6.04         11.51         5.98 o                         
  -8   8   3       3494.99       3711.82        42.89 o                         
  -7   8   3        430.52        399.64         6.50 o                         
  -6   8   3         27.61         39.88         6.32 o                         
  -5   8   3          0.23         13.35         5.87 o                         
  -4   8   3       1783.55       1787.69        18.97 o                         
  -3   8   3         51.35         46.17         6.68 o                         
  -2   8   3        430.00        408.91         6.70 o                         
  -1   8   3        479.50        442.44         7.09 o                         
   0   8   3        587.98        536.91         6.90 o                         
   1   8   3        174.83        217.89         5.64 o                         
   2   8   3        299.16        304.23         6.25 o                         
   3   8   3        456.30        495.29         8.67 o                         
   4   8   3       1469.69       1410.04        18.03 o                         
   5   8   3       1950.33       1958.48        13.95 o                         
   6   8   3       2411.53       2484.70        51.23 o                         
   7   8   3          4.86          4.02         5.59 o                         
   8   8   3          1.76         20.70         5.24 o                         
   9   8   3          1.67          5.62         5.27 o                         
  10   8   3         63.10         71.51         5.40 o                         
  11   8   3        468.26        473.78        13.70 o                         
  12   8   3         14.88         24.40         5.93 o                         
  13   8   3        181.29        176.33         6.02 o                         
  14   8   3        625.63        548.03        20.56 o                         
 -13   9   3        176.72        145.97         6.57 o                         
 -12   9   3          4.36         12.45         5.93 o                         
 -11   9   3          9.65         16.29         6.17 o                         
 -10   9   3        399.87        416.07        10.19 o                         
  -9   9   3         25.35         33.46         5.77 o                         
  -8   9   3         65.21         71.14        10.53 o                         
  -7   9   3         16.31         22.34         6.19 o                         
  -6   9   3        904.44        983.63        12.27 o                         
  -5   9   3        541.87        614.28         8.90 o                         
  -4   9   3         83.61         76.71         6.27 o                         
  -3   9   3       1014.45       1047.04         7.46 o                         
  -2   9   3         36.18         44.74         5.39 o                         
  -1   9   3         50.67         64.98         5.34 o                         
   0   9   3       2513.67       2547.02        17.99 o                         
   1   9   3       2010.89       2032.76        17.64 o                         
   2   9   3         78.25         83.14         5.58 o                         
   3   9   3         99.57        132.53         6.10 o                         
   4   9   3        930.43        942.28        19.75 o                         
   5   9   3        731.95        739.17        13.55 o                         
   6   9   3          0.54          2.18         5.74 o                         
   7   9   3         73.30         56.52         6.15 o                         
   8   9   3         15.42         14.48         5.77 o                         
   9   9   3        175.83        198.61         6.25 o                         
  10   9   3         19.77         20.33         5.48 o                         
  11   9   3        194.52        197.68         5.76 o                         
  12   9   3        856.92        782.40        25.06 o                         
  13   9   3         21.83         23.31         5.39 o                         
 -12  10   3         12.69         10.91         6.12 o                         
 -11  10   3          5.25          8.97         6.13 o                         
 -10  10   3        169.99        170.40         9.58 o                         
  -9  10   3        171.93        181.13         6.21 o                         
  -8  10   3        922.07        971.36        14.20 o                         
  -7  10   3        281.74        305.27         6.73 o                         
  -6  10   3         94.42         96.18         5.77 o                         
  -5  10   3         27.14         22.75         6.27 o                         
  -4  10   3        123.57        138.25         6.30 o                         
  -3  10   3         31.09         43.55         5.49 o                         
  -2  10   3        738.64        807.39         8.34 o                         
  -1  10   3       1554.41       1604.20        11.63 o                         
   0  10   3        475.12        509.92         6.14 o                         
   1  10   3        414.66        447.51         6.40 o                         
   2  10   3        628.42        690.13         8.54 o                         
   3  10   3         14.68         27.86         5.38 o                         
   4  10   3        364.49        376.26         6.91 o                         
   5  10   3        455.36        468.44         7.75 o                         
   6  10   3         95.41         94.87         5.95 o                         
   7  10   3          6.53         14.67         6.04 o                         
   8  10   3         32.12         23.08         5.51 o                         
   9  10   3        178.55        202.23         7.20 o                         
  10  10   3          8.08         13.75         5.55 o                         
  11  10   3        650.09        553.81        22.59 o                         
  12  10   3        134.45        107.29        17.92 o                         
 -11  11   3         14.56          4.81         6.00 o                         
 -10  11   3        105.54         77.00         6.36 o                         
  -9  11   3         11.32         10.62         5.49 o                         
  -8  11   3         51.19         43.38         6.17 o                         
  -7  11   3        123.66        129.01         7.04 o                         
  -6  11   3        360.06        350.52         7.42 o                         
  -5  11   3         98.13        105.63         6.58 o                         
  -4  11   3        295.19        313.44         6.99 o                         
  -3  11   3        887.25        929.50        16.48 o                         
  -2  11   3        652.77        701.12         6.55 o                         
  -1  11   3        216.91        267.41         5.59 o                         
   0  11   3        405.37        423.42         6.08 o                         
   1  11   3        659.53        702.68        10.24 o                         
   2  11   3        405.96        433.64         9.23 o                         
   3  11   3        234.88        251.05         6.25 o                         
   4  11   3       1168.81       1165.11        18.02 o                         
   5  11   3        579.10        647.66        11.22 o                         
   6  11   3        496.80        515.20        13.46 o                         
   7  11   3         36.42         37.05         7.69 o                         
   8  11   3        101.40        109.61         6.09 o                         
   9  11   3        463.98        439.79        29.07 o                         
  10  11   3        204.74        181.23        36.91 o                         
  11  11   3        331.85        259.41        10.19 o                         
 -10  12   3        224.42        170.59        22.04 o                         
  -9  12   3        522.23        433.98        21.30 o                         
  -8  12   3          3.53          9.42         6.93 o                         
  -7  12   3         31.99         23.86         6.98 o                         
  -6  12   3        391.46        414.89        13.25 o                         
  -5  12   3        831.34        846.33         9.71 o                         
  -4  12   3        343.03        394.23         6.27 o                         
  -3  12   3        327.44        393.40         7.95 o                         
  -2  12   3        182.46        202.72         5.47 o                         
  -1  12   3         18.62         24.79         4.85 o                         
   0  12   3          1.00          8.30         5.16 o                         
   1  12   3        921.51        964.13        14.64 o                         
   2  12   3          0.48          6.71         5.22 o                         
   3  12   3        821.89        799.42        11.53 o                         
   4  12   3        109.17        123.81         6.07 o                         
   5  12   3        424.43        446.41        10.89 o                         
   6  12   3         14.90         14.09         5.87 o                         
   7  12   3          0.97          8.08         8.30 o                         
   8  12   3          6.20          6.60         6.72 o                         
   9  12   3        117.56         69.87        15.41 o                         
  -7  13   3        135.51        103.14         6.71 o                         
  -6  13   3         34.69         34.95         5.78 o                         
  -5  13   3        241.14        223.93        11.02 o                         
  -4  13   3         24.69         20.73         5.93 o                         
  -3  13   3        386.70        384.44        13.36 o                         
  -2  13   3         43.00         47.76         5.49 o                         
  -1  13   3       1166.38       1170.12        19.66 o                         
   0  13   3          0.22          6.24         5.06 o                         
   1  13   3         16.26         16.57         5.34 o                         
   2  13   3        445.84        431.70         7.13 o                         
   3  13   3         17.43         25.03         5.91 o                         
   4  13   3          7.76          7.55         6.06 o                         
   5  13   3        173.40        151.47         6.99 o                         
   6  13   3          1.55         10.85         6.84 o                         
   7  13   3        427.74        378.77        17.63 o                         
  -4  14   3          3.55          1.89         5.57 o                         
  -3  14   3        228.83        176.53         6.32 o                         
  -2  14   3         26.80         26.97         5.41 o                         
  -1  14   3          0.44         -0.87         5.46 o                         
   0  14   3         30.83         22.69         5.17 o                         
   1  14   3         54.92         43.54         5.61 o                         
   2  14   3          2.05          1.72         5.43 o                         
   3  14   3         18.71         16.30         6.21 o                         
   4  14   3          5.60          9.73        11.03 o                         
 -16   0   4        118.40        120.20         8.23 o                         
 -14   0   4        202.88        209.04         7.29 o                         
 -12   0   4        833.25        888.39        11.88 o                         
 -10   0   4       3202.78       3147.45        25.26 o                         
  -8   0   4      10613.71      10248.17        45.15 o                         
  -6   0   4       4957.52       4522.03        20.67 o                         
  -4   0   4      14648.70      15303.64        73.58 o                         
  -2   0   4         81.94        134.08        12.56 o                         
   0   0   4       7714.46       7547.37       233.96 o                         
   2   0   4       3450.78       3294.78        39.95 o                         
   4   0   4      14199.13      14067.57        83.36 o                         
   6   0   4        541.98        458.07         8.20 o                         
   8   0   4        544.27        578.70         9.59 o                         
  10   0   4       2986.78       2870.49        14.53 o                         
  12   0   4        766.22        752.65         7.38 o                         
  14   0   4       1540.95       1574.40        29.55 o                         
  16   0   4       1531.53       1512.61        31.68 o                         
 -17   1   4        371.19        334.93         6.11 o                         
 -16   1   4        764.07        737.42         8.95 o                         
 -15   1   4          1.20          4.63         4.48 o                         
 -14   1   4          0.75          4.60         4.57 o                         
 -13   1   4          0.68         13.60         5.30 o                         
 -12   1   4         44.73         47.24         4.89 o                         
 -11   1   4        521.93        525.47         9.24 o                         
 -10   1   4        298.78        350.00         5.99 o                         
  -9   1   4        111.06        101.34         5.56 o                         
  -8   1   4       6884.96       6408.84        28.93 o                         
  -7   1   4       1607.39       1718.40         9.08 o                         
  -6   1   4       1471.83       1439.33         7.85 o                         
  -5   1   4      12387.22      12590.72        39.36 o                         
  -2   1   4      21454.47      22857.70        79.44 o                         
  -1   1   4      12649.20      12178.69       178.91 o                         
   0   1   4       2550.72       2576.12        42.77 o                         
   1   1   4       2849.82       3126.50        52.76 o                         
   2   1   4          6.45         27.05         8.82 o                         
   3   1   4        277.82        319.18         7.95 o                         
   4   1   4        209.88        243.08         7.09 o                         
   5   1   4       7811.72       7546.22        50.19 o                         
   6   1   4       6956.23       6644.06        41.14 o                         
   7   1   4       5922.17       5870.87        34.40 o                         
   8   1   4        257.55        280.27         5.87 o                         
   9   1   4        239.18        221.92         4.96 o                         
  10   1   4        354.32        387.46         5.12 o                         
  11   1   4        941.97        960.48         8.92 o                         
  12   1   4        404.28        416.50         5.20 o                         
  13   1   4          5.83         11.81         4.58 o                         
  14   1   4        159.82        197.16         5.06 o                         
  15   1   4         14.63         21.21         4.65 o                         
  16   1   4        115.05         91.93         5.10 o                         
  17   1   4         50.38         40.48        13.01 o                         
 -17   2   4        291.05        285.67        11.24 o                         
 -16   2   4         16.08         23.08         4.82 o                         
 -15   2   4         56.12         62.68         4.90 o                         
 -14   2   4        240.77        264.87         5.05 o                         
 -13   2   4        415.06        456.80         5.47 o                         
 -12   2   4          0.19         -0.60         4.89 o                         
 -11   2   4        221.84        212.19         5.00 o                         
 -10   2   4       1986.29       1882.93        14.27 o                         
  -9   2   4         84.20         75.00         5.69 o                         
  -8   2   4       3416.87       3285.61        21.12 o                         
  -7   2   4        178.02        202.21         5.47 o                         
  -6   2   4        109.91        131.45         5.71 o                         
  -5   2   4       1666.30       1671.88        14.96 o                         
  -4   2   4          7.07         45.20         7.28 o                         
  -3   2   4      34640.63      35101.67        80.66 o                         
  -2   2   4       3291.02       3508.92        60.52 o                         
  -1   2   4       1469.20       1385.11        15.65 o                         
   0   2   4        110.23        118.04        10.97 o                         
   2   2   4       3448.67       3541.89        60.76 o                         
   5   2   4       3139.97       2966.98        21.80 o                         
   6   2   4       4158.17       3801.90        26.76 o                         
   7   2   4         49.11         54.09         5.63 o                         
   8   2   4        243.47        255.83         5.44 o                         
   9   2   4        301.17        285.89         6.96 o                         
  10   2   4        376.94        378.81         5.33 o                         
  11   2   4        186.48        198.27         5.09 o                         
  12   2   4        541.18        573.24         6.34 o                         
  13   2   4        171.17        174.89         4.87 o                         
  14   2   4        252.20        251.22         5.22 o                         
  15   2   4         19.60         11.33         4.52 o                         
  16   2   4        336.64        296.80        12.73 o                         
 -17   3   4        178.93        163.19        13.01 o                         
 -16   3   4         45.50         64.08         4.98 o                         
 -15   3   4        224.27        219.36         5.23 o                         
 -14   3   4        455.35        462.39         5.82 o                         
 -13   3   4        135.56        140.24         5.14 o                         
 -12   3   4       1407.83       1478.27        19.53 o                         
 -11   3   4       1283.87       1269.78        10.68 o                         
 -10   3   4        999.50        996.95        11.91 o                         
  -9   3   4        408.78        419.93         5.52 o                         
  -8   3   4        351.96        356.72         5.87 o                         
  -7   3   4        123.62        122.27         5.35 o                         
  -6   3   4      11572.48      11173.72        68.67 o                         
  -5   3   4        742.89        797.80         9.35 o                         
  -4   3   4       4781.19       5002.63        65.95 o                         
  -3   3   4      16467.23      16625.06       165.50 o                         
  -2   3   4      10360.45      10247.60       160.40 o                         
  -1   3   4       1472.64       1470.34        13.14 o                         
   0   3   4       8834.73       8869.55        55.77 o                         
   1   3   4         10.76         65.63         7.72 o                         
   2   3   4         79.12        110.45         6.94 o                         
   3   3   4       7745.99       8012.88       100.09 o                         
   4   3   4         57.68         73.98         6.22 o                         
   5   3   4       8701.63       8701.83        86.45 o                         
   6   3   4       2589.22       2533.32        29.87 o                         
   7   3   4        454.84        531.63         7.51 o                         
   8   3   4       3127.27       3170.06        21.10 o                         
   9   3   4        264.24        261.71         5.13 o                         
  10   3   4       2477.78       2460.99        18.94 o                         
  11   3   4       4430.45       4578.66        30.69 o                         
  12   3   4        723.76        739.33         7.58 o                         
  13   3   4          1.26         14.15         4.79 o                         
  14   3   4         41.07         44.12         4.55 o                         
  15   3   4        153.02        151.50         5.05 o                         
  16   3   4          9.73          3.69         4.60 o                         
 -17   4   4        122.03        120.52        13.30 o                         
 -16   4   4          4.78          4.12         5.07 o                         
 -15   4   4        206.27        189.48         5.40 o                         
 -14   4   4        605.18        630.25         8.36 o                         
 -13   4   4       1137.33       1196.31        12.67 o                         
 -12   4   4         16.38         24.02         4.95 o                         
 -11   4   4         83.10         91.66         4.86 o                         
 -10   4   4        493.10        460.44         5.88 o                         
  -9   4   4          4.05          9.94         5.33 o                         
  -8   4   4       1770.54       1763.86        23.59 o                         
  -7   4   4        385.15        337.35         6.26 o                         
  -6   4   4        605.08        576.40         7.11 o                         
  -5   4   4       1897.21       1882.33        13.36 o                         
  -4   4   4       3430.91       3179.55        28.08 o                         
  -3   4   4        991.63        947.79        11.16 o                         
  -2   4   4       5999.72       5909.02        57.62 o                         
  -1   4   4       7231.78       7463.07        45.75 o                         
   0   4   4        496.75        446.24         8.25 o                         
   1   4   4      10197.91      10205.46        41.17 o                         
   2   4   4         48.20         50.10         6.22 o                         
   3   4   4        715.31        752.53         7.51 o                         
   4   4   4       1029.55        923.00         6.97 o                         
   5   4   4       3097.70       3110.70        27.60 o                         
   6   4   4       1016.11       1004.84         9.54 o                         
   7   4   4        604.00        641.95         7.41 o                         
   8   4   4        482.40        465.16         6.35 o                         
   9   4   4       3744.48       3641.51        38.62 o                         
  10   4   4        157.64        173.39         5.34 o                         
  11   4   4        151.97        194.68         4.93 o                         
  12   4   4        547.45        542.00         7.61 o                         
  13   4   4        654.12        638.69         7.85 o                         
  14   4   4         13.26          9.86         4.52 o                         
  15   4   4        198.83        174.49         6.67 o                         
  16   4   4        132.65        114.62         7.71 o                         
 -16   5   4         47.38         37.60         7.10 o                         
 -15   5   4        398.92        394.91         9.27 o                         
 -14   5   4        134.16        146.02         6.80 o                         
 -13   5   4        368.35        373.54         7.86 o                         
 -12   5   4       1990.48       2051.77        25.16 o                         
 -11   5   4          4.20         16.78         5.52 o                         
 -10   5   4       1427.19       1409.74         7.60 o                         
  -9   5   4        860.72        904.96         7.34 o                         
  -8   5   4        156.60        188.85         5.63 o                         
  -7   5   4       1751.19       1799.35        11.13 o                         
  -6   5   4         17.81         15.05         5.92 o                         
  -5   5   4         59.90        106.78         6.41 o                         
  -4   5   4      16712.01      16712.51        95.47 o                         
  -2   5   4        236.76        191.11         7.15 o                         
  -1   5   4       3912.20       3907.63        23.04 o                         
   0   5   4        160.95        177.36         6.36 o                         
   1   5   4          9.88         13.92         6.43 o                         
   2   5   4        205.58        186.56         5.92 o                         
   3   5   4       1901.76       1881.64        17.88 o                         
   4   5   4       5128.63       5183.94        55.15 o                         
   5   5   4       2116.84       2280.46         9.26 o                         
   6   5   4         84.56         92.62         5.19 o                         
   7   5   4       2440.32       2391.44        16.84 o                         
   8   5   4          4.28         22.53         5.52 o                         
   9   5   4        507.83        492.95         5.95 o                         
  10   5   4       1522.68       1647.07        25.22 o                         
  11   5   4       3078.50       3173.61        41.01 o                         
  12   5   4        116.84        134.82         5.22 o                         
  13   5   4        146.52        156.04         5.01 o                         
  14   5   4        114.71        122.57         5.25 o                         
  15   5   4        265.80        239.25         6.72 o                         
 -16   6   4        103.34         72.14         6.27 o                         
 -15   6   4        423.46        383.13         9.45 o                         
 -14   6   4         67.21         71.97         5.98 o                         
 -13   6   4        113.99        120.96         5.49 o                         
 -12   6   4        381.40        409.25        11.06 o                         
 -11   6   4       1178.12       1234.93        13.11 o                         
 -10   6   4        341.62        368.31         5.93 o                         
  -9   6   4       4668.60       4774.08        44.20 o                         
  -8   6   4        472.48        457.18         7.30 o                         
  -7   6   4       2116.45       2133.40        12.04 o                         
  -6   6   4         41.21         40.50         6.29 o                         
  -5   6   4        307.39        302.95         7.03 o                         
  -4   6   4        168.20        176.98         6.36 o                         
  -3   6   4        220.13        241.44         6.31 o                         
  -2   6   4       1273.98       1310.40        12.37 o                         
  -1   6   4      14833.62      14235.47        72.55 o                         
   0   6   4       1255.34       1268.29        13.31 o                         
   1   6   4       4183.50       4052.68        25.64 o                         
   2   6   4          1.88          7.44         6.29 o                         
   3   6   4        351.95        308.76         6.24 o                         
   4   6   4        157.27        142.57         5.71 o                         
   5   6   4       2639.89       2742.20        12.40 o                         
   6   6   4       3139.35       3082.29        25.57 o                         
   7   6   4        826.45        871.49         7.64 o                         
   8   6   4         77.48        102.21         5.20 o                         
   9   6   4        324.92        360.42         7.10 o                         
  10   6   4        580.09        604.39         7.59 o                         
  11   6   4        955.72       1008.63        15.61 o                         
  12   6   4         15.99         14.89         5.75 o                         
  13   6   4         73.34         84.05         5.91 o                         
  14   6   4        237.54        216.96        12.17 o                         
  15   6   4         66.39         59.72         5.71 o                         
 -15   7   4        235.58        176.39        14.63 o                         
 -14   7   4         64.33         61.12         5.18 o                         
 -13   7   4         24.48         25.70         5.00 o                         
 -12   7   4        107.28        116.21         5.86 o                         
 -11   7   4         62.23         66.56         5.37 o                         
 -10   7   4        196.76        230.12         6.86 o                         
  -9   7   4        467.68        496.73         8.85 o                         
  -8   7   4        661.72        723.52         7.22 o                         
  -7   7   4       2828.06       2815.86        27.41 o                         
  -6   7   4       1207.40       1175.99        18.35 o                         
  -5   7   4         39.98         41.57         6.03 o                         
  -4   7   4         76.60         73.53         5.80 o                         
  -3   7   4       2024.04       2063.84        21.17 o                         
  -2   7   4       1722.97       1704.47         8.57 o                         
  -1   7   4       1324.58       1405.57         8.41 o                         
   0   7   4       2532.92       2407.84        16.60 o                         
   1   7   4       2903.70       2773.77        23.11 o                         
   2   7   4        157.28        184.34         6.15 o                         
   3   7   4        153.61        151.16         5.81 o                         
   4   7   4          8.18         15.39         5.52 o                         
   5   7   4       1564.48       1657.44        11.22 o                         
   6   7   4         27.86         37.31         5.77 o                         
   7   7   4        892.48        906.40         9.90 o                         
   8   7   4        272.50        308.26         6.72 o                         
   9   7   4        667.32        706.34         6.65 o                         
  10   7   4         11.90         26.62         4.89 o                         
  11   7   4        264.20        262.04         5.84 o                         
  12   7   4        807.22        825.00         8.99 o                         
  13   7   4          4.93         13.45         5.61 o                         
  14   7   4          3.96          3.81         5.67 o                         
 -14   8   4         13.30         15.37         7.75 o                         
 -13   8   4        249.38        238.75         5.92 o                         
 -12   8   4        206.48        204.91        11.17 o                         
 -11   8   4          3.18          6.73         5.75 o                         
 -10   8   4        707.19        709.14         7.22 o                         
  -9   8   4       5922.76       6244.89        55.11 o                         
  -8   8   4         34.76         45.61         6.11 o                         
  -7   8   4          4.19         14.08         6.10 o                         
  -6   8   4        435.18        488.20         8.49 o                         
  -5   8   4          4.90         14.79         6.78 o                         
  -4   8   4        538.05        548.12         8.98 o                         
  -3   8   4          4.30          7.35         5.82 o                         
  -2   8   4       1113.40       1064.48         8.31 o                         
  -1   8   4        704.82        717.13         6.76 o                         
   0   8   4        546.89        575.77         6.61 o                         
   1   8   4         28.69         29.85         5.25 o                         
   2   8   4        323.01        318.47         6.35 o                         
   3   8   4       3144.14       2988.85        47.27 o                         
   4   8   4       1377.26       1417.33        17.90 o                         
   5   8   4       5727.39       5961.32        78.61 o                         
   6   8   4          0.04          4.76         6.22 o                         
   7   8   4          6.45          8.44         5.49 o                         
   8   8   4         23.34         26.51         5.29 o                         
   9   8   4        112.48        118.12         7.48 o                         
  10   8   4        190.69        197.68         5.36 o                         
  11   8   4        217.54        238.59         5.18 o                         
  12   8   4        137.95        138.13         6.65 o                         
  13   8   4        866.03        731.65         9.37 o                         
  14   8   4         91.63         84.19         5.87 o                         
 -14   9   4        127.64         90.27        16.71 o                         
 -13   9   4         14.99         15.86         6.12 o                         
 -12   9   4        197.03        192.83         9.53 o                         
 -11   9   4         24.82         18.93         5.80 o                         
 -10   9   4         51.15         50.97         5.38 o                         
  -9   9   4         19.40         27.71         5.41 o                         
  -8   9   4         90.38         85.19         6.28 o                         
  -7   9   4       1131.78       1195.71         8.20 o                         
  -6   9   4       2100.04       2211.18        24.31 o                         
  -5   9   4          3.40          3.05         5.67 o                         
  -4   9   4       2264.26       2333.03        28.22 o                         
  -3   9   4        131.49        127.55         5.66 o                         
  -2   9   4        159.56        175.46         6.45 o                         
  -1   9   4       1656.37       1786.10        14.12 o                         
   0   9   4        366.73        363.22         6.74 o                         
   1   9   4        126.94        133.41         5.63 o                         
   2   9   4        341.27        388.86         6.57 o                         
   3   9   4        998.34        998.45        10.61 o                         
   4   9   4        270.26        267.11        10.76 o                         
   5   9   4        474.35        500.12        10.80 o                         
   6   9   4         29.63         41.05         5.79 o                         
   7   9   4        240.16        273.33         6.26 o                         
   8   9   4        192.73        247.09         9.31 o                         
   9   9   4        187.24        172.90         5.81 o                         
  10   9   4         19.23         25.06         4.68 o                         
  11   9   4        193.46        181.33         5.76 o                         
  12   9   4        133.28        135.78         5.84 o                         
  13   9   4          7.98         10.95         5.70 o                         
 -12  10   4          8.42         13.04         5.42 o                         
 -11  10   4         37.55         46.16         6.11 o                         
 -10  10   4        132.03        136.49         8.41 o                         
  -9  10   4        488.85        489.30         7.91 o                         
  -8  10   4        224.43        204.77         6.87 o                         
  -7  10   4         88.36         99.44         6.14 o                         
  -6  10   4        274.06        251.62         7.33 o                         
  -5  10   4        588.49        633.62         7.86 o                         
  -4  10   4        297.23        301.57         7.08 o                         
  -3  10   4        721.13        738.96         6.83 o                         
  -2  10   4         95.94        106.22         5.17 o                         
  -1  10   4          4.69          6.99         5.12 o                         
   0  10   4         48.24         60.10         5.41 o                         
   1  10   4        705.32        714.28         9.51 o                         
   2  10   4       1124.29       1177.72        15.22 o                         
   3  10   4       1869.00       2021.11        36.21 o                         
   4  10   4       1993.23       2099.37        43.11 o                         
   5  10   4       1462.54       1523.37        24.57 o                         
   6  10   4          5.76          6.19         8.10 o                         
   7  10   4         16.48         26.52         5.69 o                         
   8  10   4         52.32         66.68         4.78 o                         
   9  10   4        139.58        146.86         9.11 o                         
  10  10   4        145.08        148.39         6.26 o                         
  11  10   4        107.14        101.82         8.11 o                         
  12  10   4        169.38        130.64        20.01 o                         
 -11  11   4          1.14         10.17         6.16 o                         
 -10  11   4         25.60         23.74         6.13 o                         
  -9  11   4        281.44        244.97         6.96 o                         
  -8  11   4         14.72         14.62         6.51 o                         
  -7  11   4        165.58        184.23         7.06 o                         
  -6  11   4        111.59        101.48         7.08 o                         
  -5  11   4         14.48         20.67         5.79 o                         
  -4  11   4       1480.19       1562.23        21.11 o                         
  -3  11   4        551.86        576.09         8.03 o                         
  -2  11   4        117.99        137.96         5.43 o                         
  -1  11   4        940.32       1034.00        10.20 o                         
   0  11   4        416.11        452.48         6.58 o                         
   1  11   4         14.40         35.20         5.52 o                         
   2  11   4        764.66        797.05        11.97 o                         
   3  11   4          6.20         14.30         5.53 o                         
   4  11   4        103.30        111.24         5.71 o                         
   5  11   4        290.21        291.87         7.29 o                         
   6  11   4        303.68        332.99         7.39 o                         
   7  11   4          2.37          8.84         5.98 o                         
   8  11   4         16.23         27.92         6.05 o                         
   9  11   4         13.30         21.67         5.95 o                         
  10  11   4        421.37        365.39        41.54 o                         
 -10  12   4         91.97         74.98         7.02 o                         
  -9  12   4        105.77         90.64         7.37 o                         
  -8  12   4         10.11         13.63         6.26 o                         
  -7  12   4        257.44        230.91         7.33 o                         
  -6  12   4        173.77        177.67        10.83 o                         
  -5  12   4        349.00        326.40         7.31 o                         
  -4  12   4          1.91          3.83         5.79 o                         
  -3  12   4         54.42         49.83         5.37 o                         
  -2  12   4        522.63        543.83         6.68 o                         
  -1  12   4         86.12         88.43         5.00 o                         
   0  12   4        894.96        941.21        10.11 o                         
   1  12   4          1.91          8.16         5.56 o                         
   2  12   4        216.03        244.73         6.19 o                         
   3  12   4         18.64         24.85         5.53 o                         
   4  12   4        159.26        182.02         6.43 o                         
   5  12   4         52.58         51.93         6.50 o                         
   6  12   4        192.72        191.23         8.46 o                         
   7  12   4         11.82         18.27         6.70 o                         
   8  12   4        127.47         91.05         7.16 o                         
   9  12   4          0.28          5.91         5.71 o                         
  -7  13   4         40.17         40.58         6.47 o                         
  -6  13   4         31.97         31.81         6.71 o                         
  -5  13   4          8.75         12.52         6.13 o                         
  -4  13   4        380.12        358.19         6.53 o                         
  -3  13   4        298.91        293.31         6.33 o                         
  -2  13   4       1154.95       1119.37        26.35 o                         
  -1  13   4         31.91         34.87         5.68 o                         
   0  13   4         95.94        100.52         5.19 o                         
   1  13   4        398.81        383.29         9.11 o                         
   2  13   4         44.41         34.62         5.82 o                         
   3  13   4          4.59          4.00         5.88 o                         
   4  13   4         87.11         84.39         6.24 o                         
   5  13   4         74.93         81.52         6.45 o                         
   6  13   4        199.29        172.36        10.83 o                         
   7  13   4         86.81         62.39         7.04 o                         
  -4  14   4         35.34         32.34         5.87 o                         
  -3  14   4        106.41         95.37         6.34 o                         
  -2  14   4         48.32         38.91         5.66 o                         
  -1  14   4         15.98         16.07         5.45 o                         
   0  14   4        338.93        279.46         7.30 o                         
   1  14   4        174.35        151.67         6.46 o                         
   2  14   4         82.89         83.23         6.27 o                         
   3  14   4         74.28         66.79         6.43 o                         
 -17   0   5        576.11        513.74        10.02 o                         
 -15   0   5        774.81        791.97        15.98 o                         
 -13   0   5        582.60        584.11         7.82 o                         
 -11   0   5         38.37         45.55         8.17 o                         
  -9   0   5         13.19         34.06         7.28 o                         
  -5   0   5        150.25        190.17         9.57 o                         
  -3   0   5      11262.18      12217.23       190.46 o                         
  -1   0   5        304.22        377.86        18.17 o                         
   3   0   5       4643.97       4967.83        44.71 o                         
   5   0   5        833.35        785.53        10.74 o                         
   7   0   5       3872.65       3905.17        49.15 o                         
   9   0   5       2277.04       2119.97        26.85 o                         
  11   0   5         10.82         16.61         6.66 o                         
  13   0   5        841.07        848.21        18.74 o                         
  15   0   5       1458.53       1433.89        38.08 o                         
 -17   1   5        887.85        801.37        18.40 o                         
 -16   1   5        188.56        175.02         5.12 o                         
 -15   1   5         38.10         45.17         4.87 o                         
 -14   1   5        426.93        446.68         6.52 o                         
 -13   1   5        561.17        602.97         5.39 o                         
 -12   1   5          2.51          7.35         4.58 o                         
 -11   1   5        177.16        193.69         6.09 o                         
 -10   1   5         30.18         39.70         4.77 o                         
  -9   1   5       9698.26       9359.97        36.55 o                         
  -8   1   5         44.87         46.28         4.59 o                         
  -7   1   5       5327.37       5427.76        19.44 o                         
  -6   1   5       1369.76       1271.72         7.49 o                         
  -5   1   5       3277.57       3116.22        28.99 o                         
  -4   1   5        701.01        670.03         8.49 o                         
  -3   1   5       2309.86       2619.63        27.23 o                         
  -2   1   5      24350.36      24895.92        77.50 o                         
  -1   1   5        585.99        551.65        15.24 o                         
   0   1   5       2957.77       2953.84        43.03 o                         
   1   1   5       2357.44       2508.05        44.67 o                         
   2   1   5       1856.10       1754.35        21.35 o                         
   3   1   5        705.73        752.51         7.73 o                         
   4   1   5       1728.02       1544.05        11.40 o                         
   5   1   5      17984.11      17333.93        82.79 o                         
   6   1   5       9451.13       9306.22        53.77 o                         
   7   1   5       1792.45       1795.39        14.39 o                         
   8   1   5        769.54        787.82         5.91 o                         
   9   1   5        295.35        284.31         5.64 o                         
  10   1   5        431.75        444.37         5.54 o                         
  11   1   5        190.79        208.45         5.07 o                         
  12   1   5         76.80         78.82         4.71 o                         
  13   1   5        128.83        148.55         4.89 o                         
  14   1   5          0.79          6.15         5.45 o                         
  15   1   5        133.52        135.35         4.89 o                         
  16   1   5        106.93         87.08         4.92 o                         
 -17   2   5          0.79          3.66         4.41 o                         
 -16   2   5        103.44        108.46         5.07 o                         
 -15   2   5        339.12        343.82         6.31 o                         
 -14   2   5         39.41         46.62         4.81 o                         
 -13   2   5         54.65         48.68         4.66 o                         
 -12   2   5        319.34        324.19         5.31 o                         
 -11   2   5        962.65        991.62         8.02 o                         
 -10   2   5         18.25         22.31         5.37 o                         
  -9   2   5        661.62        680.03         7.89 o                         
  -8   2   5        181.27        241.95         5.78 o                         
  -7   2   5       1611.24       1544.00        10.06 o                         
  -6   2   5       2169.93       2055.33        15.70 o                         
  -5   2   5        447.20        373.51         6.78 o                         
  -4   2   5      17481.84      16971.78       162.41 o                         
  -3   2   5        198.27        180.41         8.56 o                         
  -2   2   5       1201.28       1254.62        22.78 o                         
   0   2   5       4975.22       5073.80        33.69 o                         
   1   2   5       4970.58       4696.02        75.61 o                         
   2   2   5       7088.19       7124.62        94.72 o                         
   3   2   5       7684.36       7739.65        89.02 o                         
   4   2   5       1060.61       1031.92         9.27 o                         
   5   2   5       4157.67       3831.27        27.47 o                         
   6   2   5       7763.58       7922.50        50.99 o                         
   7   2   5       5082.14       5085.02        38.43 o                         
   8   2   5       1059.23       1041.13        13.04 o                         
   9   2   5          2.02          8.35         5.24 o                         
  10   2   5        364.82        346.99         5.41 o                         
  11   2   5        836.27        865.64         6.37 o                         
  12   2   5        704.80        768.33        11.00 o                         
  13   2   5        264.02        259.08         4.94 o                         
  14   2   5        516.81        508.94         7.85 o                         
  15   2   5        443.31        421.68         7.24 o                         
  16   2   5          2.55          9.10         5.04 o                         
 -17   3   5         18.45         18.39         5.02 o                         
 -16   3   5          2.53          1.81         4.91 o                         
 -15   3   5        262.45        294.83         7.47 o                         
 -14   3   5         77.99         81.04         4.62 o                         
 -13   3   5        516.55        542.81         5.60 o                         
 -12   3   5        343.16        363.29         5.09 o                         
 -11   3   5         84.86        113.73         5.60 o                         
 -10   3   5        323.46        340.64         5.57 o                         
  -9   3   5       1225.66       1230.08        11.38 o                         
  -8   3   5         27.02         36.23         5.52 o                         
  -7   3   5       5064.68       5030.10        43.79 o                         
  -6   3   5       3764.29       3587.48        35.52 o                         
  -5   3   5        254.14        228.41         6.34 o                         
  -4   3   5       6898.69       6548.23        81.36 o                         
  -2   3   5       2539.67       2544.81        33.26 o                         
  -1   3   5         53.38         82.81        10.14 o                         
   0   3   5        133.52        196.61         8.79 o                         
   1   3   5        395.85        381.39         7.95 o                         
   2   3   5      17465.99      17360.96        98.46 o                         
   3   3   5        766.13        650.19         7.31 o                         
   4   3   5      19316.57      19602.97        76.07 o                         
   5   3   5       7594.67       7175.01        65.32 o                         
   6   3   5        130.88        105.47         5.39 o                         
   7   3   5       1113.50       1010.61        11.87 o                         
   8   3   5        310.09        329.74         5.62 o                         
   9   3   5        748.36        671.57         7.21 o                         
  10   3   5       3328.18       3312.54        18.01 o                         
  11   3   5          3.79          8.61         4.58 o                         
  12   3   5          2.05          6.14         4.81 o                         
  13   3   5        356.18        339.95         6.21 o                         
  14   3   5        147.13        146.25         4.55 o                         
  15   3   5          7.39         16.40         4.87 o                         
  16   3   5         13.83         12.16         5.00 o                         
 -17   4   5         95.72         75.35         7.62 o                         
 -16   4   5         44.58         47.07         5.13 o                         
 -15   4   5        345.03        330.61         5.87 o                         
 -14   4   5       1315.60       1363.78        15.26 o                         
 -13   4   5        135.18        136.11         5.11 o                         
 -12   4   5        187.06        198.36         5.18 o                         
 -11   4   5        925.82        962.99         9.83 o                         
 -10   4   5       1973.28       1995.54        21.02 o                         
  -9   4   5       1895.48       1938.60        22.41 o                         
  -8   4   5       1408.27       1365.89        19.21 o                         
  -7   4   5        702.76        600.41        10.81 o                         
  -6   4   5       1439.50       1426.75        20.35 o                         
  -5   4   5         32.64         51.89         6.28 o                         
  -4   4   5       1309.95       1317.91        14.63 o                         
  -3   4   5      16955.09      16563.44       142.25 o                         
  -1   4   5         68.05         45.03         7.47 o                         
   0   4   5       1984.03       1894.51        10.83 o                         
   1   4   5        187.09        209.40         6.22 o                         
   2   4   5        183.81        245.79         6.59 o                         
   3   4   5       1450.95       1439.13        15.34 o                         
   4   4   5       3830.41       3774.63        48.55 o                         
   5   4   5         33.76         61.17         5.44 o                         
   6   4   5        473.62        469.03         6.52 o                         
   7   4   5         65.45         59.31         5.41 o                         
   8   4   5         88.87         69.85         4.89 o                         
   9   4   5         93.20         96.44         6.84 o                         
  10   4   5       1865.05       1852.44        21.61 o                         
  11   4   5       3368.63       3563.20        41.89 o                         
  12   4   5       1750.37       1823.41        24.81 o                         
  13   4   5         15.63         21.31         5.62 o                         
  14   4   5        168.56        176.84         4.94 o                         
  15   4   5        155.32        162.09         4.77 o                         
  16   4   5         10.23         12.36         5.31 o                         
 -16   5   5          0.19          0.04         5.44 o                         
 -15   5   5         10.91         17.65         5.26 o                         
 -14   5   5        149.81        164.00         5.48 o                         
 -13   5   5        717.81        736.47        14.51 o                         
 -12   5   5        220.51        221.35         5.57 o                         
 -11   5   5        520.71        532.98        10.14 o                         
 -10   5   5       2511.59       2611.82        34.98 o                         
  -9   5   5          3.60         12.13         5.66 o                         
  -8   5   5       1071.77       1059.63        17.66 o                         
  -7   5   5        914.56        887.29         7.13 o                         
  -6   5   5         69.47         68.50         5.58 o                         
  -5   5   5        331.00        319.38         6.57 o                         
  -4   5   5       2454.31       2471.84        25.38 o                         
  -3   5   5        627.40        686.10         7.92 o                         
  -2   5   5       1538.08       1521.14        10.96 o                         
  -1   5   5        738.55        695.12         7.97 o                         
   0   5   5       7971.29       7680.72        53.97 o                         
   1   5   5         81.54         79.85         6.91 o                         
   2   5   5       1803.96       1704.85        11.63 o                         
   3   5   5       1768.53       1832.26        20.76 o                         
   4   5   5       1318.31       1359.61        10.63 o                         
   5   5   5         11.30          9.57         5.95 o                         
   6   5   5       1940.75       1931.64        10.47 o                         
   7   5   5        664.68        641.33         9.06 o                         
   8   5   5        668.30        692.98        10.76 o                         
   9   5   5          4.54         16.94         5.15 o                         
  10   5   5       3815.89       3982.38        53.68 o                         
  11   5   5         66.62         81.28         5.21 o                         
  12   5   5         61.11         61.31         4.75 o                         
  13   5   5         41.09         40.33         4.99 o                         
  14   5   5          7.47         12.32         5.04 o                         
  15   5   5         21.32         23.66         4.89 o                         
 -16   6   5        232.52        187.44        26.95 o                         
 -15   6   5         57.87         69.41         5.70 o                         
 -14   6   5        329.01        342.76         8.01 o                         
 -13   6   5          2.35         17.07         4.83 o                         
 -12   6   5        202.68        212.97         5.94 o                         
 -11   6   5        334.34        344.80         8.27 o                         
 -10   6   5        395.62        398.93         5.77 o                         
  -9   6   5          1.01          7.76         5.87 o                         
  -8   6   5       1646.86       1672.05        16.18 o                         
  -7   6   5        612.91        664.00        13.87 o                         
  -6   6   5          6.00         10.73         5.96 o                         
  -5   6   5        123.05        130.14         6.36 o                         
  -4   6   5        230.98        228.13         6.40 o                         
  -3   6   5       4906.39       4898.77        49.61 o                         
  -2   6   5       6761.24       6411.85        23.64 o                         
  -1   6   5        226.03        242.99         7.61 o                         
   0   6   5        702.80        722.29         7.96 o                         
   1   6   5       2257.98       2210.70        27.42 o                         
   2   6   5        554.06        456.88         6.46 o                         
   3   6   5        531.19        526.58         6.99 o                         
   4   6   5          4.72         19.77         6.17 o                         
   5   6   5       1932.15       1896.38        11.30 o                         
   6   6   5        294.34        296.84         5.77 o                         
   7   6   5          5.16         14.21         5.52 o                         
   8   6   5         70.41        102.14         5.67 o                         
   9   6   5         42.29         60.86         5.56 o                         
  10   6   5        916.10        968.00        15.94 o                         
  11   6   5        202.98        209.57         7.94 o                         
  12   6   5         31.72         49.23         5.00 o                         
  13   6   5         29.18         32.67         5.46 o                         
  14   6   5         72.80         76.58         6.61 o                         
  15   6   5          0.04          2.20         6.41 o                         
 -15   7   5         51.44         37.19         7.24 o                         
 -14   7   5         45.03         38.57         5.42 o                         
 -13   7   5          0.95         14.12         4.89 o                         
 -12   7   5          5.49          9.69         4.54 o                         
 -11   7   5        554.00        570.89         7.39 o                         
 -10   7   5       1785.93       1872.05        16.77 o                         
  -9   7   5        243.78        245.75         7.55 o                         
  -8   7   5       2207.06       2278.09        15.88 o                         
  -7   7   5          1.63         11.70         5.46 o                         
  -6   7   5        531.28        535.09         7.26 o                         
  -5   7   5        399.05        406.38         6.69 o                         
  -4   7   5        177.28        174.07         6.02 o                         
  -3   7   5        484.79        516.11         8.05 o                         
  -2   7   5          8.59         13.23         6.29 o                         
  -1   7   5        279.90        223.23         6.52 o                         
   0   7   5       4291.90       4366.95        18.76 o                         
   1   7   5       2594.02       2600.35        22.50 o                         
   2   7   5        862.04        814.73        13.32 o                         
   3   7   5        453.75        425.26         8.69 o                         
   4   7   5       1970.41       1949.82        24.04 o                         
   5   7   5         19.55         26.44         5.44 o                         
   6   7   5       3460.66       3491.51        20.17 o                         
   7   7   5         47.47         49.28         5.58 o                         
   8   7   5        329.86        351.40         5.90 o                         
   9   7   5         10.30          3.23         5.23 o                         
  10   7   5          6.15         12.71         4.94 o                         
  11   7   5        257.81        289.34         7.56 o                         
  12   7   5         11.61         14.40         5.97 o                         
  13   7   5         12.19         30.46         5.71 o                         
  14   7   5        552.70        473.59        15.51 o                         
 -14   8   5         16.82          9.58         6.11 o                         
 -13   8   5          0.72          3.43         6.07 o                         
 -12   8   5        224.01        218.28        11.96 o                         
 -11   8   5        364.25        374.72         7.08 o                         
 -10   8   5       1165.72       1192.78        15.97 o                         
  -9   8   5        311.66        332.96        10.93 o                         
  -8   8   5          7.03          9.48         6.27 o                         
  -7   8   5        413.10        453.34         8.80 o                         
  -6   8   5       2362.58       2500.55        12.31 o                         
  -5   8   5          9.16         13.58         5.93 o                         
  -4   8   5          6.78          8.99         6.08 o                         
  -3   8   5         56.10         46.06         5.93 o                         
  -2   8   5        399.34        413.58         6.84 o                         
  -1   8   5          0.86         12.48         5.34 o                         
   0   8   5        180.15        179.92         5.79 o                         
   1   8   5        268.42        283.55         6.04 o                         
   2   8   5       1496.07       1478.43        17.23 o                         
   3   8   5         23.31         32.92         6.05 o                         
   4   8   5       4914.84       4965.40        55.59 o                         
   5   8   5         55.51         58.92         6.16 o                         
   6   8   5        237.78        228.84         6.33 o                         
   7   8   5         16.99         20.57         5.28 o                         
   8   8   5         56.65         66.69         4.98 o                         
   9   8   5        136.41        142.73         5.47 o                         
  10   8   5         11.66         22.98         5.50 o                         
  11   8   5         55.93         63.70         5.59 o                         
  12   8   5        219.78        209.45         8.92 o                         
  13   8   5        232.62        184.44         6.05 o                         
 -14   9   5         12.49         11.45         8.62 o                         
 -13   9   5        118.36         99.03         6.88 o                         
 -12   9   5         49.22         59.11         6.90 o                         
 -11   9   5          9.02         10.56         5.99 o                         
 -10   9   5         44.61         46.34         6.21 o                         
  -9   9   5         15.35         23.56         6.26 o                         
  -8   9   5       2826.97       2909.56        27.89 o                         
  -7   9   5        986.62        981.77         9.47 o                         
  -6   9   5         41.67         40.28         6.49 o                         
  -5   9   5        154.33        163.63         8.06 o                         
  -4   9   5        670.19        686.71         9.62 o                         
  -3   9   5        149.08        174.30         6.34 o                         
  -2   9   5         32.52         45.91         5.07 o                         
  -1   9   5        967.67        963.41         7.82 o                         
   0   9   5        227.59        259.69         6.01 o                         
   1   9   5        419.89        411.61         6.24 o                         
   2   9   5        315.98        315.10         6.36 o                         
   3   9   5        400.37        378.87        13.26 o                         
   4   9   5       3575.13       3786.91        71.01 o                         
   5   9   5         47.77         42.64         5.67 o                         
   6   9   5       1820.21       1850.89        15.62 o                         
   7   9   5         49.43         70.42         5.80 o                         
   8   9   5         59.50         75.50         5.85 o                         
   9   9   5          5.82         13.75         5.98 o                         
  10   9   5         21.36         18.47         5.34 o                         
  11   9   5        154.13        176.78         8.90 o                         
  12   9   5         61.65         61.94         5.68 o                         
  13   9   5         32.86         15.14        13.11 o                         
 -12  10   5         15.24         21.67         6.03 o                         
 -11  10   5        190.02        195.11         7.32 o                         
 -10  10   5         66.47         59.55         5.48 o                         
  -9  10   5        170.53        162.10         6.38 o                         
  -8  10   5         13.67         23.06         5.87 o                         
  -7  10   5          5.22          5.56         6.05 o                         
  -6  10   5        694.04        709.74        14.05 o                         
  -5  10   5         59.36         66.09         6.54 o                         
  -4  10   5         36.70         42.01         5.33 o                         
  -3  10   5        125.11        153.29         5.78 o                         
  -2  10   5          3.29          7.64         4.87 o                         
  -1  10   5        227.80        245.18         5.81 o                         
   0  10   5        172.93        165.52         5.71 o                         
   1  10   5        912.00        953.03        10.39 o                         
   2  10   5        842.88        961.72        18.70 o                         
   3  10   5       2106.43       2294.04        36.06 o                         
   4  10   5        709.85        757.01        25.03 o                         
   5  10   5          3.52         11.58         6.39 o                         
   6  10   5        454.08        458.75         7.27 o                         
   7  10   5         23.59         21.62         6.55 o                         
   8  10   5          3.92         14.15         5.88 o                         
   9  10   5         12.86         16.44         5.94 o                         
  10  10   5          0.32         16.71         5.92 o                         
  11  10   5        294.62        255.50        45.55 o                         
 -11  11   5         36.42         19.31         6.19 o                         
 -10  11   5        556.05        469.22        15.07 o                         
  -9  11   5         32.13         35.73         5.97 o                         
  -8  11   5         85.63         97.10         5.88 o                         
  -7  11   5        254.54        231.85         6.77 o                         
  -6  11   5         39.92         38.93         6.82 o                         
  -5  11   5        504.12        524.41         8.55 o                         
  -4  11   5       1307.43       1346.23        20.92 o                         
  -3  11   5        288.03        283.35         5.74 o                         
  -2  11   5        424.28        456.55         5.90 o                         
  -1  11   5         68.98         70.13         4.86 o                         
   0  11   5        116.22        127.35         5.76 o                         
   1  11   5        612.43        680.45        14.16 o                         
   2  11   5        443.45        459.98         9.87 o                         
   3  11   5         95.04        116.97         5.94 o                         
   4  11   5       1216.98       1271.45        32.93 o                         
   5  11   5        665.13        687.38        17.27 o                         
   6  11   5         42.34         49.61         6.62 o                         
   7  11   5        185.44        185.82         6.82 o                         
   8  11   5        123.22        129.75         9.65 o                         
   9  11   5        110.03         97.65         5.82 o                         
  10  11   5         16.86         14.86         6.20 o                         
 -10  12   5         24.61         17.16        17.59 o                         
  -9  12   5         36.94         44.08         7.32 o                         
  -8  12   5         21.88         20.04         6.92 o                         
  -7  12   5         11.92         17.22         6.66 o                         
  -6  12   5          8.50          9.75         6.19 o                         
  -5  12   5        492.32        498.82         9.14 o                         
  -4  12   5         38.15         49.66         5.81 o                         
  -3  12   5       1095.28       1159.42        19.45 o                         
  -2  12   5         55.93         53.74         5.41 o                         
  -1  12   5        704.34        730.07         9.16 o                         
   0  12   5          0.78          7.03         5.50 o                         
   1  12   5          5.94         13.01         5.73 o                         
   2  12   5          8.56          7.61         5.63 o                         
   3  12   5         20.45         34.58         5.96 o                         
   4  12   5         30.84         38.04         5.99 o                         
   5  12   5         50.99         60.69         6.43 o                         
   6  12   5        409.04        420.91        10.91 o                         
   7  12   5        480.55        441.74        25.13 o                         
   8  12   5         21.51         25.38         7.06 o                         
   9  12   5         98.08         70.10        15.09 o                         
  -7  13   5         78.80         65.35         6.52 o                         
  -6  13   5         48.25         42.09         6.71 o                         
  -5  13   5         29.66         26.88         5.92 o                         
  -4  13   5        217.36        201.30         5.95 o                         
  -3  13   5         96.03         93.18         5.62 o                         
  -2  13   5          8.89         16.02         5.39 o                         
  -1  13   5        387.69        366.23         7.08 o                         
   0  13   5         36.93         30.21         5.25 o                         
   1  13   5         17.02         15.59         6.01 o                         
   2  13   5         35.50         43.46         5.78 o                         
   3  13   5          2.38          4.33         5.95 o                         
   4  13   5         56.73         64.88         6.16 o                         
   5  13   5         64.42         52.82         6.59 o                         
   6  13   5          0.74          2.96         6.27 o                         
  -4  14   5         49.64         45.45         5.97 o                         
  -3  14   5         90.12         78.72         6.03 o                         
  -2  14   5         52.92         42.24         6.06 o                         
  -1  14   5        822.71        693.24        13.59 o                         
   0  14   5        235.61        209.94         7.06 o                         
   1  14   5        171.04        135.23         5.89 o                         
   2  14   5          5.52          8.06         6.08 o                         
   3  14   5         11.28         10.00         6.09 o                         
 -16   0   6       1964.39       1878.94        19.58 o                         
 -14   0   6        236.20        238.92         6.21 o                         
 -12   0   6        392.27        415.29         9.28 o                         
 -10   0   6       1066.21       1110.98         9.06 o                         
  -8   0   6      19308.28      19039.09        97.09 o                         
  -6   0   6          9.68         15.22         8.55 o                         
  -4   0   6       1085.59        923.28        15.59 o                         
  -2   0   6       1011.21       1140.54        46.56 o                         
   0   0   6      11132.55      10838.61       344.82 o                         
   2   0   6         67.88         87.85        10.73 o                         
   4   0   6       3293.80       3347.78        32.54 o                         
   6   0   6      11115.69      10897.93        83.93 o                         
   8   0   6        177.06        152.66         7.12 o                         
  10   0   6        250.18        274.79         7.69 o                         
  12   0   6        245.22        268.66         7.12 o                         
  14   0   6        127.89        138.32         8.45 o                         
  16   0   6         19.12         17.03         6.76 o                         
 -17   1   6         66.54         63.72         5.38 o                         
 -16   1   6        267.06        273.12         7.01 o                         
 -15   1   6        278.63        285.57         5.20 o                         
 -14   1   6        102.91        128.93         4.51 o                         
 -13   1   6         10.16         25.11         4.44 o                         
 -12   1   6        361.87        393.24         6.29 o                         
 -11   1   6       1271.64       1311.80         6.67 o                         
 -10   1   6       3915.97       4102.87        24.58 o                         
  -9   1   6          5.85         16.20         5.11 o                         
  -8   1   6        751.91        725.08         6.38 o                         
  -7   1   6       1179.67       1218.19         6.97 o                         
  -6   1   6       1514.67       1347.02         9.20 o                         
  -5   1   6       1215.72       1245.69        10.92 o                         
  -4   1   6       1562.67       1492.07        22.86 o                         
  -3   1   6      19736.81      19865.40       219.61 o                         
  -2   1   6       2543.54       2515.06        46.44 o                         
  -1   1   6      10092.39       9888.81        99.04 o                         
   0   1   6        369.92        319.62         9.68 o                         
   1   1   6        190.74        194.18         8.63 o                         
   3   1   6        220.18        234.22         6.06 o                         
   4   1   6      14601.58      14334.64        87.54 o                         
   5   1   6        174.47        200.91         5.44 o                         
   6   1   6       1524.71       1548.03         8.93 o                         
   7   1   6        632.14        643.02         6.47 o                         
   8   1   6         28.77         37.96         4.97 o                         
   9   1   6       1910.57       1926.29        13.70 o                         
  10   1   6          0.30         10.68         4.80 o                         
  11   1   6         33.57         41.12         4.76 o                         
  12   1   6         52.44         62.35         4.89 o                         
  13   1   6         15.82         26.74         4.74 o                         
  14   1   6        446.13        451.56         5.85 o                         
  15   1   6          2.84         17.32         4.50 o                         
  16   1   6        919.43        766.21        72.53 o                         
 -17   2   6          0.90         10.87         4.55 o                         
 -16   2   6        823.75        827.49         8.67 o                         
 -15   2   6        133.63        121.11         4.89 o                         
 -14   2   6        117.70        119.54         4.74 o                         
 -13   2   6         39.36         62.82         4.53 o                         
 -12   2   6        157.35        182.50         5.44 o                         
 -11   2   6        241.27        267.71         5.57 o                         
 -10   2   6         35.91         31.75         5.03 o                         
  -9   2   6       2309.43       2332.10        16.05 o                         
  -8   2   6       3255.89       3034.68        21.48 o                         
  -7   2   6       3585.81       3558.49        29.39 o                         
  -6   2   6       2053.72       2093.95        18.25 o                         
  -5   2   6       7154.07       7046.36        65.00 o                         
  -4   2   6       5154.37       4900.82        71.87 o                         
  -3   2   6       1389.86       1434.80        26.45 o                         
  -1   2   6        904.40        914.76        11.84 o                         
   0   2   6       1268.59       1352.55        19.41 o                         
   1   2   6        638.26        706.03         9.60 o                         
   2   2   6       3582.50       3475.60        48.67 o                         
   3   2   6       2539.92       2471.27        25.53 o                         
   4   2   6        144.80        186.28         5.25 o                         
   5   2   6       6362.20       6262.98        53.80 o                         
   6   2   6      11897.64      11631.54       109.08 o                         
   7   2   6       1500.72       1369.38        13.56 o                         
   8   2   6        518.57        492.37         5.27 o                         
   9   2   6       1385.91       1350.63        13.06 o                         
  10   2   6       2334.43       2279.05        27.08 o                         
  11   2   6        951.83        961.79        11.38 o                         
  12   2   6       1039.98       1094.81        12.33 o                         
  13   2   6        855.61        866.56        11.28 o                         
  14   2   6        154.60        166.88         4.80 o                         
  15   2   6         12.83         11.66         4.63 o                         
  16   2   6          4.70          4.40         4.84 o                         
 -17   3   6         14.46         11.77         4.99 o                         
 -16   3   6         74.59         78.33         5.06 o                         
 -15   3   6        188.90        183.81         5.21 o                         
 -14   3   6        308.02        322.46         5.24 o                         
 -13   3   6        912.00        947.39        12.17 o                         
 -12   3   6        199.21        219.42         5.23 o                         
 -11   3   6       2167.73       2147.40        18.99 o                         
 -10   3   6       4881.74       4823.08        34.54 o                         
  -9   3   6          6.62         19.75         5.10 o                         
  -8   3   6       1551.37       1500.54        13.86 o                         
  -7   3   6       4388.25       4302.07        32.92 o                         
  -6   3   6          6.81         15.38         5.29 o                         
  -5   3   6       2058.58       1911.70        23.05 o                         
  -4   3   6        500.63        409.13         7.31 o                         
  -3   3   6        875.95        784.59        15.53 o                         
  -2   3   6       9279.68       9215.22       127.68 o                         
  -1   3   6        413.73        364.53         9.27 o                         
   0   3   6       2672.24       2460.03        20.71 o                         
   1   3   6       8718.35       8742.91        91.96 o                         
   2   3   6       2960.18       2708.80        38.40 o                         
   3   3   6       1189.43       1071.00        13.43 o                         
   4   3   6       1172.63       1043.98        13.95 o                         
   5   3   6       2308.96       2336.34        23.59 o                         
   6   3   6        284.84        203.51         5.47 o                         
   7   3   6        992.38       1081.49        13.70 o                         
   8   3   6        327.97        310.17         8.93 o                         
   9   3   6        268.12        265.65         5.40 o                         
  10   3   6         12.60         15.70         4.69 o                         
  11   3   6        209.78        195.05         5.55 o                         
  12   3   6       1918.99       1936.34        16.68 o                         
  13   3   6       1465.45       1470.36        20.27 o                         
  14   3   6         29.17         38.56         4.51 o                         
  15   3   6         90.78         79.36         5.08 o                         
  16   3   6          1.67         11.40         5.04 o                         
 -17   4   6         17.80         19.96         4.79 o                         
 -16   4   6          7.52         20.41         4.40 o                         
 -15   4   6        105.16        130.71         4.64 o                         
 -14   4   6         92.59        119.63         4.79 o                         
 -13   4   6         10.09         16.30         4.57 o                         
 -12   4   6       1261.99       1370.75        19.51 o                         
 -11   4   6       2935.85       2940.03        34.12 o                         
 -10   4   6        261.29        260.15         5.92 o                         
  -9   4   6        122.57        111.23         5.00 o                         
  -8   4   6         95.66         98.81         5.27 o                         
  -7   4   6       1016.38       1058.97        14.78 o                         
  -6   4   6          7.56         14.03         5.07 o                         
  -5   4   6       2534.66       2507.71        24.59 o                         
  -4   4   6       3354.26       3504.69        29.18 o                         
  -3   4   6       9059.61       8438.01       117.97 o                         
  -2   4   6         45.49         53.82         7.70 o                         
  -1   4   6        485.93        453.55         8.22 o                         
   0   4   6       2222.71       2345.68        23.00 o                         
   1   4   6       2994.69       2853.19        29.54 o                         
   2   4   6       1325.22       1284.68        12.04 o                         
   3   4   6          8.56         29.53         4.93 o                         
   4   4   6       1182.43       1420.88        16.53 o                         
   5   4   6       1637.88       1648.10        15.28 o                         
   6   4   6         77.32         83.53         5.35 o                         
   7   4   6         27.23         30.60         5.04 o                         
   8   4   6        183.11        195.28         5.03 o                         
   9   4   6       3760.67       3797.28        47.91 o                         
  10   4   6        476.81        542.05         5.46 o                         
  11   4   6        788.91        819.18         9.63 o                         
  12   4   6         16.32         26.65         4.92 o                         
  13   4   6         66.90         77.17         4.69 o                         
  14   4   6          3.54         11.15         4.93 o                         
  15   4   6         26.96         22.57         4.77 o                         
 -16   5   6          2.42          7.81         5.27 o                         
 -15   5   6          9.14         11.33         5.07 o                         
 -14   5   6        208.55        214.52         5.40 o                         
 -13   5   6        698.75        718.67        13.88 o                         
 -12   5   6        498.33        500.13         8.86 o                         
 -11   5   6       5506.42       5664.84        92.75 o                         
 -10   5   6         10.67         30.94         5.19 o                         
  -9   5   6       1157.24       1162.15        14.22 o                         
  -8   5   6          2.37          3.27         4.87 o                         
  -7   5   6        183.02        177.80         6.41 o                         
  -6   5   6       1246.29       1233.70        11.95 o                         
  -5   5   6       1692.48       1699.54        15.91 o                         
  -4   5   6        912.32        925.94         7.42 o                         
  -3   5   6        517.90        516.35         7.28 o                         
  -2   5   6       2052.67       1935.57        23.33 o                         
  -1   5   6      13911.66      13734.35       108.06 o                         
   0   5   6        130.25        131.03         6.65 o                         
   1   5   6        420.47        495.82         7.24 o                         
   2   5   6          7.06         14.44         5.54 o                         
   3   5   6       2488.59       2273.13        28.43 o                         
   4   5   6        846.61        873.01        11.76 o                         
   5   5   6        528.54        606.98         6.03 o                         
   6   5   6          0.44          3.87         5.52 o                         
   7   5   6        317.29        293.51         4.92 o                         
   8   5   6        185.20        183.99         5.38 o                         
   9   5   6       1273.76       1348.71        15.12 o                         
  10   5   6          9.95         14.33         4.66 o                         
  11   5   6        824.78        899.34        16.38 o                         
  12   5   6       1337.32       1351.39        17.48 o                         
  13   5   6         69.18         88.05         4.82 o                         
  14   5   6         10.01         18.36         4.68 o                         
  15   5   6          1.34          3.48         4.63 o                         
 -16   6   6          9.08          2.12         5.48 o                         
 -15   6   6          0.74          7.38         5.37 o                         
 -14   6   6         71.22         75.66         5.37 o                         
 -13   6   6         89.87         73.28         5.82 o                         
 -12   6   6         12.77         21.89         4.86 o                         
 -11   6   6        341.00        347.06         9.45 o                         
 -10   6   6        257.40        300.81        10.78 o                         
  -9   6   6       1276.53       1319.97         9.65 o                         
  -8   6   6        249.70        246.55         7.66 o                         
  -7   6   6        278.09        233.32         6.33 o                         
  -6   6   6         96.14         88.39         5.63 o                         
  -5   6   6        221.44        230.04         6.30 o                         
  -4   6   6       2805.55       2812.49        33.32 o                         
  -3   6   6       2973.00       2937.20        39.07 o                         
  -2   6   6        108.01        111.54         6.90 o                         
  -1   6   6          4.92          8.69         5.81 o                         
   0   6   6       1674.51       1602.64         8.99 o                         
   1   6   6       1793.55       1816.58        19.55 o                         
   2   6   6        296.80        235.08         5.80 o                         
   3   6   6       2883.07       2879.16        28.89 o                         
   4   6   6         16.12         31.25         5.52 o                         
   5   6   6         17.51         25.78         5.79 o                         
   6   6   6        704.17        724.87         5.99 o                         
   7   6   6       1326.61       1391.78        12.45 o                         
   8   6   6       2459.77       2424.05        26.08 o                         
   9   6   6       2812.83       2889.25        26.02 o                         
  10   6   6        367.44        410.02         6.00 o                         
  11   6   6        115.38        142.98         6.12 o                         
  12   6   6        916.07        924.09        11.62 o                         
  13   6   6         42.03         34.15         5.65 o                         
  14   6   6        165.01        154.89         6.23 o                         
  15   6   6        207.52        159.72         6.02 o                         
 -15   7   6        193.64        178.53        16.92 o                         
 -14   7   6         14.71         18.95         5.39 o                         
 -13   7   6         28.66         28.31         4.55 o                         
 -12   7   6          6.14         10.61         4.84 o                         
 -11   7   6        353.02        374.30        14.99 o                         
 -10   7   6          5.51          8.65         7.35 o                         
  -9   7   6        646.81        712.77         8.66 o                         
  -8   7   6        345.87        367.38         6.74 o                         
  -7   7   6        480.52        493.73         6.85 o                         
  -6   7   6         15.74         27.91         6.58 o                         
  -5   7   6        113.62        115.14         6.28 o                         
  -4   7   6        321.25        350.89         6.45 o                         
  -3   7   6        735.17        711.10        10.22 o                         
  -2   7   6        461.85        410.11         6.66 o                         
  -1   7   6       3342.41       3299.89        21.94 o                         
   0   7   6       1145.05       1196.12         9.99 o                         
   1   7   6        723.76        670.96         6.73 o                         
   2   7   6       3180.23       2982.70        38.61 o                         
   3   7   6       3251.26       3334.68        48.17 o                         
   4   7   6        548.73        541.97         6.49 o                         
   5   7   6       2186.67       2090.34        16.95 o                         
   6   7   6        176.87        179.43         5.50 o                         
   7   7   6        160.44        158.07         5.80 o                         
   8   7   6        155.06        165.37         5.63 o                         
   9   7   6         11.40         24.97         4.94 o                         
  10   7   6        208.35        201.64         5.76 o                         
  11   7   6        402.36        400.77         6.86 o                         
  12   7   6          0.99          4.99         6.24 o                         
  13   7   6        236.15        205.14         5.59 o                         
  14   7   6        260.66        223.34        11.01 o                         
 -14   8   6         47.14         45.06         6.18 o                         
 -13   8   6        129.63        134.00         6.20 o                         
 -12   8   6         94.82         77.65         6.02 o                         
 -11   8   6          9.45         16.67         5.74 o                         
 -10   8   6       1142.14       1115.47        21.11 o                         
  -9   8   6       1051.35       1046.20         8.89 o                         
  -8   8   6         15.38         12.64         6.17 o                         
  -7   8   6       2317.25       2361.95        22.79 o                         
  -6   8   6          3.18          5.74         5.95 o                         
  -5   8   6        779.36        791.07         8.94 o                         
  -4   8   6         57.15         69.64         5.81 o                         
  -3   8   6       3362.47       3545.80        27.52 o                         
  -2   8   6        855.87        818.61         7.87 o                         
  -1   8   6        506.33        495.77         8.46 o                         
   0   8   6          4.72          6.55         5.54 o                         
   1   8   6         15.33         23.43         5.48 o                         
   2   8   6        351.54        344.12         6.39 o                         
   3   8   6        363.43        399.22         7.11 o                         
   4   8   6        145.63        148.83         5.96 o                         
   5   8   6       1372.50       1395.87        16.68 o                         
   6   8   6        138.75        154.20         5.29 o                         
   7   8   6       1983.88       2064.06        22.40 o                         
   8   8   6        310.67        337.42         5.57 o                         
   9   8   6        880.78        827.30        14.52 o                         
  10   8   6         38.13         37.22         5.47 o                         
  11   8   6         39.66         55.60         6.20 o                         
  12   8   6         11.20         11.93         4.82 o                         
  13   8   6        244.66        193.22         6.09 o                         
 -13   9   6         20.00         19.26         6.17 o                         
 -12   9   6          4.66         13.28         6.02 o                         
 -11   9   6         62.99         63.66         5.94 o                         
 -10   9   6          8.14         14.93         5.89 o                         
  -9   9   6       1915.79       1933.94        41.79 o                         
  -8   9   6        234.56        249.65         6.23 o                         
  -7   9   6         42.08         37.55         6.86 o                         
  -6   9   6        783.38        817.94        13.37 o                         
  -5   9   6       2268.52       2336.03        20.26 o                         
  -4   9   6          2.00         15.31         5.77 o                         
  -3   9   6        196.78        218.79         5.80 o                         
  -2   9   6        424.89        411.10         6.04 o                         
  -1   9   6        853.22        922.90         9.07 o                         
   0   9   6        512.60        504.14         6.19 o                         
   1   9   6         65.29         72.86         5.57 o                         
   2   9   6        110.18         93.44         5.64 o                         
   3   9   6       1959.34       2033.48        24.43 o                         
   4   9   6       1533.24       1607.30        29.53 o                         
   5   9   6       1942.29       2032.51        31.56 o                         
   6   9   6          1.96          4.58         5.96 o                         
   7   9   6        237.10        254.94         7.09 o                         
   8   9   6         59.49         58.32         5.50 o                         
   9   9   6          0.83         -0.39         5.31 o                         
  10   9   6        157.29        157.78         6.12 o                         
  11   9   6         39.09         45.18         8.92 o                         
  12   9   6        183.04        133.30         5.48 o                         
 -12  10   6        120.49         99.50        17.11 o                         
 -11  10   6        172.63        164.36         6.69 o                         
 -10  10   6          8.70         17.08         5.51 o                         
  -9  10   6        135.44        142.40         5.74 o                         
  -8  10   6         54.60         61.53         6.08 o                         
  -7  10   6        512.50        547.95         7.33 o                         
  -6  10   6        591.51        643.29         8.27 o                         
  -5  10   6         98.16        100.76         7.25 o                         
  -4  10   6       1536.59       1627.95        15.67 o                         
  -3  10   6        434.79        478.92         6.70 o                         
  -2  10   6        746.05        780.94         7.00 o                         
  -1  10   6          4.58         11.78         6.16 o                         
   0  10   6        380.94        401.07         7.86 o                         
   1  10   6          8.77         15.18         5.49 o                         
   2  10   6        903.50        973.17        10.67 o                         
   3  10   6         26.96         33.27         5.62 o                         
   4  10   6         34.40         31.39         6.64 o                         
   5  10   6       1075.59       1120.48        21.59 o                         
   6  10   6        385.87        353.78        10.67 o                         
   7  10   6        128.37        124.45         6.12 o                         
   8  10   6         75.65         76.36         5.87 o                         
   9  10   6         43.34         56.14         6.10 o                         
  10  10   6        124.82        106.34         7.01 o                         
  11  10   6         71.30         56.14        17.74 o                         
 -11  11   6        266.04        174.13        23.16 o                         
 -10  11   6         23.60         33.17         5.94 o                         
  -9  11   6          6.00         12.35         5.96 o                         
  -8  11   6        354.73        338.16        13.15 o                         
  -7  11   6         39.74         49.04         6.71 o                         
  -6  11   6        226.37        225.63         7.93 o                         
  -5  11   6        186.43        171.69         7.23 o                         
  -4  11   6          4.89         12.22         5.44 o                         
  -3  11   6         21.17         24.55         5.36 o                         
  -2  11   6       1228.57       1261.78        13.65 o                         
  -1  11   6          1.86          7.32         5.53 o                         
   0  11   6        216.72        242.70         6.85 o                         
   1  11   6        207.46        215.17         5.86 o                         
   2  11   6         87.38         93.81         5.62 o                         
   3  11   6        599.39        636.73        12.88 o                         
   4  11   6       1004.63       1039.12        22.47 o                         
   5  11   6        144.23        128.97         6.63 o                         
   6  11   6        340.17        330.32        21.46 o                         
   7  11   6         46.73         46.78         5.95 o                         
   8  11   6         28.52         23.64         7.04 o                         
   9  11   6         20.35         24.49         6.01 o                         
  10  11   6          8.99         11.69         6.06 o                         
  -9  12   6         76.88         64.53         6.40 o                         
  -8  12   6         33.71         22.88         7.03 o                         
  -7  12   6         48.80         51.00         7.04 o                         
  -6  12   6        228.01        223.38         7.32 o                         
  -5  12   6         31.97         37.74         6.17 o                         
  -4  12   6        528.44        563.71         6.68 o                         
  -3  12   6         14.63         21.59         5.29 o                         
  -2  12   6         85.24         96.75         5.34 o                         
  -1  12   6          0.38          4.95         5.20 o                         
   0  12   6          5.50         14.16         5.46 o                         
   1  12   6         50.37         53.01         5.62 o                         
   2  12   6         61.62         64.86         5.80 o                         
   3  12   6         13.62         16.66         5.89 o                         
   4  12   6          3.11         10.29         5.75 o                         
   5  12   6          9.28          7.21         6.02 o                         
   6  12   6        102.82        109.70         7.14 o                         
   7  12   6          9.79         18.47         7.96 o                         
   8  12   6        134.91        115.94         7.15 o                         
  -7  13   6         35.76         35.02         7.68 o                         
  -6  13   6         69.12         60.08         6.40 o                         
  -5  13   6          6.98          9.75         6.00 o                         
  -4  13   6          8.33         16.55         5.70 o                         
  -3  13   6         12.87         12.09         5.75 o                         
  -2  13   6        559.39        553.67         7.94 o                         
  -1  13   6        215.53        205.29         5.92 o                         
   0  13   6         74.79         90.76         5.52 o                         
   1  13   6         27.17         33.15         5.89 o                         
   2  13   6         10.82         13.48         5.73 o                         
   3  13   6         13.34         18.34         6.02 o                         
   4  13   6          3.76          6.18         6.31 o                         
   5  13   6          3.31          6.40         6.52 o                         
   6  13   6         10.79         16.54         6.45 o                         
  -3  14   6         43.66         32.90         6.18 o                         
  -2  14   6        621.47        522.99        13.69 o                         
  -1  14   6          6.43         12.16         6.03 o                         
   0  14   6        177.41        159.21         6.18 o                         
   1  14   6         34.98         28.14         5.83 o                         
   2  14   6          2.97          7.62         6.13 o                         
 -17   0   7       1504.82       1423.61        50.78 o                         
 -15   0   7        115.69         96.17         6.72 o                         
 -13   0   7        123.78        154.35         9.91 o                         
 -11   0   7         21.28         38.14         7.22 o                         
  -9   0   7       1190.02       1265.08         9.36 o                         
  -7   0   7       9835.08      10528.91        68.94 o                         
  -5   0   7       3287.44       2912.81        30.04 o                         
  -3   0   7       8556.02       8082.31       197.35 o                         
  -1   0   7       2138.69       1935.74        54.14 o                         
   1   0   7      17533.46      16860.64       516.43 o                         
   3   0   7       9795.36      10169.87       132.59 o                         
   5   0   7       5131.98       4793.69        45.63 o                         
   7   0   7        101.52        114.39         7.38 o                         
   9   0   7        134.44        127.20         6.38 o                         
  11   0   7        179.69        170.67         6.71 o                         
  13   0   7         44.44         56.03         6.93 o                         
  15   0   7         55.15         51.15         6.77 o                         
 -17   1   7        496.87        440.42         9.05 o                         
 -16   1   7         12.65         13.45         4.85 o                         
 -15   1   7        326.76        335.50         6.50 o                         
 -14   1   7        101.38        106.14         4.66 o                         
 -13   1   7         67.40         73.40         5.06 o                         
 -12   1   7        842.14        870.34        11.26 o                         
 -11   1   7       1189.12       1239.69        14.23 o                         
 -10   1   7         88.88         88.15         5.28 o                         
  -9   1   7        181.89        183.76         5.31 o                         
  -8   1   7       3753.25       3722.77        23.58 o                         
  -7   1   7        536.99        495.55         5.98 o                         
  -6   1   7        731.11        801.50        10.30 o                         
  -5   1   7         17.44         10.26         5.65 o                         
  -4   1   7      10884.52      10810.73       103.46 o                         
  -2   1   7       2030.66       1903.38        32.58 o                         
  -1   1   7      12962.82      12805.96       191.03 o                         
   0   1   7       7899.53       7919.77       125.83 o                         
   1   1   7      16892.93      17601.12       340.63 o                         
   2   1   7        292.71        285.57         7.29 o                         
   3   1   7       7784.71       7671.65        73.86 o                         
   4   1   7         78.47         77.96         5.91 o                         
   5   1   7       1187.86       1218.41         7.40 o                         
   6   1   7          4.79         22.34         5.21 o                         
   7   1   7       4175.12       4066.34        37.17 o                         
   8   1   7       4667.51       4582.26        29.38 o                         
   9   1   7       1090.20       1132.47        15.14 o                         
  10   1   7         68.11         89.35         5.77 o                         
  11   1   7          4.37         14.81         4.69 o                         
  12   1   7         16.08         22.41         4.48 o                         
  13   1   7        314.25        321.95         5.02 o                         
  14   1   7         38.92         57.25         4.54 o                         
  15   1   7        352.45        313.56         8.55 o                         
  16   1   7         31.95         25.04         5.56 o                         
 -17   2   7        331.59        314.75         7.06 o                         
 -16   2   7          1.33          8.36         4.51 o                         
 -15   2   7         15.91         10.16         4.38 o                         
 -14   2   7        708.98        748.43         6.94 o                         
 -13   2   7         12.67         16.78         4.46 o                         
 -12   2   7        363.76        349.74         5.27 o                         
 -11   2   7         13.27         24.58         4.89 o                         
 -10   2   7        672.02        676.41         6.12 o                         
  -9   2   7       3986.71       4067.06        32.09 o                         
  -8   2   7        354.18        385.21         5.99 o                         
  -7   2   7        376.46        471.72         5.39 o                         
  -6   2   7        210.70        239.46         5.80 o                         
  -5   2   7       1639.38       1316.90        17.06 o                         
  -4   2   7       7608.94       7404.20        84.57 o                         
  -2   2   7      14237.36      13560.17       224.38 o                         
  -1   2   7       1290.82       1244.32        15.93 o                         
   0   2   7       3284.14       3027.44        49.87 o                         
   1   2   7        120.20        117.05         7.04 o                         
   2   2   7      12915.50      12686.14       225.26 o                         
   3   2   7       1238.83       1162.36        16.31 o                         
   4   2   7        489.86        415.28         7.93 o                         
   5   2   7       5388.24       4986.56        45.64 o                         
   6   2   7          0.83         10.18         5.28 o                         
   7   2   7        734.72        739.45         6.55 o                         
   8   2   7        772.04        848.37        13.66 o                         
   9   2   7       7125.45       7232.20        74.04 o                         
  10   2   7         15.67         32.18         5.28 o                         
  11   2   7       1636.85       1713.58        14.49 o                         
  12   2   7         18.83         30.12         4.89 o                         
  13   2   7         85.78         89.12         4.76 o                         
  14   2   7          6.51          8.99         4.35 o                         
  15   2   7        210.83        231.92         5.87 o                         
  16   2   7         75.47         50.95        10.30 o                         
 -17   3   7         74.27         71.26         4.93 o                         
 -16   3   7        148.72        134.26         5.18 o                         
 -15   3   7        144.35        152.65         5.13 o                         
 -14   3   7         62.00         80.44         4.83 o                         
 -13   3   7          0.40          7.02         5.27 o                         
 -12   3   7        429.49        507.05         6.14 o                         
 -11   3   7       2949.36       3065.75        26.79 o                         
 -10   3   7       2100.21       2068.25        15.12 o                         
  -9   3   7          1.22          2.07         4.69 o                         
  -8   3   7       2774.16       2796.55        24.45 o                         
  -7   3   7         94.22         99.50         5.27 o                         
  -6   3   7       1086.63       1056.67        15.15 o                         
  -5   3   7       1870.75       1840.70        25.58 o                         
  -4   3   7       7176.96       6618.48        95.52 o                         
  -3   3   7       5289.10       4983.63        80.98 o                         
  -2   3   7        892.59        780.23        15.48 o                         
  -1   3   7       7478.32       7468.27        64.43 o                         
   0   3   7       1616.95       1480.17        14.97 o                         
   1   3   7       1834.30       1701.25        15.40 o                         
   2   3   7       4928.42       4373.98        61.01 o                         
   3   3   7       5066.72       4592.28        56.02 o                         
   4   3   7       6015.11       5819.90        79.86 o                         
   5   3   7        417.08        419.93         5.95 o                         
   6   3   7          9.21         10.75         5.15 o                         
   7   3   7        274.02        278.03         5.19 o                         
   8   3   7        899.81        868.96         9.95 o                         
   9   3   7        200.26        198.29         5.83 o                         
  10   3   7       1872.75       1823.19        18.91 o                         
  11   3   7       2684.88       2753.05        28.37 o                         
  12   3   7       1934.08       2027.66        25.04 o                         
  13   3   7         71.76         71.89         4.54 o                         
  14   3   7          0.90          8.99         4.79 o                         
  15   3   7          4.66          5.20         4.90 o                         
  16   3   7        135.34         84.89         9.89 o                         
 -17   4   7         28.99         23.49         5.15 o                         
 -16   4   7          0.70          4.20         5.12 o                         
 -15   4   7         87.63         71.26         5.06 o                         
 -14   4   7         97.98        102.80         4.94 o                         
 -13   4   7        538.76        575.70        10.06 o                         
 -12   4   7        208.42        242.54         6.09 o                         
 -11   4   7        653.14        684.62        11.04 o                         
 -10   4   7        785.43        758.84         8.38 o                         
  -9   4   7       1005.20        975.38        11.30 o                         
  -8   4   7       4008.32       3971.77        64.22 o                         
  -7   4   7        351.93        399.70         6.04 o                         
  -6   4   7          5.43         39.29         5.48 o                         
  -5   4   7          4.82         21.53         5.49 o                         
  -4   4   7        343.08        313.02         6.91 o                         
  -3   4   7       1530.62       1492.92        17.73 o                         
  -2   4   7         94.87        122.79         7.35 o                         
  -1   4   7        355.81        440.13         8.27 o                         
   0   4   7       2568.15       2277.97        29.09 o                         
   1   4   7        644.37        553.67         6.91 o                         
   2   4   7       1370.00       1361.50        12.15 o                         
   3   4   7       5550.97       5351.82        50.20 o                         
   4   4   7       3616.42       3504.52        37.06 o                         
   5   4   7         94.24        143.10         5.62 o                         
   6   4   7        743.86        764.30        12.01 o                         
   7   4   7         60.21         56.29         5.06 o                         
   8   4   7       1312.97       1437.55        17.19 o                         
   9   4   7        714.98        709.17        12.48 o                         
  10   4   7       1566.47       1602.38        19.88 o                         
  11   4   7          1.44          6.84         4.83 o                         
  12   4   7          9.84         22.28         4.82 o                         
  13   4   7         89.77         93.37         4.97 o                         
  14   4   7         19.46         25.46         4.56 o                         
  15   4   7        229.83        205.04         5.01 o                         
 -16   5   7          9.32         13.65         4.77 o                         
 -15   5   7         67.77         78.47         4.86 o                         
 -14   5   7          2.60          5.47         4.53 o                         
 -13   5   7        230.41        231.12         6.97 o                         
 -12   5   7       1121.41       1189.85        24.92 o                         
 -11   5   7        887.47        944.24        15.84 o                         
 -10   5   7       4053.72       4132.11        59.55 o                         
  -9   5   7       1158.99       1118.49        18.74 o                         
  -8   5   7        525.44        528.42         9.09 o                         
  -7   5   7        499.89        481.73         6.82 o                         
  -6   5   7       1472.41       1519.00        12.72 o                         
  -5   5   7       1563.00       1560.12        12.74 o                         
  -4   5   7        572.13        614.61         7.26 o                         
  -3   5   7       4190.77       4351.33        58.19 o                         
  -2   5   7       3942.91       3677.81        33.60 o                         
  -1   5   7        814.18        860.98        10.19 o                         
   0   5   7        913.18        981.45        14.75 o                         
   1   5   7        907.43        949.96        10.90 o                         
   2   5   7      12418.94      12030.33       116.11 o                         
   3   5   7       1773.40       1752.84        18.26 o                         
   4   5   7         66.49         57.43         5.16 o                         
   5   5   7         82.47        107.27         5.14 o                         
   6   5   7         91.80         88.82         5.30 o                         
   7   5   7       2043.23       2065.45        26.80 o                         
   8   5   7        176.26        205.55         5.40 o                         
   9   5   7        121.68         90.88         5.04 o                         
  10   5   7       1482.94       1535.25        23.29 o                         
  11   5   7       1573.70       1611.17        28.44 o                         
  12   5   7        964.71        971.20        17.02 o                         
  13   5   7         46.54         43.24         5.01 o                         
  14   5   7        111.02        116.36         5.26 o                         
  15   5   7         91.42         82.81         5.81 o                         
 -16   6   7         50.45         35.48         6.99 o                         
 -15   6   7         23.14         33.13         5.57 o                         
 -14   6   7         81.03         78.89         5.03 o                         
 -13   6   7         70.41         94.71         5.43 o                         
 -12   6   7        177.14        193.20         9.55 o                         
 -11   6   7          4.84         11.05         5.43 o                         
 -10   6   7        572.88        577.24         7.59 o                         
  -9   6   7        486.35        459.50         7.12 o                         
  -8   6   7       1516.16       1507.23        18.07 o                         
  -7   6   7        613.98        572.31         6.92 o                         
  -6   6   7       2461.52       2536.98        17.12 o                         
  -5   6   7        674.86        677.31         9.52 o                         
  -4   6   7        632.48        650.67        12.43 o                         
  -3   6   7        990.41        888.22         9.43 o                         
  -2   6   7        961.36        885.23        14.56 o                         
  -1   6   7        218.22        267.57         6.74 o                         
   0   6   7       2312.03       2280.67        17.65 o                         
   1   6   7        335.92        338.68         6.70 o                         
   2   6   7       6242.37       6238.52        69.93 o                         
   3   6   7       1157.36       1198.34        12.93 o                         
   4   6   7         55.01         57.25         5.02 o                         
   5   6   7        324.96        353.49         5.77 o                         
   6   6   7       1188.72       1239.64         7.95 o                         
   7   6   7       1793.13       1788.15         9.23 o                         
   8   6   7       1560.01       1479.44        10.26 o                         
   9   6   7        116.00        143.06         5.31 o                         
  10   6   7        480.37        518.36         5.76 o                         
  11   6   7          8.42         18.45         5.07 o                         
  12   6   7         13.86         12.84         5.12 o                         
  13   6   7         15.70         21.97         5.26 o                         
  14   6   7          5.08         10.02         5.01 o                         
 -15   7   7          2.27         11.41         6.79 o                         
 -14   7   7         21.00         30.52         7.37 o                         
 -13   7   7        265.97        293.90         7.22 o                         
 -12   7   7        132.65        123.57         6.06 o                         
 -11   7   7         20.02         23.33         6.71 o                         
 -10   7   7        433.25        440.91         7.72 o                         
  -9   7   7        994.89       1020.87        16.00 o                         
  -8   7   7        518.11        554.98         7.37 o                         
  -7   7   7         17.10         28.54         5.79 o                         
  -6   7   7        512.64        497.81         6.62 o                         
  -5   7   7        268.39        288.14         6.52 o                         
  -4   7   7         41.06         31.80         5.87 o                         
  -3   7   7        261.90        248.92         6.78 o                         
  -2   7   7       1167.98       1141.49        11.51 o                         
  -1   7   7          7.34         14.30         5.75 o                         
   0   7   7         22.85         12.00         6.00 o                         
   1   7   7       2218.71       2210.84        18.62 o                         
   2   7   7        651.48        687.57        15.21 o                         
   3   7   7       2147.24       2199.75        25.15 o                         
   4   7   7        223.56        245.48         5.86 o                         
   5   7   7        130.46        107.84         5.39 o                         
   6   7   7         16.20         32.77         5.33 o                         
   7   7   7         43.49         43.80         4.92 o                         
   8   7   7         88.14         99.73         5.40 o                         
   9   7   7        356.07        370.20         5.83 o                         
  10   7   7        523.03        515.53        10.16 o                         
  11   7   7         38.71         47.33         7.93 o                         
  12   7   7        300.49        306.16         6.12 o                         
  13   7   7        296.66        294.32         6.02 o                         
  14   7   7          5.23          1.15         5.52 o                         
 -14   8   7         59.98         64.58         8.13 o                         
 -13   8   7         10.16         15.55         5.53 o                         
 -12   8   7         75.40         89.47         6.88 o                         
 -11   8   7        307.94        325.72        11.58 o                         
 -10   8   7        245.89        257.33         6.73 o                         
  -9   8   7         56.52         57.34         6.98 o                         
  -8   8   7       1977.44       2065.92        19.31 o                         
  -7   8   7       1174.41       1218.39         8.57 o                         
  -6   8   7       2271.75       2310.38        20.43 o                         
  -5   8   7         96.86         83.43         5.41 o                         
  -4   8   7       7946.96       8284.36        98.01 o                         
  -3   8   7        409.68        417.87         8.87 o                         
  -2   8   7       2646.57       2600.42        22.20 o                         
  -1   8   7        411.90        427.33         7.60 o                         
   0   8   7        518.98        554.22         7.70 o                         
   1   8   7        279.90        304.40         6.83 o                         
   2   8   7       1751.93       1702.58        18.49 o                         
   3   8   7        212.80        247.48         6.32 o                         
   4   8   7       2353.47       2322.81        26.99 o                         
   5   8   7         14.16         25.99         5.43 o                         
   6   8   7       3713.67       3762.19        35.84 o                         
   7   8   7        317.50        344.85         7.03 o                         
   8   8   7       1683.58       1704.30        12.98 o                         
   9   8   7        109.82        112.68         6.78 o                         
  10   8   7         75.47         74.85         5.44 o                         
  11   8   7        210.42        201.43         9.51 o                         
  12   8   7        551.45        507.88        12.70 o                         
  13   8   7         18.38         19.27         5.70 o                         
 -13   9   7         19.03         19.87         6.10 o                         
 -12   9   7         66.33         60.87         6.39 o                         
 -11   9   7        493.20        519.35         7.36 o                         
 -10   9   7        102.29        112.22         6.23 o                         
  -9   9   7          0.54          5.22         5.57 o                         
  -8   9   7          3.28         13.19         7.06 o                         
  -7   9   7        119.94        128.26         6.73 o                         
  -6   9   7        849.74        943.68        12.01 o                         
  -5   9   7       1202.41       1234.02        16.61 o                         
  -4   9   7         69.50         89.39         6.16 o                         
  -3   9   7       1459.06       1502.50        14.45 o                         
  -2   9   7       2376.92       2476.76        10.03 o                         
  -1   9   7         31.28         48.99         5.43 o                         
   0   9   7         15.39         11.47         5.48 o                         
   1   9   7        221.83        213.85         5.93 o                         
   2   9   7        412.57        445.24         7.04 o                         
   3   9   7       2589.09       2664.62        33.38 o                         
   4   9   7        479.10        503.16         8.71 o                         
   5   9   7        535.19        556.88         6.75 o                         
   6   9   7       1325.02       1437.89        23.26 o                         
   7   9   7         58.16         62.60         5.86 o                         
   8   9   7        305.75        303.39         5.86 o                         
   9   9   7        141.07        152.27         5.82 o                         
  10   9   7        189.25        176.42        11.10 o                         
  11   9   7        101.95         93.41         5.61 o                         
  12   9   7         90.59         74.30         7.98 o                         
 -12  10   7         61.64         57.63         8.92 o                         
 -11  10   7         14.32         18.47         6.11 o                         
 -10  10   7         21.14         23.78         6.25 o                         
  -9  10   7        203.75        193.63         6.29 o                         
  -8  10   7        106.89         94.97         6.33 o                         
  -7  10   7        412.97        444.99         8.29 o                         
  -6  10   7        346.22        367.04         8.38 o                         
  -5  10   7       1227.11       1348.14        21.17 o                         
  -4  10   7       1007.86       1109.95        16.56 o                         
  -3  10   7        128.35        143.84         5.47 o                         
  -2  10   7         18.97         26.14         5.24 o                         
  -1  10   7          6.49          9.09         5.65 o                         
   0  10   7          2.25          6.42         5.37 o                         
   1  10   7         90.83        117.51         5.57 o                         
   2  10   7          7.99         18.52         5.17 o                         
   3  10   7         14.15         25.44         6.14 o                         
   4  10   7        742.73        804.81        16.74 o                         
   5  10   7       1953.42       1977.77        41.52 o                         
   6  10   7        207.19        217.37         6.51 o                         
   7  10   7        196.94        211.43         5.70 o                         
   8  10   7         82.32         81.15         6.93 o                         
   9  10   7        398.87        368.44        14.24 o                         
  10  10   7        260.68        221.20        14.63 o                         
  11  10   7          1.75          1.55         5.48 o                         
 -11  11   7        124.67         91.77        18.41 o                         
 -10  11   7        160.00        145.84         6.56 o                         
  -9  11   7        150.08        135.98         6.86 o                         
  -8  11   7         56.24         51.38         5.62 o                         
  -7  11   7          1.13          6.97         6.66 o                         
  -6  11   7          7.72         11.94         6.52 o                         
  -5  11   7         20.24         14.72         5.63 o                         
  -4  11   7         68.20         69.86         5.41 o                         
  -3  11   7       1962.55       2069.66        15.87 o                         
  -2  11   7         83.58         72.34         5.84 o                         
  -1  11   7          0.74         -2.96         6.37 o                         
   0  11   7          0.17          0.85         5.85 o                         
   1  11   7         38.34         60.00         5.72 o                         
   2  11   7         71.80         95.90         6.21 o                         
   3  11   7       1770.48       1830.72        35.79 o                         
   4  11   7         50.41         51.82         5.84 o                         
   5  11   7         25.93         47.35         6.20 o                         
   6  11   7         23.24         23.34         7.61 o                         
   7  11   7         46.85         49.96         7.14 o                         
   8  11   7          7.30          9.36         5.84 o                         
   9  11   7        207.95        186.21        21.15 o                         
  10  11   7          7.94          1.10         6.00 o                         
  -9  12   7         90.27         78.72        11.66 o                         
  -8  12   7         79.03         56.26         8.32 o                         
  -7  12   7         18.16         20.49         8.42 o                         
  -6  12   7         11.35         15.67         6.14 o                         
  -5  12   7         16.97         31.52         6.52 o                         
  -4  12   7         10.53         17.08         5.49 o                         
  -3  12   7         89.33         90.89         5.57 o                         
  -2  12   7         92.46         96.82         5.43 o                         
  -1  12   7        249.28        253.11         5.86 o                         
   0  12   7         18.15         22.43         5.70 o                         
   1  12   7         47.03         46.03         5.56 o                         
   2  12   7         15.30         19.12         5.73 o                         
   3  12   7         46.99         64.76         6.03 o                         
   4  12   7        561.30        561.43        15.00 o                         
   5  12   7         63.86         59.05         6.28 o                         
   6  12   7         19.26         40.04        10.22 o                         
   7  12   7        115.18        109.96         7.05 o                         
   8  12   7        163.43        123.46        24.59 o                         
  -7  13   7          1.30          9.18         6.28 o                         
  -6  13   7         21.28         25.04         6.20 o                         
  -5  13   7         92.93         92.01         5.99 o                         
  -4  13   7         62.91         69.11         5.82 o                         
  -3  13   7         40.25         38.44         5.71 o                         
  -2  13   7        177.15        166.99         5.98 o                         
  -1  13   7        181.26        180.15         5.86 o                         
   0  13   7          3.36          4.19         5.68 o                         
   1  13   7        339.51        315.00         7.74 o                         
   2  13   7        124.25        137.47         6.36 o                         
   3  13   7         98.83         90.51         6.43 o                         
   4  13   7          0.03          6.72         6.05 o                         
   5  13   7         86.29         82.55         6.79 o                         
   6  13   7         23.56         20.48         6.68 o                         
  -3  14   7        289.89        237.64         8.08 o                         
  -2  14   7          4.09         -1.11         6.29 o                         
  -1  14   7        200.02        149.19         6.63 o                         
   0  14   7        119.37         89.58         7.29 o                         
   1  14   7          4.07          9.99         6.66 o                         
 -16   0   8        294.33        297.18        13.86 o                         
 -14   0   8        173.50        168.60         6.93 o                         
 -12   0   8        137.95        153.52         9.07 o                         
 -10   0   8        137.43        135.52         6.72 o                         
  -8   0   8       4365.09       4509.28        22.55 o                         
  -6   0   8       5619.05       5557.47        60.43 o                         
  -4   0   8       5435.61       5326.10       109.69 o                         
  -2   0   8        226.05        213.56        20.24 o                         
   0   0   8       5523.34       5197.19       141.26 o                         
   2   0   8       6064.82       6337.87       105.98 o                         
   4   0   8        894.30        815.57         9.57 o                         
   6   0   8        276.96        293.00         7.77 o                         
   8   0   8      10318.10      10510.00       103.55 o                         
  10   0   8          1.00          9.57         6.73 o                         
  12   0   8        456.36        483.57         7.43 o                         
  14   0   8        105.95        110.85         6.86 o                         
  16   0   8       1323.76       1234.47       230.32 o                         
 -17   1   8          4.90          8.15         4.93 o                         
 -16   1   8       1070.65       1030.82        12.00 o                         
 -15   1   8         14.13         20.28         4.79 o                         
 -14   1   8        111.58        114.19         5.55 o                         
 -13   1   8        485.59        496.02         7.58 o                         
 -12   1   8         51.83         61.81         4.55 o                         
 -11   1   8       1145.84       1130.52         7.74 o                         
 -10   1   8        365.72        346.66         5.49 o                         
  -9   1   8       1237.48       1231.38         8.06 o                         
  -8   1   8       2479.26       2505.17        18.22 o                         
  -7   1   8          0.11         17.65         5.29 o                         
  -6   1   8       3237.66       3151.59        30.27 o                         
  -5   1   8         23.78         41.47         5.93 o                         
  -4   1   8       6651.44       6138.85        93.89 o                         
  -3   1   8        217.15        193.09         8.18 o                         
  -2   1   8      17258.99      16069.90       127.35 o                         
  -1   1   8        146.73        182.52         8.00 o                         
   0   1   8        514.27        508.57         8.15 o                         
   1   1   8       1562.83       1435.62        25.18 o                         
   2   1   8        418.16        448.82         9.53 o                         
   3   1   8        538.66        579.07         6.87 o                         
   4   1   8        726.35        811.59         6.84 o                         
   5   1   8        274.53        272.07         5.68 o                         
   6   1   8       6580.80       6316.83        49.71 o                         
   7   1   8        145.37        176.22         5.32 o                         
   8   1   8       1682.11       1659.01        14.59 o                         
   9   1   8          9.13         19.96         4.64 o                         
  10   1   8         83.75         86.19         4.57 o                         
  11   1   8         85.12         91.57         5.48 o                         
  12   1   8        421.54        440.46         6.80 o                         
  13   1   8          7.16         10.40         5.13 o                         
  14   1   8         36.91         44.86         5.92 o                         
  15   1   8         10.73         16.85         4.80 o                         
  16   1   8        107.45         87.73        11.83 o                         
 -17   2   8         37.93         41.76         5.28 o                         
 -16   2   8         86.10         91.17         4.89 o                         
 -15   2   8         41.97         51.19         4.75 o                         
 -14   2   8        251.39        269.81         5.56 o                         
 -13   2   8        173.04        196.79         5.35 o                         
 -12   2   8        273.66        284.40         5.21 o                         
 -11   2   8       1027.70       1068.69         8.34 o                         
 -10   2   8       3607.78       3739.37        26.06 o                         
  -9   2   8        536.45        550.75         5.52 o                         
  -8   2   8        224.38        250.66         5.67 o                         
  -7   2   8       1309.33       1152.78        11.70 o                         
  -6   2   8       6538.12       6395.08        58.46 o                         
  -5   2   8       4549.93       4084.86        59.36 o                         
  -4   2   8        523.11        407.26         7.43 o                         
  -3   2   8      24524.12      23704.92        59.57 o                         
  -2   2   8       2451.08       2337.68        46.99 o                         
  -1   2   8       1956.40       1847.47        15.95 o                         
   0   2   8       1995.17       1869.51        23.32 o                         
   1   2   8       2469.38       2580.48        42.89 o                         
   2   2   8      18509.09      17578.59       246.04 o                         
   3   2   8          7.75         13.11         5.87 o                         
   4   2   8       6669.01       6608.61        64.36 o                         
   5   2   8        403.78        343.59         5.42 o                         
   6   2   8        278.59        317.37         5.54 o                         
   7   2   8        443.98        430.35         6.54 o                         
   8   2   8       6893.04       6858.89        55.08 o                         
   9   2   8        951.30        918.44        12.45 o                         
  10   2   8         45.19         51.59         5.18 o                         
  11   2   8        138.96        165.17         5.31 o                         
  12   2   8        259.42        270.09         6.50 o                         
  13   2   8         19.45         33.40         4.60 o                         
  14   2   8         86.17         77.47         4.93 o                         
  15   2   8        198.28        184.56         5.06 o                         
  16   2   8        575.81        475.31        57.77 o                         
 -17   3   8          2.62         13.80         5.02 o                         
 -16   3   8         68.40         62.28         4.99 o                         
 -15   3   8         25.43         32.22         4.55 o                         
 -14   3   8        379.24        400.86        12.28 o                         
 -13   3   8       2196.14       2319.00        20.12 o                         
 -12   3   8        693.10        717.40         8.65 o                         
 -11   3   8         84.97        101.12         4.77 o                         
 -10   3   8         19.98         30.46         5.18 o                         
  -9   3   8         13.97         18.92         5.00 o                         
  -8   3   8        396.25        412.80         6.46 o                         
  -7   3   8        554.05        486.54         5.99 o                         
  -6   3   8          0.59         11.63         5.32 o                         
  -5   3   8        933.69        940.84        12.16 o                         
  -4   3   8       1632.88       1374.87        24.75 o                         
  -3   3   8         23.83         14.24         7.54 o                         
  -2   3   8      11506.18      10971.34       162.21 o                         
  -1   3   8         47.44         28.40         6.82 o                         
   0   3   8       1886.46       1783.06        18.31 o                         
   1   3   8       9165.32       8939.06       142.79 o                         
   2   3   8       8520.55       8060.66       103.48 o                         
   3   3   8      12507.44      12732.88       197.04 o                         
   4   3   8       7705.82       7586.12       101.05 o                         
   5   3   8        469.45        476.44         7.68 o                         
   6   3   8        200.10        178.24         5.27 o                         
   7   3   8          6.89         15.94         4.60 o                         
   8   3   8         14.88         22.98         4.99 o                         
   9   3   8       1558.83       1579.21        24.73 o                         
  10   3   8       5622.04       5637.81        76.79 o                         
  11   3   8        697.52        727.09         9.63 o                         
  12   3   8        140.37        136.08         4.77 o                         
  13   3   8        514.59        535.57         6.82 o                         
  14   3   8        187.90        198.37         4.61 o                         
  15   3   8        290.61        252.06         6.72 o                         
 -17   4   8          0.15          8.88         5.07 o                         
 -16   4   8          2.16          6.42         5.05 o                         
 -15   4   8         16.66         11.90         4.87 o                         
 -14   4   8         19.15         20.29         4.80 o                         
 -13   4   8          2.43          9.26         5.40 o                         
 -12   4   8        149.06        159.23         4.85 o                         
 -11   4   8        322.00        355.90         6.67 o                         
 -10   4   8        589.40        633.61         8.39 o                         
  -9   4   8       6562.22       6595.69        87.48 o                         
  -8   4   8          1.92         10.33         4.63 o                         
  -7   4   8         17.37         16.92         5.91 o                         
  -6   4   8       5135.28       5056.23        64.86 o                         
  -5   4   8       6645.29       6655.02        68.94 o                         
  -4   4   8        274.21        303.42         9.70 o                         
  -3   4   8        260.58        221.78         7.57 o                         
  -2   4   8        815.27        840.16        11.12 o                         
  -1   4   8       1742.82       1574.96        16.46 o                         
   0   4   8        269.64        208.45         6.95 o                         
   1   4   8        806.51        844.15         8.17 o                         
   2   4   8       6488.96       6495.31        65.10 o                         
   3   4   8       9454.79       8774.60       105.94 o                         
   4   4   8        268.97        255.69         5.84 o                         
   5   4   8       2384.97       2324.88        27.85 o                         
   6   4   8        162.88        165.14         5.28 o                         
   7   4   8        209.26        223.41         5.06 o                         
   8   4   8          1.66          8.38         4.85 o                         
   9   4   8          5.22         13.26         4.96 o                         
  10   4   8        507.45        554.39        10.20 o                         
  11   4   8        560.21        625.97        11.74 o                         
  12   4   8        782.71        844.23        17.01 o                         
  13   4   8        249.85        230.30         5.52 o                         
  14   4   8        274.14        239.75         6.50 o                         
  15   4   8         51.25         49.94         5.22 o                         
 -16   5   8         86.38         70.36         5.26 o                         
 -15   5   8          7.23         16.33         5.11 o                         
 -14   5   8          2.66          3.03         4.61 o                         
 -13   5   8         60.41         61.19         5.49 o                         
 -12   5   8        928.38        921.03        12.68 o                         
 -11   5   8        825.29        858.79        14.14 o                         
 -10   5   8        314.88        299.06        10.86 o                         
  -9   5   8       2931.70       3007.74        46.43 o                         
  -8   5   8        130.02        126.14         6.08 o                         
  -7   5   8          1.35          7.47         5.48 o                         
  -6   5   8         49.62         61.18         5.81 o                         
  -5   5   8       1059.85        967.47         9.55 o                         
  -4   5   8          7.18         15.57         5.61 o                         
  -3   5   8       3984.49       3592.12        25.81 o                         
  -2   5   8       3163.05       3198.61        42.01 o                         
  -1   5   8       1366.04       1384.54        16.65 o                         
   0   5   8       1713.25       1607.24        23.10 o                         
   1   5   8       8409.65       8295.94        95.32 o                         
   2   5   8       1144.29       1103.83        11.52 o                         
   3   5   8        187.98        185.67         5.64 o                         
   4   5   8        462.74        451.63         6.11 o                         
   5   5   8         22.74         43.87         5.13 o                         
   6   5   8       2901.58       2893.78        37.77 o                         
   7   5   8        194.92        201.41         5.28 o                         
   8   5   8        300.63        341.36         8.41 o                         
   9   5   8       1842.54       1822.12        27.43 o                         
  10   5   8        338.77        336.90         5.67 o                         
  11   5   8       1967.30       2005.27        33.78 o                         
  12   5   8        121.84        125.23         5.21 o                         
  13   5   8        100.47        100.68         5.16 o                         
  14   5   8         22.41         26.05         5.05 o                         
  15   5   8          6.14         10.49         5.24 o                         
 -16   6   8          0.60          8.29         5.83 o                         
 -15   6   8         58.36         52.78         5.44 o                         
 -14   6   8        133.83        129.99         7.50 o                         
 -13   6   8         97.89        101.19         5.61 o                         
 -12   6   8        523.31        519.65        16.37 o                         
 -11   6   8          5.36         14.23         5.97 o                         
 -10   6   8         43.78         56.97         5.84 o                         
  -9   6   8       2221.40       2251.37        20.18 o                         
  -8   6   8       3509.11       3477.29        40.26 o                         
  -7   6   8       2022.25       2031.47        19.36 o                         
  -6   6   8        165.41        163.32         5.59 o                         
  -5   6   8        464.37        386.91         8.33 o                         
  -4   6   8       2579.62       2564.47        35.88 o                         
  -3   6   8       1295.40       1213.58        14.20 o                         
  -2   6   8        126.65        146.92         6.71 o                         
  -1   6   8       1038.42        979.11        14.55 o                         
   0   6   8        519.73        518.70         7.71 o                         
   1   6   8       3421.76       3572.16        48.53 o                         
   2   6   8       1599.21       1598.73        14.84 o                         
   3   6   8         32.77         45.53         5.19 o                         
   4   6   8       1913.89       1923.89        17.42 o                         
   5   6   8        836.77        829.71         6.65 o                         
   6   6   8        165.61        192.03         5.49 o                         
   7   6   8        972.01        949.33         6.81 o                         
   8   6   8        162.39        141.78         5.16 o                         
   9   6   8         13.32         13.38         4.98 o                         
  10   6   8        119.53        122.02         5.16 o                         
  11   6   8         33.47         33.64         4.50 o                         
  12   6   8         45.74         51.85         5.31 o                         
  13   6   8         19.77         32.54         4.74 o                         
  14   6   8        298.98        271.50        10.68 o                         
 -15   7   8          0.76          0.72         5.89 o                         
 -14   7   8        223.57        199.02         9.02 o                         
 -13   7   8        124.30        107.00         5.56 o                         
 -12   7   8        234.15        228.91         9.53 o                         
 -11   7   8        240.33        245.62         7.09 o                         
 -10   7   8         35.68         38.48         5.41 o                         
  -9   7   8        941.50       1004.60        13.68 o                         
  -8   7   8         90.59        123.66         5.69 o                         
  -7   7   8        323.43        318.30         6.53 o                         
  -6   7   8       1591.62       1632.24        12.96 o                         
  -5   7   8        488.02        502.80         6.83 o                         
  -4   7   8        281.54        242.64         6.74 o                         
  -3   7   8       1673.90       1663.60        24.66 o                         
  -2   7   8        596.65        574.73         7.33 o                         
  -1   7   8        136.26        132.72         6.78 o                         
   0   7   8        619.84        619.47         9.95 o                         
   1   7   8        183.74        210.20         6.38 o                         
   2   7   8        903.02        983.91        14.59 o                         
   3   7   8        203.53        178.20         5.82 o                         
   4   7   8        736.99        739.04         6.37 o                         
   5   7   8        289.89        291.45         5.86 o                         
   6   7   8        217.30        241.06         6.17 o                         
   7   7   8       1164.18       1239.41        11.07 o                         
   8   7   8         26.39         40.02         4.71 o                         
   9   7   8        211.48        236.28         6.91 o                         
  10   7   8         38.16         49.45         5.02 o                         
  11   7   8        344.73        367.30         7.60 o                         
  12   7   8         22.82         21.00         5.41 o                         
  13   7   8         24.47         39.31         5.56 o                         
  14   7   8          3.86          0.35        14.78 o                         
 -14   8   8         20.79         17.79         6.73 o                         
 -13   8   8         78.57         67.38         6.27 o                         
 -12   8   8        110.83         93.73         6.24 o                         
 -11   8   8         42.21         50.77         6.74 o                         
 -10   8   8         18.99         27.26         6.37 o                         
  -9   8   8        501.23        521.20         6.58 o                         
  -8   8   8        516.16        503.43         6.94 o                         
  -7   8   8        631.29        645.81         7.11 o                         
  -6   8   8         30.36         34.58         6.25 o                         
  -5   8   8       2773.94       2843.07        38.50 o                         
  -4   8   8        596.81        624.98         8.26 o                         
  -3   8   8       1013.44        987.48        13.26 o                         
  -2   8   8        312.94        283.27         6.38 o                         
  -1   8   8       3629.37       3667.17        36.32 o                         
   0   8   8        612.93        645.53        11.68 o                         
   1   8   8       2402.04       2417.76        29.99 o                         
   2   8   8         89.72         88.73         5.36 o                         
   3   8   8        478.24        554.39         9.37 o                         
   4   8   8       1218.44       1240.10        18.58 o                         
   5   8   8       2884.63       2957.23        20.46 o                         
   6   8   8         91.89         73.38         5.00 o                         
   7   8   8       2898.83       3003.11        35.71 o                         
   8   8   8         18.93         20.15         4.91 o                         
   9   8   8        169.06        175.72         5.91 o                         
  10   8   8        934.73        941.95        11.22 o                         
  11   8   8         68.06         64.36         5.08 o                         
  12   8   8        144.03        138.11         7.65 o                         
  13   8   8          4.35         10.38         5.09 o                         
 -13   9   8        221.61        206.42        10.09 o                         
 -12   9   8        109.95         96.66         6.28 o                         
 -11   9   8         25.38         28.91         5.52 o                         
 -10   9   8         45.21         57.40         7.19 o                         
  -9   9   8         62.07         72.88         8.78 o                         
  -8   9   8         24.69         36.71         5.53 o                         
  -7   9   8        745.52        808.85        13.22 o                         
  -6   9   8        761.39        799.40        13.94 o                         
  -5   9   8       1050.75       1157.48        13.52 o                         
  -4   9   8       1444.38       1532.90        25.18 o                         
  -3   9   8       5169.05       5322.29        47.95 o                         
  -2   9   8        113.49        116.42         6.33 o                         
  -1   9   8        133.11        135.33         7.52 o                         
   0   9   8         32.06         25.75         5.65 o                         
   1   9   8        667.80        688.51         9.47 o                         
   2   9   8       2141.67       2202.40        19.11 o                         
   3   9   8         36.65         48.10         5.88 o                         
   4   9   8       1135.75       1238.10        23.46 o                         
   5   9   8       3013.98       3147.56        32.58 o                         
   6   9   8         52.32         42.13         5.69 o                         
   7   9   8        151.28        173.62         6.23 o                         
   8   9   8         13.75         26.88         5.37 o                         
   9   9   8       1205.55       1159.34        12.11 o                         
  10   9   8        156.75        151.96         7.03 o                         
  11   9   8        105.80         90.57         5.94 o                         
  12   9   8         21.58         17.15         4.96 o                         
 -12  10   8         99.33         82.54        11.33 o                         
 -11  10   8         13.33         19.98         5.51 o                         
 -10  10   8        243.31        244.11         6.81 o                         
  -9  10   8         94.58        100.75         6.30 o                         
  -8  10   8        523.14        507.48        22.19 o                         
  -7  10   8         30.52         33.64         8.02 o                         
  -6  10   8       1246.63       1305.21        25.38 o                         
  -5  10   8        734.17        790.70         7.07 o                         
  -4  10   8          5.20         10.32         5.40 o                         
  -3  10   8        116.84        125.21         5.80 o                         
  -2  10   8        721.53        720.22        10.41 o                         
  -1  10   8         50.60         48.08         6.92 o                         
   0  10   8         79.41         89.85         7.10 o                         
   1  10   8         26.17         32.26         5.42 o                         
   2  10   8        802.48        835.76        13.22 o                         
   3  10   8        428.58        464.60         7.85 o                         
   4  10   8       1422.29       1587.54        25.39 o                         
   5  10   8        182.27        183.87         6.81 o                         
   6  10   8         67.28         68.97         5.79 o                         
   7  10   8        335.11        371.22         9.75 o                         
   8  10   8        612.55        565.62         8.40 o                         
   9  10   8        284.26        296.81        11.86 o                         
  10  10   8         29.18         25.78         6.36 o                         
  11  10   8          0.27          3.27         5.72 o                         
 -11  11   8        103.82         77.73        12.75 o                         
 -10  11   8         63.54         43.49         7.40 o                         
  -9  11   8          0.35          2.07         6.19 o                         
  -8  11   8          2.59         11.11         6.70 o                         
  -7  11   8         79.23         77.32         6.32 o                         
  -6  11   8        346.24        326.05         9.68 o                         
  -5  11   8        603.98        604.23         7.77 o                         
  -4  11   8        764.90        824.02        10.07 o                         
  -3  11   8        168.44        175.05         7.05 o                         
  -2  11   8        145.64        171.45         5.76 o                         
  -1  11   8        254.36        248.71         6.46 o                         
   0  11   8         21.30         21.52         5.76 o                         
   1  11   8         21.08         18.77         6.27 o                         
   2  11   8       1795.00       1812.21        37.15 o                         
   3  11   8         63.81         68.72         5.92 o                         
   4  11   8         20.02         36.46         5.80 o                         
   5  11   8         39.39         40.60         6.14 o                         
   6  11   8         26.20         23.78         6.81 o                         
   7  11   8         28.75         27.09         6.06 o                         
   8  11   8        351.71        324.66        11.70 o                         
   9  11   8         32.76         29.83         6.56 o                         
  -9  12   8         88.13         60.95        10.12 o                         
  -8  12   8        112.97        111.77         9.09 o                         
  -7  12   8         33.94         42.42         7.18 o                         
  -6  12   8         28.60         31.09         6.00 o                         
  -5  12   8          3.57          9.21         5.49 o                         
  -4  12   8        126.46        126.75         5.99 o                         
  -3  12   8         13.37         16.64         5.68 o                         
  -2  12   8        134.74        140.93         5.77 o                         
  -1  12   8        147.23        138.66         5.84 o                         
   0  12   8          9.19         14.46         6.30 o                         
   1  12   8          5.14          8.52         5.95 o                         
   2  12   8         93.67         98.81         6.27 o                         
   3  12   8        547.07        565.51        11.62 o                         
   4  12   8        110.54        110.04         6.32 o                         
   5  12   8        271.78        257.19        11.42 o                         
   6  12   8        183.84        138.32         7.65 o                         
   7  12   8        291.84        239.70        12.48 o                         
   8  12   8         34.84         27.69         8.10 o                         
  -7  13   8         32.19         36.11         6.69 o                         
  -6  13   8        105.31         89.92         6.87 o                         
  -5  13   8         42.41         31.00         6.38 o                         
  -4  13   8          7.92         11.00         6.01 o                         
  -3  13   8         32.61         32.00         5.86 o                         
  -2  13   8         29.26         23.66         5.83 o                         
  -1  13   8         23.28         22.86         5.86 o                         
   0  13   8        474.49        466.83        16.25 o                         
   1  13   8        350.25        329.63        13.18 o                         
   2  13   8         61.04         53.19         6.60 o                         
   3  13   8          3.98          9.53         5.97 o                         
   4  13   8         39.91         40.94         6.31 o                         
   5  13   8         39.05         17.72         6.74 o                         
  -2  14   8         57.73         23.48        14.57 o                         
  -1  14   8         30.34         31.90         6.21 o                         
   0  14   8        396.44        342.74        16.32 o                         
 -17   0   9          8.51         18.21         6.85 o                         
 -15   0   9       1409.23       1466.12        37.67 o                         
 -13   0   9        113.45        108.51         6.90 o                         
 -11   0   9         70.51         89.47         7.49 o                         
  -9   0   9        655.45        619.76         8.28 o                         
  -7   0   9        839.19       1017.40         9.47 o                         
  -5   0   9        112.06         62.02         8.35 o                         
  -3   0   9       3088.01       2985.19       103.17 o                         
  -1   0   9       1371.31       1158.36        42.01 o                         
   1   0   9          8.04         20.42         9.14 o                         
   3   0   9        975.11       1099.41         9.82 o                         
   5   0   9       1047.46       1013.21        11.15 o                         
   7   0   9      16513.88      16232.34       197.33 o                         
   9   0   9       1365.27       1425.16        26.61 o                         
  11   0   9        130.56        153.80         8.03 o                         
  13   0   9        432.68        443.22        19.61 o                         
  15   0   9        917.63        874.98        37.47 o                         
 -17   1   9        336.15        304.62         8.51 o                         
 -16   1   9        249.48        220.87         5.35 o                         
 -15   1   9         96.67        114.05         4.94 o                         
 -14   1   9         90.26         97.58         5.62 o                         
 -13   1   9         26.52         32.45         4.68 o                         
 -12   1   9        544.45        554.16         6.57 o                         
 -11   1   9        917.99        950.24         5.90 o                         
 -10   1   9        442.92        479.30         5.48 o                         
  -9   1   9        176.49        200.17         5.32 o                         
  -8   1   9        491.14        547.66         6.01 o                         
  -7   1   9        247.34        254.20         5.26 o                         
  -6   1   9       4278.15       4292.84        43.47 o                         
  -5   1   9       6774.44       6072.85        86.85 o                         
  -4   1   9         14.09         19.34         6.93 o                         
  -3   1   9       7527.38       6641.55       143.64 o                         
  -2   1   9       1036.38       1142.87        16.55 o                         
  -1   1   9        103.90         98.58         7.28 o                         
   0   1   9       3894.41       3570.89        73.15 o                         
   1   1   9       4670.35       4768.31        71.52 o                         
   2   1   9       1421.71       1360.68        22.96 o                         
   3   1   9       1188.79       1377.60        16.41 o                         
   4   1   9         11.42         14.99         5.52 o                         
   5   1   9       5712.76       5648.36        56.12 o                         
   6   1   9        318.56        343.32         5.62 o                         
   7   1   9       5463.28       5305.80        52.66 o                         
   8   1   9        126.17        128.07         5.09 o                         
   9   1   9       3431.17       3442.54        42.67 o                         
  10   1   9       1050.37       1114.82        13.29 o                         
  11   1   9        249.02        271.50         8.41 o                         
  12   1   9          2.54          4.79         4.34 o                         
  13   1   9        648.49        650.85        11.32 o                         
  14   1   9         16.41         21.83         4.50 o                         
  15   1   9         54.70         46.66         5.03 o                         
 -17   2   9         42.41         46.44         5.37 o                         
 -16   2   9         29.30         30.12         4.75 o                         
 -15   2   9        426.17        444.67         9.27 o                         
 -14   2   9        313.83        320.40         7.74 o                         
 -13   2   9        751.93        781.11         6.15 o                         
 -12   2   9       1302.30       1358.89        14.26 o                         
 -11   2   9       3263.99       3374.97        28.98 o                         
 -10   2   9        495.46        475.75         5.79 o                         
  -9   2   9         32.22         35.23         5.17 o                         
  -8   2   9       2578.29       2594.00        26.59 o                         
  -7   2   9       1740.19       1622.76        17.48 o                         
  -6   2   9       4981.73       4752.09        51.93 o                         
  -5   2   9       1207.77       1182.32        16.46 o                         
  -4   2   9        153.91         96.86         6.38 o                         
  -3   2   9       3240.57       2674.36        55.71 o                         
  -2   2   9       1061.48        992.01        19.97 o                         
  -1   2   9       3784.74       3610.71        45.38 o                         
   0   2   9       1804.78       1728.27        31.17 o                         
   1   2   9      13771.16      13301.55       245.28 o                         
   2   2   9       9610.80       9170.02       148.83 o                         
   3   2   9       4005.66       3627.91        46.31 o                         
   4   2   9          1.03         34.03         8.12 o                         
   5   2   9         14.13          6.86         5.18 o                         
   6   2   9       2311.16       2320.29        29.78 o                         
   7   2   9         41.55         60.41         5.11 o                         
   8   2   9        218.67        245.12         5.00 o                         
   9   2   9        535.96        572.73         8.79 o                         
  10   2   9       1270.22       1304.71        11.03 o                         
  11   2   9        776.09        756.98        14.18 o                         
  12   2   9        134.06        146.35         6.78 o                         
  13   2   9        147.92        160.17         5.07 o                         
  14   2   9         39.71         44.25         4.68 o                         
  15   2   9        438.81        393.29        10.42 o                         
 -17   3   9         67.00         64.22         5.26 o                         
 -16   3   9        107.29         90.54         5.10 o                         
 -15   3   9         48.21         55.86         4.56 o                         
 -14   3   9        564.83        585.12         8.04 o                         
 -13   3   9        379.53        395.48         5.80 o                         
 -12   3   9         36.85         43.56         4.54 o                         
 -11   3   9         34.49         30.46         4.24 o                         
 -10   3   9       5152.41       5127.39        53.34 o                         
  -9   3   9       1318.16       1283.40        14.16 o                         
  -8   3   9        882.25        840.83        10.79 o                         
  -7   3   9        326.81        360.72         6.02 o                         
  -6   3   9        106.08        113.79         5.99 o                         
  -5   3   9      13544.92      13119.77       168.66 o                         
  -4   3   9       2859.82       2524.31        37.49 o                         
  -3   3   9        249.82        362.62         8.38 o                         
  -2   3   9       3166.69       2794.60        23.38 o                         
  -1   3   9        297.36        289.56         7.34 o                         
   0   3   9         63.04         94.79         6.78 o                         
   1   3   9      10290.78       9924.00       143.03 o                         
   2   3   9          0.81         39.39         5.53 o                         
   3   3   9      18501.46      17736.53       271.51 o                         
   4   3   9       3818.85       3721.07        52.82 o                         
   5   3   9        219.01        214.44         5.07 o                         
   6   3   9        238.95        265.32         6.25 o                         
   7   3   9        590.06        632.13        10.77 o                         
   8   3   9        505.43        508.84        10.96 o                         
   9   3   9       2419.47       2505.88        30.34 o                         
  10   3   9        560.26        560.67         8.65 o                         
  11   3   9          0.34          6.69         4.71 o                         
  12   3   9        578.26        579.64         7.68 o                         
  13   3   9        858.59        864.28        13.73 o                         
  14   3   9        133.66        132.64         5.71 o                         
  15   3   9          0.37          3.30         4.36 o                         
 -17   4   9         29.32         23.96         5.09 o                         
 -16   4   9          0.77          8.78         4.60 o                         
 -15   4   9         48.15         51.07         4.58 o                         
 -14   4   9        203.77        200.55         5.69 o                         
 -13   4   9         12.38         20.77         4.49 o                         
 -12   4   9        785.87        826.96        12.44 o                         
 -11   4   9       1455.78       1519.86        25.51 o                         
 -10   4   9       3644.47       3810.74        41.95 o                         
  -9   4   9        120.77        139.63         5.04 o                         
  -8   4   9         98.70         99.21         5.37 o                         
  -7   4   9        188.18        187.56         5.58 o                         
  -6   4   9       5426.26       5296.93        68.41 o                         
  -5   4   9         30.41         17.41         5.77 o                         
  -4   4   9       3289.31       3095.96        44.19 o                         
  -3   4   9         22.55         40.74         6.54 o                         
  -2   4   9       4849.58       4652.49        79.42 o                         
  -1   4   9       1559.68       1569.11        11.54 o                         
   0   4   9        887.42        813.85        13.86 o                         
   1   4   9       2309.77       2367.90        27.65 o                         
   3   4   9       6711.40       6322.32        80.27 o                         
   4   4   9          1.96          8.94         5.55 o                         
   5   4   9         51.85         43.09         4.69 o                         
   6   4   9         24.09         42.57         4.79 o                         
   7   4   9       1780.92       1727.07        23.89 o                         
   8   4   9        167.64        223.08         5.39 o                         
   9   4   9        564.78        614.08        11.32 o                         
  10   4   9       3998.04       4143.80        74.61 o                         
  11   4   9       1124.73       1160.19        17.33 o                         
  12   4   9        121.47        121.05         4.86 o                         
  13   4   9        275.61        271.23         7.45 o                         
  14   4   9        165.69        162.66         5.32 o                         
  15   4   9        113.22         93.85         5.07 o                         
 -16   5   9          5.39          4.01         4.80 o                         
 -15   5   9         53.12         56.41         5.16 o                         
 -14   5   9          1.06         19.54         5.35 o                         
 -13   5   9         54.23         61.61         4.60 o                         
 -12   5   9        186.25        198.30         5.13 o                         
 -11   5   9       1084.22       1101.01        13.13 o                         
 -10   5   9       2099.19       2173.55        25.30 o                         
  -9   5   9          8.05         15.80         4.77 o                         
  -8   5   9       1943.83       1863.42        23.66 o                         
  -7   5   9       1425.82       1372.65        10.95 o                         
  -6   5   9       2430.60       2442.76        30.44 o                         
  -5   5   9         16.96         14.36         5.41 o                         
  -4   5   9       1015.28       1034.71        17.84 o                         
  -3   5   9       4040.99       3907.37        45.79 o                         
  -2   5   9       1080.92        974.27        12.99 o                         
  -1   5   9       2097.78       2007.39        21.08 o                         
   0   5   9       3318.98       3172.67        46.02 o                         
   1   5   9       2082.08       2029.04        22.34 o                         
   2   5   9         86.34        147.44         5.87 o                         
   3   5   9        432.85        461.31         5.93 o                         
   4   5   9       1307.68       1204.25        14.67 o                         
   5   5   9         57.34         80.86         4.84 o                         
   6   5   9          1.43          4.89         4.67 o                         
   7   5   9       2080.85       2129.95        26.58 o                         
   8   5   9         23.79         30.48         4.93 o                         
   9   5   9          9.64         17.28         5.35 o                         
  10   5   9       1102.31       1187.94        24.85 o                         
  11   5   9          2.44         11.50         4.96 o                         
  12   5   9        399.63        372.96         7.86 o                         
  13   5   9         99.59         96.72         4.90 o                         
  14   5   9         27.85         13.44         4.71 o                         
 -16   6   9        111.62         94.57        10.87 o                         
 -15   6   9         34.24         30.29         4.94 o                         
 -14   6   9        362.36        318.46         7.51 o                         
 -13   6   9        373.30        387.72        12.85 o                         
 -12   6   9         12.44          9.98         5.14 o                         
 -11   6   9         50.30         70.03         5.45 o                         
 -10   6   9       1643.94       1714.88        19.65 o                         
  -9   6   9         39.90         45.91         5.64 o                         
  -8   6   9        631.12        638.43         7.69 o                         
  -7   6   9        238.68        262.67         5.48 o                         
  -6   6   9       1454.65       1439.35        13.71 o                         
  -5   6   9        258.36        271.38         6.24 o                         
  -4   6   9        137.67        142.81         6.27 o                         
  -3   6   9         21.19         20.43         6.77 o                         
  -2   6   9       1707.64       1749.28        29.88 o                         
  -1   6   9       1289.93       1275.57        21.14 o                         
   0   6   9       1015.35       1083.91        15.24 o                         
   1   6   9        809.07        883.38        12.46 o                         
   2   6   9       2620.01       2652.34        20.64 o                         
   3   6   9       3264.99       3219.03        36.60 o                         
   4   6   9       1027.35       1041.94         9.75 o                         
   5   6   9       1725.28       1709.49        14.31 o                         
   6   6   9         12.94         38.66         5.05 o                         
   7   6   9        698.48        698.44         8.90 o                         
   8   6   9         24.14         25.49         5.45 o                         
   9   6   9         59.99         69.16         4.68 o                         
  10   6   9        151.27        154.77         7.80 o                         
  11   6   9        167.79        189.96         4.90 o                         
  12   6   9        259.24        273.84         5.59 o                         
  13   6   9          0.27          6.75         4.44 o                         
  14   6   9         64.43         60.42         8.57 o                         
 -15   7   9         20.89         17.90         7.40 o                         
 -14   7   9         67.90         78.17         8.61 o                         
 -13   7   9          0.49         18.03         5.78 o                         
 -12   7   9          4.58         20.47         6.99 o                         
 -11   7   9        316.67        310.16         6.42 o                         
 -10   7   9        289.48        321.18         6.11 o                         
  -9   7   9        338.10        338.25         6.03 o                         
  -8   7   9         30.20         32.90         5.72 o                         
  -7   7   9       1731.12       1758.86        19.38 o                         
  -6   7   9        945.43        992.79        11.22 o                         
  -5   7   9        306.30        311.73         6.38 o                         
  -4   7   9        592.60        607.42         9.24 o                         
  -3   7   9          0.43          6.84         6.21 o                         
  -2   7   9       2120.06       2069.96        23.56 o                         
  -1   7   9       3174.80       3096.39        30.88 o                         
   0   7   9        953.07        937.16        10.96 o                         
   1   7   9        303.18        296.27         6.42 o                         
   2   7   9        139.65        120.60         6.45 o                         
   3   7   9       1283.55       1375.94        17.03 o                         
   4   7   9        768.06        820.42         8.77 o                         
   5   7   9        848.81        848.60        12.14 o                         
   6   7   9        635.34        621.35         7.30 o                         
   7   7   9         14.59         20.42         5.40 o                         
   8   7   9        557.13        607.14         6.04 o                         
   9   7   9         60.67         60.34         4.77 o                         
  10   7   9        610.84        621.14         7.80 o                         
  11   7   9        535.94        532.42         9.45 o                         
  12   7   9         63.33         58.47         5.65 o                         
  13   7   9          3.56         11.22         4.82 o                         
 -14   8   9          0.97          0.47         6.75 o                         
 -13   8   9         44.05         42.27         7.47 o                         
 -12   8   9        122.71        105.86         6.81 o                         
 -11   8   9         10.26         12.93         7.01 o                         
 -10   8   9        438.80        403.82         7.07 o                         
  -9   8   9         17.18         14.90         5.88 o                         
  -8   8   9        674.96        650.36         8.12 o                         
  -7   8   9        303.63        320.11         5.84 o                         
  -6   8   9         53.78         57.69         5.73 o                         
  -5   8   9        238.79        240.35         6.68 o                         
  -4   8   9       1862.82       1849.88        35.52 o                         
  -3   8   9          0.23         16.05         5.85 o                         
  -2   8   9       6217.43       6210.15        79.48 o                         
  -1   8   9        153.48        181.58         6.39 o                         
   0   8   9       1331.25       1419.16        34.19 o                         
   1   8   9        704.26        735.48         7.55 o                         
   2   8   9         34.60         49.08         5.81 o                         
   3   8   9         57.44         58.90         5.83 o                         
   4   8   9        995.55       1047.62         8.61 o                         
   5   8   9         50.75         65.05         5.55 o                         
   6   8   9       1567.87       1609.98        18.41 o                         
   7   8   9         16.60         19.35         5.10 o                         
   8   8   9          2.25         16.81         5.14 o                         
   9   8   9        254.29        272.56         6.00 o                         
  10   8   9        587.79        561.73         6.59 o                         
  11   8   9        124.42        131.80         5.63 o                         
  12   8   9         72.89         61.57         5.20 o                         
 -13   9   9        109.82         95.22         7.64 o                         
 -12   9   9         28.20         33.03         6.76 o                         
 -11   9   9        215.03        232.71         7.51 o                         
 -10   9   9         58.61         70.47         7.09 o                         
  -9   9   9          6.17          1.47         6.17 o                         
  -8   9   9         21.10         27.57         6.24 o                         
  -7   9   9        194.46        191.97         6.24 o                         
  -6   9   9        666.41        709.33         7.55 o                         
  -5   9   9       2455.99       2567.29        35.78 o                         
  -4   9   9       4008.19       4049.36        51.13 o                         
  -3   9   9        795.57        848.04        13.03 o                         
  -2   9   9         38.62         45.72         6.71 o                         
  -1   9   9         94.65         94.13         6.84 o                         
   0   9   9        586.36        599.52        10.75 o                         
   1   9   9       1087.91       1114.98        14.89 o                         
   2   9   9        311.40        319.06         7.27 o                         
   3   9   9        998.43        998.11        18.36 o                         
   4   9   9       1463.15       1569.72        29.09 o                         
   5   9   9          2.04         13.77         5.39 o                         
   6   9   9          1.70          9.55         5.44 o                         
   7   9   9         10.83         10.57         4.93 o                         
   8   9   9       2674.39       2820.32        38.75 o                         
   9   9   9        533.49        589.07         6.65 o                         
  10   9   9        155.28        128.16         5.18 o                         
  11   9   9          9.03         22.24         5.46 o                         
 -12  10   9        206.81        159.25        22.76 o                         
 -11  10   9        129.69         94.97         6.30 o                         
 -10  10   9         13.08         18.53         6.21 o                         
  -9  10   9         49.94         42.96         7.20 o                         
  -8  10   9          4.94         22.71         7.08 o                         
  -7  10   9         52.85         49.85         6.60 o                         
  -6  10   9        290.52        278.41         6.96 o                         
  -5  10   9         58.43         63.26         5.67 o                         
  -4  10   9        398.38        425.31         9.42 o                         
  -3  10   9       2872.24       3017.88        24.29 o                         
  -2  10   9         15.03         21.26         5.72 o                         
  -1  10   9         32.20         27.86         6.10 o                         
   0  10   9         25.26         34.61         6.18 o                         
   1  10   9        613.43        649.33        12.74 o                         
   2  10   9        152.82        167.92         6.11 o                         
   3  10   9        634.49        683.74        14.38 o                         
   4  10   9         27.31         32.78         5.87 o                         
   5  10   9         91.54        103.46         6.24 o                         
   6  10   9        506.73        518.70        11.63 o                         
   7  10   9        272.05        283.36         7.87 o                         
   8  10   9         25.88         23.89         6.00 o                         
   9  10   9        184.40        152.29         5.76 o                         
  10  10   9         28.90         25.23         5.31 o                         
 -11  11   9        245.44        187.42         7.52 o                         
 -10  11   9         46.04         54.85         7.74 o                         
  -9  11   9         54.50         48.02         5.88 o                         
  -8  11   9         34.11         27.79         6.80 o                         
  -7  11   9        513.63        503.36        11.96 o                         
  -6  11   9         79.35         87.43         6.62 o                         
  -5  11   9        866.89        860.19        19.70 o                         
  -4  11   9        169.60        188.79         5.97 o                         
  -3  11   9          3.57         15.25         5.50 o                         
  -2  11   9        239.10        241.36         5.90 o                         
  -1  11   9        121.38        145.88         6.28 o                         
   0  11   9        304.41        313.72        11.61 o                         
   1  11   9         63.00         63.92         6.44 o                         
   2  11   9         45.34         45.51         6.02 o                         
   3  11   9        635.07        622.76        17.78 o                         
   4  11   9         48.41         49.12         6.15 o                         
   5  11   9        443.20        445.63        10.87 o                         
   6  11   9         23.17         17.34         5.76 o                         
   7  11   9          2.09          0.52         5.77 o                         
   8  11   9          7.49         12.48         6.09 o                         
   9  11   9         83.91         62.25        11.42 o                         
  -9  12   9         80.06         73.34        15.61 o                         
  -8  12   9          1.07          3.24         7.29 o                         
  -7  12   9         34.69         28.42         6.29 o                         
  -6  12   9         29.46         32.25         6.10 o                         
  -5  12   9          2.13         -2.62         5.79 o                         
  -4  12   9        145.56        136.58         6.81 o                         
  -3  12   9         10.12         11.93         6.09 o                         
  -2  12   9        321.89        294.02         7.19 o                         
  -1  12   9         22.74         29.61         6.86 o                         
   0  12   9        206.34        233.91         7.45 o                         
   1  12   9        314.22        328.42         8.80 o                         
   2  12   9        328.35        354.63         9.51 o                         
   3  12   9         78.54         77.70         6.13 o                         
   4  12   9        103.05         92.12         6.24 o                         
   5  12   9        543.39        521.77         9.86 o                         
   6  12   9         41.31         38.46         7.06 o                         
   7  12   9          1.87          2.66         6.95 o                         
  -6  13   9          7.95          7.85         6.44 o                         
  -5  13   9         18.04         16.62         6.10 o                         
  -4  13   9          5.54         20.22         5.79 o                         
  -3  13   9         24.03         29.63         5.66 o                         
  -2  13   9          0.79          3.08         5.52 o                         
  -1  13   9        117.44        105.28         6.31 o                         
   0  13   9        287.16        258.38         8.04 o                         
   1  13   9        141.33        130.57         7.01 o                         
   2  13   9          7.85         13.07         7.15 o                         
   3  13   9         45.45         35.54         6.51 o                         
   4  13   9        119.43        107.08         6.70 o                         
   5  13   9        105.66         78.07         6.89 o                         
 -16   0  10        276.51        289.76         9.62 o                         
 -14   0  10        516.44        472.69        13.54 o                         
 -12   0  10       1857.48       1943.02        20.71 o                         
 -10   0  10       3467.88       3478.88        28.46 o                         
  -8   0  10       4939.20       4896.72        74.21 o                         
  -6   0  10       3003.51       3340.62        45.30 o                         
  -4   0  10       6765.87       6266.99       192.27 o                         
  -2   0  10       8141.71       6866.37        44.35 o                         
   0   0  10       4715.96       4342.03       129.44 o                         
   2   0  10         49.34         56.19         8.38 o                         
   4   0  10       9337.61       8817.93       154.14 o                         
   6   0  10       1744.93       1705.12        26.41 o                         
   8   0  10       8628.27       8535.81       119.40 o                         
  10   0  10       4178.07       4309.68        67.39 o                         
  12   0  10        548.21        542.72        12.97 o                         
  14   0  10         79.75         60.69         6.10 o                         
 -17   1  10        211.15        207.40         5.42 o                         
 -16   1  10        207.76        213.07         5.06 o                         
 -15   1  10         78.17         85.85         5.99 o                         
 -14   1  10        106.13        136.01         4.86 o                         
 -13   1  10          5.21         13.23         4.75 o                         
 -12   1  10          8.13         12.88         4.63 o                         
 -11   1  10         95.17        110.24         5.02 o                         
 -10   1  10       1748.31       1746.64        18.39 o                         
  -9   1  10         56.27         64.13         5.19 o                         
  -8   1  10         19.34         20.37         5.04 o                         
  -7   1  10        874.01        706.06         8.45 o                         
  -6   1  10       3214.60       3171.44        37.75 o                         
  -5   1  10        794.73        697.40        12.36 o                         
  -4   1  10       6330.78       5782.82       102.30 o                         
  -3   1  10       1936.95       1910.53        40.80 o                         
  -2   1  10        989.63        759.83        13.18 o                         
  -1   1  10        360.71        347.86         7.26 o                         
   0   1  10         39.75         30.17         6.08 o                         
   1   1  10         11.24         24.66         5.64 o                         
   2   1  10         70.03         74.01         5.86 o                         
   3   1  10       4028.40       4041.98        48.58 o                         
   4   1  10       3352.04       3278.05        34.87 o                         
   5   1  10       1162.16       1181.15         9.04 o                         
   6   1  10       2035.76       2050.29        22.57 o                         
   7   1  10         38.80         57.11         4.70 o                         
   8   1  10       5391.62       5442.02        54.10 o                         
   9   1  10        113.19        126.62         4.80 o                         
  10   1  10         39.74         53.69         4.77 o                         
  11   1  10        663.47        703.07        14.03 o                         
  12   1  10        509.24        497.04        13.03 o                         
  13   1  10         59.01         69.96         4.23 o                         
  14   1  10          0.32          7.19         4.67 o                         
  15   1  10        126.86        120.72        15.31 o                         
 -17   2  10          9.87         20.10         5.07 o                         
 -16   2  10        205.74        190.77         5.31 o                         
 -15   2  10        125.42        133.44         5.29 o                         
 -14   2  10        751.21        773.71         7.28 o                         
 -13   2  10       1321.70       1361.27        15.93 o                         
 -12   2  10        607.21        606.66         7.56 o                         
 -11   2  10       1274.06       1307.34        10.59 o                         
 -10   2  10         29.20         41.69         5.05 o                         
  -9   2  10        496.38        531.68         5.71 o                         
  -8   2  10        897.83        920.10         8.63 o                         
  -7   2  10       1717.64       1721.58        18.71 o                         
  -6   2  10       6246.79       6032.53        85.33 o                         
  -5   2  10        865.60        874.90        13.99 o                         
  -4   2  10       5616.94       4661.14       106.54 o                         
  -3   2  10        855.26        767.06         9.10 o                         
  -2   2  10        804.24        684.87         8.87 o                         
  -1   2  10       2495.04       2230.81        35.74 o                         
   0   2  10       7644.41       6986.98       117.71 o                         
   1   2  10         63.83         82.56         5.63 o                         
   2   2  10        233.20        292.95         6.01 o                         
   3   2  10       8442.92       8582.90       113.23 o                         
   4   2  10         13.36         16.20         4.87 o                         
   5   2  10         72.10         95.05         5.25 o                         
   6   2  10         68.39         73.81         5.13 o                         
   7   2  10        212.86        213.84         5.14 o                         
   8   2  10       1830.08       1847.56        23.87 o                         
   9   2  10         94.41        107.28         4.87 o                         
  10   2  10       2627.30       2764.08        43.32 o                         
  11   2  10         64.41         67.14         5.00 o                         
  12   2  10        483.05        501.12        13.00 o                         
  13   2  10        291.22        256.49         5.72 o                         
  14   2  10        271.79        280.07         5.27 o                         
  15   2  10         34.04         42.15         4.79 o                         
 -17   3  10        179.53        164.88         5.12 o                         
 -16   3  10         24.22         13.81         4.94 o                         
 -15   3  10         10.74         16.21         5.19 o                         
 -14   3  10          2.92          6.29         4.75 o                         
 -13   3  10        508.69        541.53         9.73 o                         
 -12   3  10        170.87        168.79         4.89 o                         
 -11   3  10       2628.13       2811.42        28.92 o                         
 -10   3  10       4180.73       4252.39        47.39 o                         
  -9   3  10         44.49         43.68         4.62 o                         
  -8   3  10         79.60         68.93         5.59 o                         
  -7   3  10       1140.63       1154.41        14.15 o                         
  -6   3  10       5151.54       4999.63        73.14 o                         
  -5   3  10       4796.58       4455.85        71.46 o                         
  -4   3  10       2271.57       2347.83        40.80 o                         
  -3   3  10       1135.06        884.94        18.98 o                         
  -2   3  10        551.24        472.81         7.77 o                         
  -1   3  10        185.82        221.99         7.28 o                         
   0   3  10       1924.63       1735.92        21.25 o                         
   1   3  10       8577.39       8180.88       136.04 o                         
   2   3  10       9896.62       9382.66       139.70 o                         
   3   3  10      14118.21      13241.57       195.91 o                         
   4   3  10       4684.91       4398.51        51.55 o                         
   5   3  10        256.12        330.38         6.16 o                         
   6   3  10       4765.11       4714.94        49.02 o                         
   7   3  10        330.57        350.67         7.60 o                         
   8   3  10          4.54         19.08         5.05 o                         
   9   3  10       1812.10       1781.57        21.85 o                         
  10   3  10        360.10        355.49         5.73 o                         
  11   3  10        636.89        658.97        10.93 o                         
  12   3  10        308.19        308.85         5.21 o                         
  13   3  10        169.03        169.73         5.03 o                         
  14   3  10        140.35        143.60         5.23 o                         
  15   3  10         44.73         38.74         5.09 o                         
 -16   4  10          8.73          7.20         5.00 o                         
 -15   4  10         21.04         27.73         4.86 o                         
 -14   4  10        112.47        108.13         4.71 o                         
 -13   4  10       1455.57       1404.40        14.23 o                         
 -12   4  10        494.26        492.86        11.84 o                         
 -11   4  10         14.60         28.33         4.50 o                         
 -10   4  10        614.94        633.03         9.65 o                         
  -9   4  10       1308.11       1285.29        17.74 o                         
  -8   4  10        594.24        566.46         8.27 o                         
  -7   4  10       1172.14       1072.61        12.36 o                         
  -6   4  10        689.06        733.34        11.32 o                         
  -5   4  10       4770.48       4526.29        60.90 o                         
  -4   4  10        121.06        129.53         6.46 o                         
  -3   4  10       3368.00       3317.51        27.49 o                         
  -2   4  10        199.84        249.83         6.95 o                         
  -1   4  10       3139.11       3030.28        34.45 o                         
   0   4  10          5.09         14.15         6.50 o                         
   1   4  10       4886.29       4454.28        57.93 o                         
   2   4  10       3839.54       3553.42        59.67 o                         
   3   4  10         10.21         37.67         5.46 o                         
   4   4  10        475.78        504.83         6.84 o                         
   5   4  10       2802.89       2794.54        36.25 o                         
   6   4  10        699.08        655.00         8.97 o                         
   7   4  10          1.30         19.74         5.08 o                         
   8   4  10        130.97        122.60         4.74 o                         
   9   4  10        680.52        735.56        13.78 o                         
  10   4  10       1008.87       1015.22        17.85 o                         
  11   4  10        360.56        403.88         6.67 o                         
  12   4  10        126.56        121.86         4.91 o                         
  13   4  10        428.07        405.69         8.73 o                         
  14   4  10        407.60        362.36         8.95 o                         
 -16   5  10        144.42        114.92         8.15 o                         
 -15   5  10         21.69         26.17         5.11 o                         
 -14   5  10         85.75         80.60         4.97 o                         
 -13   5  10         55.18         47.93         4.63 o                         
 -12   5  10        395.73        377.36         6.94 o                         
 -11   5  10       2012.28       1963.69        40.79 o                         
 -10   5  10          8.05         13.81         4.87 o                         
  -9   5  10       1995.89       2010.75        33.19 o                         
  -8   5  10        819.90        847.58        12.89 o                         
  -7   5  10       1004.71       1006.34        13.08 o                         
  -6   5  10        144.06        145.01         6.00 o                         
  -5   5  10        160.29        144.18         5.88 o                         
  -4   5  10        555.97        582.57         8.15 o                         
  -3   5  10          6.04         17.58         7.51 o                         
  -2   5  10       1787.54       1580.58        25.80 o                         
  -1   5  10          5.50         26.71         6.34 o                         
   0   5  10        393.45        376.42         7.07 o                         
   1   5  10         62.99         73.96         6.28 o                         
   2   5  10       1411.90       1308.31        15.07 o                         
   3   5  10      11099.16      10795.54       106.62 o                         
   4   5  10        900.15        924.92         7.89 o                         
   5   5  10         42.99         34.79         4.83 o                         
   6   5  10        924.36        877.08         9.35 o                         
   7   5  10        350.30        332.56         5.30 o                         
   8   5  10        203.81        248.56         6.16 o                         
   9   5  10        385.81        395.22        11.60 o                         
  10   5  10        816.57        811.62        10.12 o                         
  11   5  10        339.08        328.55         9.39 o                         
  12   5  10        411.34        372.37         8.70 o                         
  13   5  10        130.66        123.59         5.14 o                         
  14   5  10         79.83         67.99         5.33 o                         
 -16   6  10         60.69         41.67        11.99 o                         
 -15   6  10        340.10        302.85        11.48 o                         
 -14   6  10          8.37         16.31         7.49 o                         
 -13   6  10          3.58         13.24         5.36 o                         
 -12   6  10         30.20         33.48         5.52 o                         
 -11   6  10        560.68        628.31         7.13 o                         
 -10   6  10        786.92        822.92         7.20 o                         
  -9   6  10         25.87         31.59         5.38 o                         
  -8   6  10         69.86         82.24         5.05 o                         
  -7   6  10         33.84         35.67         5.27 o                         
  -6   6  10       2040.46       2065.79        10.03 o                         
  -5   6  10        163.85        156.90         5.98 o                         
  -4   6  10        773.56        697.47        13.92 o                         
  -3   6  10       2097.93       2200.55        26.00 o                         
  -2   6  10       1525.41       1462.73        16.42 o                         
  -1   6  10         20.11         24.90         6.19 o                         
   0   6  10       2548.04       2403.76        40.74 o                         
   1   6  10       5852.05       5653.55       102.49 o                         
   2   6  10        332.07        314.03         5.97 o                         
   3   6  10        682.60        729.27         6.31 o                         
   4   6  10        238.16        228.16         5.37 o                         
   5   6  10         24.75         40.50         5.18 o                         
   6   6  10          0.21         -0.37         4.89 o                         
   7   6  10          7.20          2.29         4.41 o                         
   8   6  10          3.44         16.22         5.28 o                         
   9   6  10        551.39        532.20         8.24 o                         
  10   6  10        349.84        354.62         8.12 o                         
  11   6  10        687.47        693.35         7.18 o                         
  12   6  10        331.90        332.23         9.31 o                         
  13   6  10          0.95          3.82         4.71 o                         
  14   6  10         44.18         31.51         5.05 o                         
 -15   7  10         60.43         44.09         7.38 o                         
 -14   7  10         40.80         43.03         6.83 o                         
 -13   7  10          1.69          8.67         6.64 o                         
 -12   7  10        847.17        878.07        10.84 o                         
 -11   7  10        335.60        329.46         6.40 o                         
 -10   7  10         81.54         95.82         5.97 o                         
  -9   7  10          2.20         11.54         5.64 o                         
  -8   7  10        204.72        210.50         5.98 o                         
  -7   7  10       2075.63       2139.12        15.91 o                         
  -6   7  10         63.30         87.93         6.05 o                         
  -5   7  10        889.25        939.69        16.06 o                         
  -4   7  10        171.23        168.43         6.48 o                         
  -3   7  10         32.27         37.80         6.06 o                         
  -2   7  10        421.44        398.98         6.82 o                         
  -1   7  10          7.11         10.90         6.06 o                         
   0   7  10        122.22        159.71         6.27 o                         
   1   7  10        304.83        314.50         8.52 o                         
   2   7  10        299.27        291.93         7.71 o                         
   3   7  10       1528.45       1579.73        16.95 o                         
   4   7  10        115.81        117.05         5.11 o                         
   5   7  10         13.76         19.76         5.16 o                         
   6   7  10        803.98        787.09         7.04 o                         
   7   7  10       1660.32       1741.54        12.16 o                         
   8   7  10        267.38        289.26         5.14 o                         
   9   7  10        476.35        504.77         8.32 o                         
  10   7  10        373.52        397.24         5.97 o                         
  11   7  10         57.57         55.65         5.17 o                         
  12   7  10         11.87         14.61         5.47 o                         
  13   7  10         31.63         29.01         5.30 o                         
 -14   8  10          1.54          3.61         5.38 o                         
 -13   8  10        467.72        398.51         8.29 o                         
 -12   8  10          2.87          8.19         6.09 o                         
 -11   8  10        485.54        488.59         7.47 o                         
 -10   8  10        165.17        157.96         6.16 o                         
  -9   8  10          4.47          7.42         5.46 o                         
  -8   8  10        211.73        212.22         5.66 o                         
  -7   8  10         80.16         91.12         5.70 o                         
  -6   8  10        885.75        925.69        12.29 o                         
  -5   8  10       3468.19       3661.18        54.60 o                         
  -4   8  10        404.32        397.73        10.53 o                         
  -3   8  10       7115.93       7193.06       150.11 o                         
  -2   8  10         32.90         42.63         6.23 o                         
  -1   8  10          6.29         21.94         6.09 o                         
   0   8  10        301.39        309.39         8.13 o                         
   1   8  10       1141.94       1143.97        20.96 o                         
   2   8  10        343.37        387.94         7.43 o                         
   3   8  10        418.96        417.37        10.18 o                         
   4   8  10         53.96         81.85         4.97 o                         
   5   8  10        176.09        192.65         5.59 o                         
   6   8  10        578.73        615.71         8.33 o                         
   7   8  10        376.03        384.57         6.33 o                         
   8   8  10         26.99         34.33         5.30 o                         
   9   8  10       2948.95       2944.88        57.99 o                         
  10   8  10        220.98        216.67         6.74 o                         
  11   8  10        139.36        131.20         9.04 o                         
  12   8  10         53.13         55.20         5.33 o                         
 -13   9  10          1.18          6.43         6.68 o                         
 -12   9  10        115.02        108.26         6.82 o                         
 -11   9  10        150.80        129.65         6.40 o                         
 -10   9  10         21.38         30.14         6.64 o                         
  -9   9  10         28.56         42.08         6.14 o                         
  -8   9  10         35.49         39.44         5.87 o                         
  -7   9  10        260.51        265.22         6.37 o                         
  -6   9  10       1209.82       1282.63        13.78 o                         
  -5   9  10        658.15        717.11        18.65 o                         
  -4   9  10        228.17        221.24         6.11 o                         
  -3   9  10       1188.64       1194.52        26.36 o                         
  -2   9  10         50.12         62.44         6.18 o                         
  -1   9  10        294.43        323.22         6.80 o                         
   0   9  10          5.05         10.80         5.93 o                         
   1   9  10         22.51         19.45         5.58 o                         
   2   9  10         95.98        111.38         6.56 o                         
   3   9  10        123.92        119.82         6.87 o                         
   4   9  10        686.61        698.92        13.55 o                         
   5   9  10         14.47         13.15         5.29 o                         
   6   9  10        667.37        619.65        10.30 o                         
   7   9  10       2206.91       2327.94        25.90 o                         
   8   9  10         73.38         83.16         5.71 o                         
   9   9  10         93.25        106.25         5.69 o                         
  10   9  10         19.55         17.61         5.47 o                         
  11   9  10         44.42         40.82         6.96 o                         
 -12  10  10        109.93         87.35        14.39 o                         
 -11  10  10         71.80         55.04         6.46 o                         
 -10  10  10        134.31        144.17         7.62 o                         
  -9  10  10         71.46         70.92         5.58 o                         
  -8  10  10          0.79         11.92         6.20 o                         
  -7  10  10         34.57         33.14         6.44 o                         
  -6  10  10         76.44         58.95         6.32 o                         
  -5  10  10        984.20       1062.88        17.96 o                         
  -4  10  10       1375.38       1432.91        26.76 o                         
  -3  10  10        954.96       1011.64        19.15 o                         
  -2  10  10          7.43         13.55         6.09 o                         
  -1  10  10          2.20          6.08         6.96 o                         
   0  10  10       1175.09       1246.27        14.47 o                         
   1  10  10          9.92         17.42         6.18 o                         
   2  10  10          1.10         -0.72         5.92 o                         
   3  10  10         11.91         14.00         5.65 o                         
   4  10  10         18.05         31.75         5.89 o                         
   5  10  10         40.18         39.01         6.02 o                         
   6  10  10         36.55         45.86         5.42 o                         
   7  10  10        168.05        148.80         8.42 o                         
   8  10  10          7.30          5.31         5.47 o                         
   9  10  10        248.74        234.57        15.13 o                         
  10  10  10        693.58        545.22        50.06 o                         
 -11  11  10         16.78         14.56         7.44 o                         
 -10  11  10        119.15         81.00        14.52 o                         
  -9  11  10         55.90         54.99        13.85 o                         
  -8  11  10         41.17         30.86         8.60 o                         
  -7  11  10          9.65         16.38         7.76 o                         
  -6  11  10        420.87        446.02        11.93 o                         
  -5  11  10          8.46         22.04         5.73 o                         
  -4  11  10        376.81        364.37         9.80 o                         
  -3  11  10          0.28          5.08         5.56 o                         
  -2  11  10        245.60        252.93         5.94 o                         
  -1  11  10        105.77         99.75         7.85 o                         
   0  11  10        199.58        213.17         6.64 o                         
   1  11  10        361.83        339.27         8.64 o                         
   2  11  10        877.30        928.99        26.47 o                         
   3  11  10         68.69         64.99         5.94 o                         
   4  11  10        270.77        269.15         6.38 o                         
   5  11  10         61.54         63.82         6.65 o                         
   6  11  10        107.48        144.11         6.80 o                         
   7  11  10         11.93         14.22         6.15 o                         
   8  11  10         67.44         57.98         8.00 o                         
   9  11  10         33.68         28.35        10.03 o                         
  -9  12  10         23.18         21.94         8.58 o                         
  -8  12  10         89.95         75.03         7.47 o                         
  -7  12  10          1.60         11.87         9.25 o                         
  -6  12  10         81.15         88.08         6.90 o                         
  -5  12  10        130.69        144.85         6.98 o                         
  -4  12  10          1.32          3.04         6.23 o                         
  -3  12  10        165.84        186.15         9.57 o                         
  -2  12  10          8.59         12.75         5.53 o                         
  -1  12  10        331.71        350.37         6.87 o                         
   0  12  10        370.17        353.95         8.37 o                         
   1  12  10        176.31        193.09         7.78 o                         
   2  12  10         21.54         27.09         6.93 o                         
   3  12  10         15.67         10.77         6.08 o                         
   4  12  10         50.52         40.81         6.22 o                         
   5  12  10         16.35         14.96         6.11 o                         
   6  12  10         25.79         13.34         6.32 o                         
   7  12  10          2.09         19.78         6.83 o                         
  -6  13  10         46.84         47.98         6.50 o                         
  -5  13  10         12.41          9.80         6.11 o                         
  -4  13  10         58.55         56.25         6.28 o                         
  -3  13  10          0.79          7.75         5.80 o                         
  -2  13  10         80.24         75.16         5.73 o                         
  -1  13  10          5.60          9.90         5.66 o                         
   0  13  10         44.02         44.93         6.13 o                         
   1  13  10         16.70         24.56         6.30 o                         
   2  13  10        522.45        425.14        17.87 o                         
   3  13  10        323.33        270.78         9.22 o                         
   4  13  10        521.30        393.86         8.78 o                         
 -17   0  11         12.24         25.79         6.92 o                         
 -15   0  11        738.49        768.14         9.60 o                         
 -13   0  11       3990.84       4002.91        81.12 o                         
 -11   0  11        394.80        367.51         7.62 o                         
  -9   0  11        479.82        527.38        11.97 o                         
  -7   0  11       4950.26       4978.87        74.75 o                         
  -5   0  11       1697.46       1667.74        29.65 o                         
  -3   0  11       5063.30       4358.17       158.18 o                         
  -1   0  11      18171.02      15832.94        33.88 o                         
   1   0  11       1733.95       1675.70        52.99 o                         
   3   0  11       3472.19       3200.05        71.27 o                         
   5   0  11         87.36         73.38         7.53 o                         
   7   0  11        881.79        857.36        14.92 o                         
   9   0  11       3030.59       3110.99        41.37 o                         
  11   0  11        553.96        589.84        15.04 o                         
  13   0  11        171.20        209.06         9.10 o                         
  15   0  11         32.87         24.45         6.07 o                         
 -17   1  11        146.92        108.98         5.18 o                         
 -16   1  11         38.97         43.20         5.26 o                         
 -15   1  11         39.24         51.79         4.82 o                         
 -14   1  11        220.78        229.61         4.86 o                         
 -13   1  11        216.32        231.22         5.08 o                         
 -12   1  11        532.87        574.84         6.02 o                         
 -11   1  11       1100.48       1164.24        13.85 o                         
 -10   1  11       1578.42       1619.97        19.41 o                         
  -9   1  11       1010.47       1022.64         9.91 o                         
  -8   1  11       1393.79       1339.89        18.19 o                         
  -7   1  11        199.27        197.55         5.40 o                         
  -6   1  11        294.39        300.63         6.24 o                         
  -5   1  11         54.81         45.79         6.35 o                         
  -4   1  11        133.88        147.95         6.75 o                         
  -3   1  11       3797.84       3178.39        49.21 o                         
  -2   1  11        157.39        158.04         8.47 o                         
  -1   1  11       1463.74       1348.10        17.32 o                         
   0   1  11        807.21        856.38        15.13 o                         
   1   1  11        577.04        412.99         6.49 o                         
   2   1  11       1550.91       1549.17        25.75 o                         
   3   1  11       4379.17       4153.12        53.28 o                         
   4   1  11       2500.68       2376.36        28.88 o                         
   5   1  11        115.61        164.94         4.99 o                         
   6   1  11        674.31        612.87         9.00 o                         
   7   1  11       1237.51       1192.06        13.83 o                         
   8   1  11        913.61        865.62        10.90 o                         
   9   1  11       1424.34       1439.58        18.27 o                         
  10   1  11        208.50        227.19         5.03 o                         
  11   1  11        107.77        124.88         5.06 o                         
  12   1  11          4.35         11.52         5.32 o                         
  13   1  11        109.36        117.94         5.08 o                         
  14   1  11         47.25         52.59         4.85 o                         
  15   1  11        179.64        152.74        18.36 o                         
 -17   2  11        112.69        109.91         4.93 o                         
 -16   2  11        402.27        389.08         6.72 o                         
 -15   2  11        276.40        300.88         5.30 o                         
 -14   2  11        243.36        242.51         6.63 o                         
 -13   2  11        412.53        457.13         6.80 o                         
 -12   2  11         31.91         46.73         4.86 o                         
 -11   2  11         35.80         45.38         4.95 o                         
 -10   2  11         51.48         59.35         4.69 o                         
  -9   2  11       1881.29       1892.54        18.66 o                         
  -8   2  11        161.68        192.47         5.37 o                         
  -7   2  11       4183.58       3913.10        49.30 o                         
  -6   2  11        127.00        121.65         5.58 o                         
  -5   2  11      15249.75      15089.88       251.68 o                         
  -4   2  11       3245.88       3176.39        69.10 o                         
  -3   2  11        105.58         79.44         8.92 o                         
  -2   2  11        385.07        369.36         6.91 o                         
  -1   2  11       2256.22       1895.72        31.50 o                         
   0   2  11        829.97        744.09        11.46 o                         
   1   2  11        673.68        545.45         9.29 o                         
   2   2  11       1160.78        978.25        11.82 o                         
   3   2  11        968.41        794.91         8.26 o                         
   4   2  11        233.77        224.14         5.19 o                         
   5   2  11          6.84         13.88         4.74 o                         
   6   2  11       1201.35       1150.65        11.49 o                         
   7   2  11       5673.66       5510.45        65.25 o                         
   8   2  11          2.09         10.89         4.63 o                         
   9   2  11       2653.97       2758.67        33.81 o                         
  10   2  11         70.33         75.64         4.14 o                         
  11   2  11        635.75        663.39        10.84 o                         
  12   2  11        723.97        726.07        15.50 o                         
  13   2  11        270.45        261.60         5.34 o                         
  14   2  11         24.68         33.47         4.50 o                         
  15   2  11        137.03        125.94        18.81 o                         
 -17   3  11        158.44        141.05         7.23 o                         
 -16   3  11         29.21         30.66         4.96 o                         
 -15   3  11          3.42          4.31         5.54 o                         
 -14   3  11        168.18        174.97         4.55 o                         
 -13   3  11        784.17        807.25        10.62 o                         
 -12   3  11       3125.61       3319.62        32.89 o                         
 -11   3  11         82.86         86.05         5.05 o                         
 -10   3  11       2306.96       2349.62        26.72 o                         
  -9   3  11          4.35          2.50         4.65 o                         
  -8   3  11        316.57        331.98         5.63 o                         
  -7   3  11       4129.14       4118.12        46.56 o                         
  -6   3  11       3621.33       3459.82        59.11 o                         
  -5   3  11       1391.00       1226.33        22.93 o                         
  -4   3  11       2337.39       2396.10        49.18 o                         
  -3   3  11         41.70         31.28         7.15 o                         
  -2   3  11        142.61        136.66         6.03 o                         
  -1   3  11       1586.87       1701.68        19.10 o                         
   0   3  11       6245.40       5590.34        82.32 o                         
   1   3  11       1865.07       1688.76        22.05 o                         
   2   3  11       6234.29       5748.49        99.64 o                         
   3   3  11       6007.93       5736.34        84.80 o                         
   4   3  11         49.13         54.80         4.89 o                         
   5   3  11       5688.50       5420.18        57.07 o                         
   6   3  11        402.27        401.70         8.02 o                         
   7   3  11          1.67          8.73         4.61 o                         
   8   3  11       3143.27       3184.55        44.63 o                         
   9   3  11         56.54         58.27         4.83 o                         
  10   3  11        447.31        463.81         7.08 o                         
  11   3  11         41.57         35.18         5.43 o                         
  12   3  11        514.44        535.83         6.39 o                         
  13   3  11        374.83        358.77         5.96 o                         
  14   3  11        629.30        575.56        15.06 o                         
  15   3  11        332.97        238.73        14.81 o                         
 -16   4  11         48.79         52.02         5.47 o                         
 -15   4  11         35.73         35.77         5.28 o                         
 -14   4  11         30.86         44.01         4.71 o                         
 -13   4  11          3.01          2.54         4.79 o                         
 -12   4  11        867.80        918.65        16.06 o                         
 -11   4  11          7.92         10.08         4.17 o                         
 -10   4  11        714.50        785.75        14.97 o                         
  -9   4  11        290.67        290.09         6.09 o                         
  -8   4  11        118.13        129.93         5.76 o                         
  -7   4  11          6.71         14.19         5.59 o                         
  -6   4  11       3532.16       3476.73        40.98 o                         
  -5   4  11       4431.06       4476.63        75.87 o                         
  -4   4  11        812.72        779.30        10.20 o                         
  -3   4  11        235.59        260.92         7.51 o                         
  -2   4  11        831.47        731.27         9.13 o                         
  -1   4  11       2997.48       2891.13        51.76 o                         
   0   4  11       3699.33       3474.07        47.73 o                         
   1   4  11       4353.33       3911.51        51.94 o                         
   2   4  11       5136.48       5067.66        78.65 o                         
   3   4  11       3240.25       3091.94        41.73 o                         
   4   4  11       3374.42       3205.48        46.02 o                         
   5   4  11          9.21         20.75         4.79 o                         
   6   4  11        758.61        699.93        10.99 o                         
   7   4  11        437.35        426.26         8.84 o                         
   8   4  11        527.27        545.26         7.93 o                         
   9   4  11        251.26        258.47         8.66 o                         
  10   4  11        144.78        158.79         4.77 o                         
  11   4  11        678.14        707.47        12.08 o                         
  12   4  11        110.74        105.77         5.25 o                         
  13   4  11        428.51        430.91        10.12 o                         
  14   4  11         24.18         24.75         4.70 o                         
 -16   5  11          1.82          8.45         5.08 o                         
 -15   5  11         65.41         59.51         5.17 o                         
 -14   5  11          0.10          2.05         4.53 o                         
 -13   5  11         68.32         67.37         5.16 o                         
 -12   5  11       1129.85       1137.68        22.91 o                         
 -11   5  11          6.35         14.46         5.30 o                         
 -10   5  11         68.59         86.48         5.36 o                         
  -9   5  11          0.72         10.71         5.55 o                         
  -8   5  11       1003.53        980.55        11.95 o                         
  -7   5  11        892.41        868.23         8.99 o                         
  -6   5  11       1506.08       1439.64        23.46 o                         
  -5   5  11       1502.13       1608.18        17.17 o                         
  -4   5  11         49.06         56.58         6.45 o                         
  -3   5  11         84.09         62.03         6.54 o                         
  -2   5  11         98.66        111.06         6.42 o                         
  -1   5  11        229.87        216.01         6.59 o                         
   0   5  11        667.35        664.99        11.85 o                         
   1   5  11          9.35         20.54         5.52 o                         
   2   5  11      13030.66      12900.55       212.03 o                         
   3   5  11        960.38        940.38        12.00 o                         
   4   5  11        279.22        294.91         5.47 o                         
   5   5  11          3.03         12.49         5.00 o                         
   6   5  11        108.84        101.13         4.74 o                         
   7   5  11         86.51         83.28         4.82 o                         
   8   5  11        336.37        357.56         5.98 o                         
   9   5  11        564.49        557.79        11.46 o                         
  10   5  11         52.78         46.40         4.93 o                         
  11   5  11        276.50        284.43         7.03 o                         
  12   5  11        212.90        216.19         5.55 o                         
  13   5  11        256.38        231.73         6.47 o                         
  14   5  11        891.90        777.16        24.67 o                         
 -15   6  11        101.32         99.01         9.47 o                         
 -14   6  11          3.02          7.63         6.11 o                         
 -13   6  11          4.75          3.87         5.38 o                         
 -12   6  11        175.29        158.04         5.28 o                         
 -11   6  11        729.48        789.20        10.84 o                         
 -10   6  11          9.13         19.38         5.12 o                         
  -9   6  11         65.08         66.98         5.09 o                         
  -8   6  11        153.38        163.41         5.41 o                         
  -7   6  11         49.65         55.42         5.36 o                         
  -6   6  11       2220.44       2216.38        25.18 o                         
  -5   6  11        330.06        332.42         5.74 o                         
  -4   6  11       1584.49       1664.27        27.48 o                         
  -3   6  11        154.07        184.87         7.04 o                         
  -2   6  11        922.83        909.09        10.86 o                         
  -1   6  11          3.22         13.26         5.90 o                         
   0   6  11       1430.28       1438.59        16.88 o                         
   1   6  11        590.63        614.61        13.29 o                         
   2   6  11         79.23         95.46         5.63 o                         
   3   6  11       2306.60       2368.20        18.74 o                         
   4   6  11        467.96        457.47         6.68 o                         
   5   6  11        388.42        403.89         7.56 o                         
   6   6  11         54.64         75.82         4.80 o                         
   7   6  11        776.03        824.30         9.60 o                         
   8   6  11       2113.03       2173.59        33.21 o                         
   9   6  11         53.56         64.39         4.93 o                         
  10   6  11        573.24        558.86        11.67 o                         
  11   6  11        216.93        222.25         5.48 o                         
  12   6  11         34.27         43.86         4.71 o                         
  13   6  11         18.60         24.83         5.14 o                         
 -15   7  11        132.31        117.15        18.64 o                         
 -14   7  11         38.12         43.74         8.55 o                         
 -13   7  11        200.90        183.12         6.66 o                         
 -12   7  11        601.88        580.44         9.78 o                         
 -11   7  11         13.25         16.55         5.71 o                         
 -10   7  11        459.95        477.61         6.13 o                         
  -9   7  11       2144.68       2193.15        31.64 o                         
  -8   7  11       1265.51       1314.16         7.77 o                         
  -7   7  11        179.50        157.83         5.89 o                         
  -6   7  11        131.85        150.59         5.97 o                         
  -5   7  11       1922.58       1941.07        30.58 o                         
  -4   7  11        530.40        516.29         9.49 o                         
  -3   7  11        218.01        244.16         9.07 o                         
  -2   7  11       1235.37       1216.25        10.84 o                         
  -1   7  11       1492.93       1561.66        34.89 o                         
   0   7  11        553.39        596.64        14.74 o                         
   1   7  11       2468.60       2377.60        39.28 o                         
   2   7  11        726.50        755.08        11.83 o                         
   3   7  11       1364.81       1301.32        13.56 o                         
   4   7  11          3.25         16.51         5.17 o                         
   5   7  11        471.33        495.85         5.87 o                         
   6   7  11       1518.03       1598.38        14.66 o                         
   7   7  11        224.19        248.34         5.52 o                         
   8   7  11         52.51         59.87         5.60 o                         
   9   7  11          1.79          8.22         4.58 o                         
  10   7  11         11.37         12.80         4.61 o                         
  11   7  11         20.56         19.88         4.96 o                         
  12   7  11        157.75        154.14         5.51 o                         
  13   7  11        158.82        124.76         5.92 o                         
 -14   8  11        611.32        477.39        86.62 o                         
 -13   8  11         40.71         40.35         6.89 o                         
 -12   8  11        112.77        116.86         7.07 o                         
 -11   8  11         23.32         29.97         6.23 o                         
 -10   8  11         63.69         76.56         5.63 o                         
  -9   8  11        127.86        136.70         6.04 o                         
  -8   8  11        218.43        254.91         5.72 o                         
  -7   8  11         47.31         66.64         5.73 o                         
  -6   8  11        616.82        671.40         9.82 o                         
  -5   8  11        404.18        382.18         9.73 o                         
  -4   8  11       1490.64       1569.30        32.45 o                         
  -3   8  11        262.54        277.56         9.98 o                         
  -2   8  11        198.58        252.34         6.86 o                         
  -1   8  11        202.39        218.28         6.47 o                         
   0   8  11        953.42        983.17        20.63 o                         
   1   8  11        237.79        289.31         7.40 o                         
   2   8  11         49.37         60.00         5.95 o                         
   3   8  11          7.79          6.39         5.11 o                         
   4   8  11          2.56          6.54         4.87 o                         
   5   8  11        458.53        468.04         7.17 o                         
   6   8  11         58.18         67.95         5.62 o                         
   7   8  11         55.80         72.44         5.18 o                         
   8   8  11       3000.35       3159.20        42.62 o                         
   9   8  11          2.92          9.02         5.05 o                         
  10   8  11         31.37         52.37         5.65 o                         
  11   8  11        226.37        223.20         8.08 o                         
  12   8  11          7.19         10.66         5.75 o                         
 -13   9  11        273.20        184.19        44.10 o                         
 -12   9  11        461.27        408.57         8.02 o                         
 -11   9  11          5.84          4.19         6.26 o                         
 -10   9  11        105.84        101.94         6.39 o                         
  -9   9  11         22.03         15.72         6.08 o                         
  -8   9  11        123.81        131.14         6.39 o                         
  -7   9  11        416.70        423.01         7.28 o                         
  -6   9  11         51.38         48.63         6.18 o                         
  -5   9  11         14.32          8.62         5.06 o                         
  -4   9  11       1237.37       1295.38        21.84 o                         
  -3   9  11         17.41         23.82         5.46 o                         
  -2   9  11       1153.47       1224.37        19.81 o                         
  -1   9  11         22.07         29.49         5.87 o                         
   0   9  11       1053.66       1099.12        18.94 o                         
   1   9  11         68.71         91.40         6.06 o                         
   2   9  11        726.35        729.24        12.77 o                         
   3   9  11        880.21        893.60        21.13 o                         
   4   9  11        192.34        201.75         7.15 o                         
   5   9  11        749.55        730.96        13.16 o                         
   6   9  11        693.89        730.56        11.83 o                         
   7   9  11          3.71         12.72         5.05 o                         
   8   9  11          1.07          4.24         5.18 o                         
   9   9  11         25.84         21.33         5.27 o                         
  10   9  11        404.53        347.81         6.32 o                         
  11   9  11        199.01        162.86        18.68 o                         
 -12  10  11         58.31         56.48        17.57 o                         
 -11  10  11        588.03        479.41        17.72 o                         
 -10  10  11         38.73         30.02         5.35 o                         
  -9  10  11          2.87          9.44         6.35 o                         
  -8  10  11         52.98         49.79         6.48 o                         
  -7  10  11         37.12         32.76         5.84 o                         
  -6  10  11        393.63        379.09         9.35 o                         
  -5  10  11        847.87        887.38        18.66 o                         
  -4  10  11        503.93        546.58        16.84 o                         
  -3  10  11          7.30         17.31         5.90 o                         
  -2  10  11         95.74         98.95         6.78 o                         
  -1  10  11       1315.73       1345.00        26.68 o                         
   0  10  11         53.70         62.74         6.74 o                         
   1  10  11         29.36         32.33         7.29 o                         
   2  10  11        350.77        378.73        11.25 o                         
   3  10  11        552.13        568.58         8.26 o                         
   4  10  11        235.74        255.74         6.10 o                         
   5  10  11          2.89          9.80         5.75 o                         
   6  10  11        314.94        325.62         6.20 o                         
   7  10  11         42.23         48.57         5.54 o                         
   8  10  11        615.76        588.23        17.38 o                         
   9  10  11        588.97        489.97        59.41 o                         
  10  10  11        342.86        261.85        26.55 o                         
 -10  11  11        136.08        120.99        10.11 o                         
  -9  11  11         74.14         64.53         8.32 o                         
  -8  11  11         60.38         58.87         7.39 o                         
  -7  11  11        148.75        150.24         6.65 o                         
  -6  11  11         44.06         41.59         5.75 o                         
  -5  11  11        207.95        240.09         6.33 o                         
  -4  11  11        261.28        237.96         6.27 o                         
  -3  11  11        127.83        125.75         5.76 o                         
  -2  11  11          8.03          9.44         5.77 o                         
  -1  11  11        362.91        376.41        14.59 o                         
   0  11  11        612.73        609.46        17.16 o                         
   1  11  11        328.30        353.53         8.69 o                         
   2  11  11        295.76        327.93        11.80 o                         
   3  11  11        113.63        101.82         7.13 o                         
   4  11  11          1.68         16.75         5.79 o                         
   5  11  11          7.38          7.84         6.06 o                         
   6  11  11          1.68          5.95         6.40 o                         
   7  11  11        107.79        101.17         7.75 o                         
   8  11  11          4.29          7.51         5.91 o                         
  -8  12  11         12.21         14.48         6.09 o                         
  -7  12  11         32.41         36.71         7.19 o                         
  -6  12  11         91.99         84.53         6.94 o                         
  -5  12  11        104.28         98.38         6.06 o                         
  -4  12  11          8.39          8.49         5.73 o                         
  -3  12  11        320.29        327.75         8.65 o                         
  -2  12  11         72.14         70.72         5.75 o                         
  -1  12  11        220.96        192.73         7.21 o                         
   0  12  11          3.03          7.00         5.86 o                         
   1  12  11         15.24         22.64         6.33 o                         
   2  12  11         87.75         98.51         6.38 o                         
   3  12  11         64.44         60.77         7.40 o                         
   4  12  11        299.26        296.15         7.51 o                         
   5  12  11         63.52         59.11         6.35 o                         
   6  12  11         55.25         58.26         6.78 o                         
  -5  13  11         86.08         71.78         6.23 o                         
  -4  13  11         32.13         32.49         6.20 o                         
  -3  13  11          7.01         15.44         6.30 o                         
  -2  13  11        188.34        181.39         6.79 o                         
  -1  13  11         66.02         63.80         6.20 o                         
   0  13  11          3.16          1.69         7.18 o                         
   1  13  11        518.17        418.13        10.06 o                         
   2  13  11        196.57        175.96        10.56 o                         
   3  13  11        584.07        485.08        11.56 o                         
 -16   0  12          4.52          4.50        13.48 o                         
 -14   0  12         17.94         14.11         5.91 o                         
 -12   0  12        155.13        155.46         7.03 o                         
 -10   0  12       3321.32       3549.10        44.78 o                         
  -8   0  12        236.48        226.89         7.61 o                         
  -6   0  12        352.81        399.16         9.75 o                         
  -4   0  12      14509.84      13990.62       411.05 o                         
  -2   0  12      11633.36       9854.23       246.29 o                         
   0   0  12        187.24        202.41         8.57 o                         
   2   0  12         59.48         84.72         7.86 o                         
   4   0  12       1201.04        967.57        20.59 o                         
   6   0  12        301.85        287.37         7.63 o                         
   8   0  12       3533.49       3550.00        63.47 o                         
  10   0  12       1911.14       1981.72        37.50 o                         
  12   0  12        726.91        770.47        21.12 o                         
  14   0  12         51.00         62.09         8.93 o                         
 -17   1  12         13.13         12.38         4.95 o                         
 -16   1  12         94.65        116.92         6.58 o                         
 -15   1  12        427.32        426.79         7.95 o                         
 -14   1  12        316.06        342.63         5.00 o                         
 -13   1  12          1.90         11.81         4.80 o                         
 -12   1  12       3140.86       3358.19        31.73 o                         
 -11   1  12        889.52        919.93         6.86 o                         
 -10   1  12        325.26        304.13         5.41 o                         
  -9   1  12        129.53        125.48         5.18 o                         
  -8   1  12         48.64         37.18         4.74 o                         
  -7   1  12        993.17       1014.24        15.80 o                         
  -6   1  12        624.03        549.95        11.60 o                         
  -5   1  12        333.78        339.03         6.26 o                         
  -4   1  12       4575.86       4228.59        78.97 o                         
  -3   1  12        566.92        558.98         9.90 o                         
  -2   1  12        473.72        375.64         9.87 o                         
  -1   1  12       1009.68        984.89        18.93 o                         
   0   1  12       5801.09       4794.72        77.94 o                         
   1   1  12        468.70        632.60         7.41 o                         
   2   1  12       4793.54       4654.96        78.97 o                         
   3   1  12          7.88         19.35         4.67 o                         
   4   1  12        809.88        618.10         6.67 o                         
   5   1  12        296.24        285.31         6.38 o                         
   6   1  12        787.92        811.93        12.75 o                         
   7   1  12       4614.89       4457.59        48.30 o                         
   8   1  12       4289.46       4385.14        44.22 o                         
   9   1  12          3.47          7.03         4.68 o                         
  10   1  12       1551.72       1618.81        35.12 o                         
  11   1  12         88.02         86.04         4.45 o                         
  12   1  12         46.86         55.57         4.89 o                         
  13   1  12         16.39         29.01         4.45 o                         
  14   1  12        251.50        221.67         5.39 o                         
  15   1  12        108.81         92.09        12.39 o                         
 -17   2  12        200.54        188.41         7.26 o                         
 -16   2  12        138.66        138.19         6.22 o                         
 -15   2  12         19.59         22.52         4.55 o                         
 -14   2  12        264.07        264.86         8.47 o                         
 -13   2  12         32.56         31.71         4.81 o                         
 -12   2  12        255.90        270.44         5.52 o                         
 -11   2  12        659.47        684.35         7.63 o                         
 -10   2  12       1666.31       1774.64        23.92 o                         
  -9   2  12        746.71        733.45         9.35 o                         
  -8   2  12       1546.60       1565.01        21.59 o                         
  -7   2  12        484.88        453.04         6.31 o                         
  -6   2  12       3818.67       3614.61        56.72 o                         
  -5   2  12       5689.03       5187.36       103.99 o                         
  -4   2  12         95.93        108.98         6.42 o                         
  -3   2  12       1461.26       1315.04        16.49 o                         
  -2   2  12       8621.74       7906.08        81.33 o                         
  -1   2  12        144.71        169.31         6.52 o                         
   0   2  12       1201.62       1130.25        21.34 o                         
   1   2  12        562.56        527.15         7.08 o                         
   2   2  12       2988.63       2827.34        54.29 o                         
   3   2  12       4611.74       4466.62        66.22 o                         
   4   2  12        282.78        279.97         7.11 o                         
   5   2  12          3.52         10.58         4.69 o                         
   6   2  12       2603.95       2487.35        30.84 o                         
   7   2  12        706.53        713.18        11.43 o                         
   8   2  12         11.68         26.70         4.87 o                         
   9   2  12       1190.63       1172.10        16.97 o                         
  10   2  12        148.31        163.26         4.43 o                         
  11   2  12       1036.88       1119.19        13.93 o                         
  12   2  12        407.14        394.81         9.39 o                         
  13   2  12        759.96        757.14        12.91 o                         
  14   2  12         30.97         33.68         4.84 o                         
 -17   3  12          5.50          3.86         5.06 o                         
 -16   3  12         35.78         32.01         5.41 o                         
 -15   3  12        452.64        436.28         7.73 o                         
 -14   3  12        468.90        493.50         7.54 o                         
 -13   3  12       1117.44       1133.25        13.03 o                         
 -12   3  12          3.59         14.61         4.72 o                         
 -11   3  12        293.56        323.31         4.72 o                         
 -10   3  12          6.14         17.48         4.93 o                         
  -9   3  12        581.95        606.97        11.08 o                         
  -8   3  12       1196.93       1264.06        17.69 o                         
  -7   3  12        307.99        293.22         6.13 o                         
  -6   3  12        498.26        401.30         6.55 o                         
  -5   3  12       7951.14       8162.16       141.34 o                         
  -4   3  12       6607.82       6594.11       133.59 o                         
  -3   3  12          2.75          6.08         6.42 o                         
  -2   3  12      11432.54      10950.48       101.98 o                         
  -1   3  12       1393.89       1327.73        19.08 o                         
   0   3  12       1126.59       1010.19        16.74 o                         
   1   3  12       1655.53       1517.76        19.54 o                         
   2   3  12       7971.13       8046.13       127.44 o                         
   3   3  12       3499.95       3357.70        54.52 o                         
   4   3  12       2154.02       2117.95        27.65 o                         
   5   3  12        158.19        139.96         5.14 o                         
   6   3  12        108.18        113.90         5.03 o                         
   7   3  12         21.36         51.43         4.64 o                         
   8   3  12        519.13        507.93         5.09 o                         
   9   3  12        242.48        271.99         6.39 o                         
  10   3  12        127.34        145.12         5.69 o                         
  11   3  12        169.17        188.77         5.13 o                         
  12   3  12          4.49         13.34         4.76 o                         
  13   3  12        308.77        265.21         4.79 o                         
  14   3  12        208.43        178.67         9.98 o                         
 -16   4  12          1.96         10.11         5.30 o                         
 -15   4  12          4.10         12.11         4.86 o                         
 -14   4  12         30.81         38.20         4.73 o                         
 -13   4  12        364.77        390.19         5.91 o                         
 -12   4  12        448.00        476.22         8.33 o                         
 -11   4  12        145.96        147.79         5.62 o                         
 -10   4  12        184.22        204.58         5.62 o                         
  -9   4  12       1073.03       1003.71        12.46 o                         
  -8   4  12        393.46        401.73         7.20 o                         
  -7   4  12       3167.36       3045.04        36.85 o                         
  -6   4  12       4405.02       4289.48        61.26 o                         
  -5   4  12       2634.49       2622.72        40.73 o                         
  -4   4  12        605.37        737.18        11.65 o                         
  -3   4  12        336.84        323.37         7.25 o                         
  -2   4  12       1847.03       1729.04        16.56 o                         
  -1   4  12         25.51         10.11         6.09 o                         
   0   4  12          7.43         13.07         6.22 o                         
   1   4  12       3724.77       3572.66        46.54 o                         
   2   4  12        687.80        655.00         8.86 o                         
   3   4  12       7332.63       7038.78       103.56 o                         
   4   4  12        232.01        213.22         5.57 o                         
   5   4  12        916.31        846.81        15.20 o                         
   6   4  12        233.40        227.70         5.14 o                         
   7   4  12       1410.74       1431.20        18.86 o                         
   8   4  12        463.74        502.23         7.53 o                         
   9   4  12         88.09         98.31         4.60 o                         
  10   4  12        342.80        351.92         9.51 o                         
  11   4  12         87.95         79.22         5.36 o                         
  12   4  12          5.88          5.52         4.75 o                         
  13   4  12         21.28         18.98         4.88 o                         
  14   4  12         33.18         21.43         4.75 o                         
 -16   5  12        120.00        102.30         7.45 o                         
 -15   5  12          1.53          5.66         5.97 o                         
 -14   5  12         67.40         70.16         5.19 o                         
 -13   5  12         10.60         17.18         4.97 o                         
 -12   5  12          3.23         18.22         5.26 o                         
 -11   5  12         83.53        100.00         5.30 o                         
 -10   5  12          1.51          9.88         5.19 o                         
  -9   5  12       1004.56       1028.56         8.29 o                         
  -8   5  12        406.55        441.70         7.89 o                         
  -7   5  12       1183.33       1158.54        14.04 o                         
  -6   5  12        591.10        595.97         6.70 o                         
  -5   5  12       1714.58       1706.60        28.75 o                         
  -4   5  12       1051.44       1035.46        17.36 o                         
  -3   5  12        363.12        398.65         7.16 o                         
  -2   5  12         44.41         59.58         6.37 o                         
  -1   5  12        127.52        123.27         6.47 o                         
   0   5  12        809.99        809.56        11.88 o                         
   1   5  12       1389.26       1314.02        17.94 o                         
   2   5  12       3093.03       2940.99        32.75 o                         
   3   5  12          2.51         32.07         5.18 o                         
   4   5  12       3361.14       3354.84        42.56 o                         
   5   5  12       1198.45       1158.05        18.00 o                         
   6   5  12        183.76        182.16         7.45 o                         
   7   5  12        388.45        388.77         7.86 o                         
   8   5  12        521.12        533.88        11.12 o                         
   9   5  12         41.28         46.01         4.47 o                         
  10   5  12        126.23        147.82         5.30 o                         
  11   5  12        292.31        282.87         5.11 o                         
  12   5  12         82.28        110.46         6.51 o                         
  13   5  12        528.92        450.78        11.50 o                         
 -15   6  12          2.48          5.46         6.36 o                         
 -14   6  12        127.08        132.05         6.09 o                         
 -13   6  12          2.97         15.49         5.72 o                         
 -12   6  12        664.09        654.51         7.26 o                         
 -11   6  12         70.87         67.12         5.51 o                         
 -10   6  12        312.00        343.52         6.91 o                         
  -9   6  12        192.70        217.77         5.64 o                         
  -8   6  12         56.38         49.62         5.31 o                         
  -7   6  12       2246.23       2279.43        33.08 o                         
  -6   6  12         77.61         99.47         5.87 o                         
  -5   6  12        969.64       1029.18        13.34 o                         
  -4   6  12        708.41        718.54        22.88 o                         
  -3   6  12        237.15        259.14         6.86 o                         
  -2   6  12        732.31        719.98        15.99 o                         
  -1   6  12       1531.03       1496.30        27.81 o                         
   0   6  12        407.96        397.27         6.87 o                         
   1   6  12        116.56        127.49         6.33 o                         
   2   6  12       3278.71       3250.37        48.98 o                         
   3   6  12       3054.94       3007.78        37.40 o                         
   4   6  12        303.64        307.24         6.56 o                         
   5   6  12        108.59         96.47         4.82 o                         
   6   6  12        595.70        599.65        11.13 o                         
   7   6  12       3685.54       3858.63        50.74 o                         
   8   6  12        447.66        523.42         7.57 o                         
   9   6  12         20.84         27.55         5.34 o                         
  10   6  12         11.42         19.09         5.34 o                         
  11   6  12         82.86         93.68         4.99 o                         
  12   6  12        103.92         96.45         5.99 o                         
  13   6  12        494.81        442.26        13.70 o                         
 -15   7  12        122.77         76.53        16.03 o                         
 -14   7  12         46.66         34.01         7.03 o                         
 -13   7  12        238.46        243.30         8.19 o                         
 -12   7  12         24.69         17.89         5.81 o                         
 -11   7  12        994.40        982.90        22.96 o                         
 -10   7  12        748.21        824.62        14.18 o                         
  -9   7  12         74.96         85.78         5.69 o                         
  -8   7  12          4.93          5.32         5.42 o                         
  -7   7  12        371.03        386.31         6.29 o                         
  -6   7  12        160.36        161.22         6.15 o                         
  -5   7  12        514.92        500.44         7.12 o                         
  -4   7  12        356.45        366.24         7.16 o                         
  -3   7  12       1573.94       1662.58        32.96 o                         
  -2   7  12         67.85         82.97         6.58 o                         
  -1   7  12        355.40        354.26         6.90 o                         
   0   7  12       1381.57       1302.27        16.45 o                         
   1   7  12       1083.00       1132.65        20.43 o                         
   2   7  12       2295.02       2291.28        38.67 o                         
   3   7  12       1284.32       1266.06        15.39 o                         
   4   7  12        130.56        137.01         5.14 o                         
   5   7  12        624.39        724.95        11.68 o                         
   6   7  12         12.64         17.59         5.03 o                         
   7   7  12        129.56        130.09         5.09 o                         
   8   7  12        195.91        214.01         5.62 o                         
   9   7  12        431.84        451.42        11.48 o                         
  10   7  12         61.88         60.67         5.12 o                         
  11   7  12        378.55        364.21         5.63 o                         
  12   7  12        296.54        285.06         5.68 o                         
 -14   8  12          1.58          4.25         6.83 o                         
 -13   8  12        133.59        107.84         5.75 o                         
 -12   8  12          4.76         11.91         5.55 o                         
 -11   8  12        858.32        839.18        31.62 o                         
 -10   8  12         59.67         59.85         5.87 o                         
  -9   8  12        142.06        139.73         5.40 o                         
  -8   8  12        562.07        550.12         6.28 o                         
  -7   8  12        264.80        265.61         6.35 o                         
  -6   8  12        114.55        113.10         6.12 o                         
  -5   8  12          2.13          4.21         6.02 o                         
  -4   8  12        149.16        136.69         5.83 o                         
  -3   8  12        831.77        878.06        21.95 o                         
  -2   8  12          8.05         20.70         6.25 o                         
  -1   8  12       1658.36       1687.70        27.83 o                         
   0   8  12       1124.87       1137.67        20.87 o                         
   1   8  12       3507.17       3634.74        89.97 o                         
   2   8  12         47.02         62.16         7.32 o                         
   3   8  12         11.46         13.52         5.74 o                         
   4   8  12        101.65        105.55         5.20 o                         
   5   8  12         29.18         25.38         4.99 o                         
   6   8  12          8.97         18.44         4.84 o                         
   7   8  12       1224.30       1283.75        15.23 o                         
   8   8  12         14.14          9.86         5.12 o                         
   9   8  12          7.32         13.55         5.05 o                         
  10   8  12         47.54         45.67         5.43 o                         
  11   8  12         73.52         69.80         5.73 o                         
 -13   9  12        544.99        420.19        80.58 o                         
 -12   9  12         98.40         81.66         6.29 o                         
 -11   9  12         57.17         69.01         6.30 o                         
 -10   9  12         79.30         97.27         6.37 o                         
  -9   9  12        230.82        220.18         6.62 o                         
  -8   9  12         33.30         38.94         5.68 o                         
  -7   9  12         63.18         78.16         6.26 o                         
  -6   9  12         37.71         34.35         6.13 o                         
  -5   9  12         67.22         73.62         5.11 o                         
  -4   9  12       1608.88       1669.36        36.14 o                         
  -3   9  12        492.90        487.74        14.84 o                         
  -2   9  12        447.45        498.77         9.35 o                         
  -1   9  12       2339.78       2484.49        52.45 o                         
   0   9  12          2.60          3.60         6.09 o                         
   1   9  12       1137.14       1211.91        27.54 o                         
   2   9  12        337.77        330.83         6.77 o                         
   3   9  12        179.58        196.07         6.09 o                         
   4   9  12        577.83        571.41        11.78 o                         
   5   9  12         18.05         14.74         5.89 o                         
   6   9  12         82.81         87.13         5.51 o                         
   7   9  12         44.44         49.59         4.87 o                         
   8   9  12          8.49          6.16         5.00 o                         
   9   9  12        806.78        795.52        16.15 o                         
  10   9  12        354.84        316.78        26.12 o                         
 -12  10  12        639.61        516.47        36.23 o                         
 -11  10  12        155.32        134.12        11.21 o                         
 -10  10  12         39.11         34.12         6.06 o                         
  -9  10  12          4.81         14.25         6.47 o                         
  -8  10  12        144.53        144.84         6.70 o                         
  -7  10  12        267.05        255.96         7.62 o                         
  -6  10  12        103.38         95.85         5.69 o                         
  -5  10  12         94.99        101.94         5.65 o                         
  -4  10  12          2.17          3.28         5.51 o                         
  -3  10  12        129.28        143.61         5.72 o                         
  -2  10  12        192.60        203.56         7.86 o                         
  -1  10  12        235.47        241.70         6.40 o                         
   0  10  12         99.12        109.50         9.57 o                         
   1  10  12          5.62         11.38         5.87 o                         
   2  10  12       1349.78       1369.98        38.15 o                         
   3  10  12         56.15         58.78         7.37 o                         
   4  10  12         42.36         48.37         5.97 o                         
   5  10  12         78.86         93.24         6.08 o                         
   6  10  12          0.95          4.72         5.47 o                         
   7  10  12         65.35         62.07         5.73 o                         
   8  10  12        290.37        260.12         7.60 o                         
   9  10  12        154.25        135.88        16.16 o                         
 -10  11  12        367.55        264.53        19.95 o                         
  -9  11  12        190.79        151.16        11.34 o                         
  -8  11  12          1.77          8.96         5.68 o                         
  -7  11  12        380.02        342.26        11.97 o                         
  -6  11  12        140.92        138.58         6.09 o                         
  -5  11  12         85.97         99.56         5.89 o                         
  -4  11  12        620.56        630.31        22.84 o                         
  -3  11  12         45.56         55.42         5.55 o                         
  -2  11  12         30.91         38.50         5.89 o                         
  -1  11  12        117.86        124.40         6.63 o                         
   0  11  12         92.14         95.13         6.05 o                         
   1  11  12        614.88        627.65        19.07 o                         
   2  11  12          3.64          7.30         6.18 o                         
   3  11  12        250.97        211.27        12.58 o                         
   4  11  12        351.63        344.31         6.93 o                         
   5  11  12          7.11          9.00         6.01 o                         
   6  11  12        153.77        149.83         6.49 o                         
   7  11  12          9.64         15.08         5.31 o                         
   8  11  12          2.37          5.71         6.16 o                         
  -8  12  12         52.19         41.75         7.96 o                         
  -7  12  12         61.93         60.69         7.30 o                         
  -6  12  12        315.42        294.13         9.12 o                         
  -5  12  12         58.30         64.31         6.02 o                         
  -4  12  12        783.68        731.39        27.48 o                         
  -3  12  12         87.43         85.16         5.72 o                         
  -2  12  12         50.70         51.01         5.71 o                         
  -1  12  12         30.23         36.43         6.24 o                         
   0  12  12         72.26         65.55         6.39 o                         
   1  12  12        357.19        361.76        13.82 o                         
   2  12  12        225.64        208.34         8.89 o                         
   3  12  12        452.45        410.75        14.66 o                         
   4  12  12         97.57         91.80         7.31 o                         
   5  12  12         29.21         15.75         6.65 o                         
   6  12  12          2.83          2.86         6.63 o                         
  -5  13  12         93.38         79.52         7.06 o                         
  -4  13  12        155.11        120.59         7.09 o                         
  -3  13  12        154.43        125.72         7.32 o                         
  -2  13  12          1.97          5.67         6.35 o                         
  -1  13  12         18.77         28.14         6.36 o                         
   0  13  12        144.77        132.43         7.68 o                         
   1  13  12         20.12          8.35         7.25 o                         
   2  13  12        175.43        141.58         7.93 o                         
   3  13  12          1.86         13.75         9.74 o                         
 -17   0  13         85.97         65.54         9.77 o                         
 -15   0  13       1138.51       1074.49        34.07 o                         
 -13   0  13        511.94        531.35         7.83 o                         
 -11   0  13       7051.12       7431.71        55.54 o                         
  -9   0  13       1407.60       1285.36         9.28 o                         
  -7   0  13        116.17        114.90         8.63 o                         
  -5   0  13       5564.71       5461.06       173.42 o                         
  -3   0  13       3035.77       2646.71        36.79 o                         
  -1   0  13        246.79        229.57         8.07 o                         
   1   0  13      11894.95      11022.73       341.55 o                         
   3   0  13       3088.71       2787.42        73.84 o                         
   5   0  13         17.06          8.63         7.21 o                         
   7   0  13       4645.07       4664.78        90.24 o                         
   9   0  13        157.26        160.84        10.01 o                         
  11   0  13       1549.15       1667.24        40.45 o                         
  13   0  13        135.92        128.91         8.10 o                         
 -17   1  13          1.52          4.62         6.32 o                         
 -16   1  13        435.45        396.38         5.71 o                         
 -15   1  13        380.20        388.25         8.18 o                         
 -14   1  13         34.56         43.95         4.69 o                         
 -13   1  13        503.15        574.98         6.92 o                         
 -12   1  13          0.10          5.17         4.84 o                         
 -11   1  13          1.91         15.73         4.72 o                         
 -10   1  13          9.39         15.91         5.01 o                         
  -9   1  13       2018.26       2103.08        20.74 o                         
  -8   1  13         89.23        125.36         5.54 o                         
  -7   1  13       1140.56       1076.45        14.08 o                         
  -6   1  13         17.67         39.51         6.24 o                         
  -5   1  13        870.73        837.07        13.67 o                         
  -4   1  13       3621.97       3319.40        67.01 o                         
  -3   1  13       2010.45       1941.88        35.66 o                         
  -2   1  13       2673.77       2527.20        42.16 o                         
  -1   1  13      20712.55      18267.80       312.85 o                         
   0   1  13       1040.76        879.09        16.44 o                         
   1   1  13       1751.71       1716.57        27.44 o                         
   2   1  13        449.25        387.95         5.47 o                         
   3   1  13       1059.46        991.01        11.87 o                         
   4   1  13        100.80        127.52         5.23 o                         
   5   1  13         43.38         46.63         4.95 o                         
   6   1  13       1282.25       1231.01        18.48 o                         
   7   1  13       4757.26       4826.68        52.43 o                         
   8   1  13        634.49        683.75         8.25 o                         
   9   1  13       3200.95       3322.53        52.91 o                         
  10   1  13        701.91        769.63        11.89 o                         
  11   1  13         38.31         53.70         4.63 o                         
  12   1  13        179.00        194.43         4.94 o                         
  13   1  13        419.03        387.44        14.73 o                         
  14   1  13         94.41         83.62         6.58 o                         
 -17   2  13         71.66         60.21         5.45 o                         
 -16   2  13          3.53          9.58         5.08 o                         
 -15   2  13        143.70        146.82         4.73 o                         
 -14   2  13        333.46        367.01         8.39 o                         
 -13   2  13       1487.66       1562.99        16.09 o                         
 -12   2  13        907.34        912.48        10.87 o                         
 -11   2  13       1160.83       1184.85        14.47 o                         
 -10   2  13       1020.76       1102.58        19.53 o                         
  -9   2  13        942.70        999.23        13.03 o                         
  -8   2  13         12.91         18.50         5.48 o                         
  -7   2  13        194.78        223.71         5.72 o                         
  -6   2  13       5372.35       5071.86        71.85 o                         
  -5   2  13        843.27        839.51        12.36 o                         
  -4   2  13        384.62        350.15         8.93 o                         
  -3   2  13       1279.19       1249.26        28.84 o                         
  -2   2  13        273.10        352.29         8.66 o                         
  -1   2  13       3708.55       3444.42        56.57 o                         
   0   2  13          5.01         10.07         6.01 o                         
   1   2  13      12825.94      12414.99       203.26 o                         
   2   2  13        892.79        836.66        20.02 o                         
   3   2  13        558.47        482.74         9.53 o                         
   4   2  13       1745.28       1574.84        25.41 o                         
   5   2  13        158.94        140.72         5.24 o                         
   6   2  13        941.70        872.18        14.44 o                         
   7   2  13        559.62        519.64         8.65 o                         
   8   2  13       1925.33       2005.26        25.28 o                         
   9   2  13        614.37        612.78        11.13 o                         
  10   2  13         83.39         90.78         4.32 o                         
  11   2  13        482.21        487.40         9.32 o                         
  12   2  13        396.93        424.88         9.38 o                         
  13   2  13         13.33         21.57         5.24 o                         
  14   2  13        183.97        153.20        12.70 o                         
 -16   3  13        184.41        181.11         6.33 o                         
 -15   3  13        567.40        552.49        10.80 o                         
 -14   3  13        333.48        349.92         6.25 o                         
 -13   3  13         57.29         82.67         7.37 o                         
 -12   3  13         49.97         63.17         4.99 o                         
 -11   3  13        131.71        141.87         5.21 o                         
 -10   3  13         48.76         66.89         5.65 o                         
  -9   3  13         71.43         72.95         5.69 o                         
  -8   3  13        968.28        934.48         9.89 o                         
  -7   3  13        408.24        397.44         5.74 o                         
  -6   3  13       3922.40       4012.19        51.04 o                         
  -5   3  13       8479.38       8570.52       126.99 o                         
  -4   3  13       1508.01       1381.53        30.94 o                         
  -3   3  13       3029.15       2706.87        29.55 o                         
  -2   3  13          8.64         28.31         5.89 o                         
  -1   3  13        108.44        107.31         5.87 o                         
   0   3  13        324.80        314.57         6.56 o                         
   1   3  13       1976.59       2018.45        28.04 o                         
   2   3  13       4565.94       4353.40        76.90 o                         
   3   3  13        172.72        153.16         5.37 o                         
   4   3  13         30.32         43.13         5.10 o                         
   5   3  13        129.38        146.14         5.20 o                         
   6   3  13       2271.57       2212.31        30.12 o                         
   7   3  13        942.48        925.60        10.42 o                         
   8   3  13       1137.16       1168.87        21.15 o                         
   9   3  13        305.23        324.32         7.87 o                         
  10   3  13        219.84        234.45         5.13 o                         
  11   3  13          3.86          7.52         4.63 o                         
  12   3  13         85.70        103.56         5.14 o                         
  13   3  13         20.75         19.34         5.43 o                         
  14   3  13        102.07         73.83         8.27 o                         
 -16   4  13        112.50        107.97         5.36 o                         
 -15   4  13          9.45         16.91         4.84 o                         
 -14   4  13        196.43        200.06         5.24 o                         
 -13   4  13        304.68        318.26         5.73 o                         
 -12   4  13         91.80         97.23         4.96 o                         
 -11   4  13          8.45         21.82         5.10 o                         
 -10   4  13        325.89        322.40         5.51 o                         
  -9   4  13        632.20        649.48         8.83 o                         
  -8   4  13       1632.26       1577.07        24.78 o                         
  -7   4  13       3975.99       3848.64        47.64 o                         
  -6   4  13        477.38        452.77         7.30 o                         
  -5   4  13       1297.97       1329.06        23.98 o                         
  -4   4  13       1278.72       1360.79        17.38 o                         
  -3   4  13        135.30        118.32         5.89 o                         
  -2   4  13       2561.15       2326.94        21.14 o                         
  -1   4  13        340.22        269.80         6.52 o                         
   0   4  13        226.86        216.57         6.48 o                         
   1   4  13        560.43        503.21         7.95 o                         
   2   4  13        718.16        676.58        13.76 o                         
   3   4  13       1376.86       1308.66        20.55 o                         
   4   4  13         22.20         31.62         5.06 o                         
   5   4  13       1182.89       1167.14        15.50 o                         
   6   4  13       2958.33       2780.19        40.93 o                         
   7   4  13        406.12        408.01         7.70 o                         
   8   4  13         92.17         93.61         5.17 o                         
   9   4  13         43.68         59.47         4.93 o                         
  10   4  13        282.09        268.77         5.48 o                         
  11   4  13         29.74         36.47         7.27 o                         
  12   4  13         18.95         24.07         4.97 o                         
  13   4  13         42.24         38.17         4.96 o                         
  14   4  13        244.07        197.70        11.97 o                         
 -16   5  13          4.33          5.18         5.61 o                         
 -15   5  13         21.71         19.37         5.44 o                         
 -14   5  13        117.79        135.95         5.65 o                         
 -13   5  13        310.34        315.22         7.74 o                         
 -12   5  13        148.53        144.11         5.43 o                         
 -11   5  13        104.46        110.49         6.22 o                         
 -10   5  13         53.81         69.14         5.27 o                         
  -9   5  13        363.29        368.94         6.02 o                         
  -8   5  13         26.27         33.26         5.41 o                         
  -7   5  13        615.89        510.24         8.12 o                         
  -6   5  13       4353.66       4392.16        67.77 o                         
  -5   5  13       2925.34       2884.95        42.06 o                         
  -4   5  13       1210.40       1202.90        15.64 o                         
  -3   5  13         32.72         40.41         6.09 o                         
  -2   5  13        750.27        672.95        12.24 o                         
  -1   5  13        294.76        282.38         6.79 o                         
   0   5  13       1392.26       1273.01        13.42 o                         
   1   5  13       4193.80       4032.70        62.40 o                         
   2   5  13         38.50         35.78         5.14 o                         
   3   5  13       1546.31       1450.39        17.87 o                         
   4   5  13       3302.56       3236.94        35.63 o                         
   5   5  13         14.48         37.14         5.10 o                         
   6   5  13       1115.91       1188.44        19.59 o                         
   7   5  13          1.31         15.05         4.58 o                         
   8   5  13        580.96        599.07        11.89 o                         
   9   5  13        534.39        543.05        10.96 o                         
  10   5  13         40.94         55.46         4.83 o                         
  11   5  13          0.71         13.70         4.53 o                         
  12   5  13          1.53          1.42         5.27 o                         
  13   5  13          0.24         -0.57         4.50 o                         
 -15   6  13         98.46         76.49        12.22 o                         
 -14   6  13        456.16        430.26        15.33 o                         
 -13   6  13        161.57        142.95         5.16 o                         
 -12   6  13         46.43         69.24         5.52 o                         
 -11   6  13        133.31        135.73         5.23 o                         
 -10   6  13       1273.58       1290.81        15.60 o                         
  -9   6  13         16.99         17.52         5.23 o                         
  -8   6  13        903.97        916.65         8.38 o                         
  -7   6  13        858.97        844.60        14.16 o                         
  -6   6  13        414.52        391.91         7.73 o
[truncated: 288,523 more chars]
